# Supplementary material for: Maize/peanut intercropping improves nutrient uptake of side-row maize and system microbial community diversity
Source: BMC Microbiol. 2022 Jan 7;22:14. doi: 10.1186/s12866-021-02425-6 (PMC8740425; doi:10.1186/s12866-021-02425-6)
Supplement: Supplementary file 2 — Additional file 2. [file 12866_2021_2425_MOESM2_ESM.xlsx]

## Sheet: Bacterial__OTUs
OTU categories of bacteria in different rhizosphere soils
OTU_id	IM	SM	IP	SP	II	SIP	SIM	taxonomy
OTU1	75	131	278	411	196	228	93	k__Bacteria; p__Proteobacteria; c__Gammaproteobacteria; o__Betaproteobacteriales; f__Burkholderiaceae; Unclassified; Unclassified
OTU10	42	92	80	69	49	53	75	k__Bacteria; p__Proteobacteria; c__Alphaproteobacteria; o__Rhizobiales; f__Xanthobacteraceae; g__Bradyrhizobium; s__Bradyrhizobium_elkanii
OTU100	10	34	16	17	15	20	17	k__Bacteria; p__Acidobacteria; c__Vicinamibacteria; Unclassified; f__Vicinamibacteraceae; Unclassified; Unclassified
OTU1000	2	6	11	4	4	1	5	k__Bacteria; p__Proteobacteria; c__Alphaproteobacteria; o__Sphingomonadales; f__Sphingomonadaceae; g__Sphingomonas; s__Sphingomonas_lutea
OTU1001	3	1	1	1	3	0	4	k__Bacteria; p__Acidobacteria; c__Acidobacteriia; o__Acidobacteriales; Unclassified; Unclassified; Unclassified
OTU1002	0	3	4	3	8	8	3	k__Bacteria; p__Proteobacteria; c__Alphaproteobacteria; o__Rhizobiales; f__Xanthobacteraceae; Unclassified; Unclassified
OTU10042	1	4	2	1	2	2	1	k__Bacteria; p__Acidobacteria; Unclassified; Unclassified; Unclassified; Unclassified; Unclassified
OTU1005	4	1	0	3	5	4	10	k__Bacteria; p__Verrucomicrobia; c__Verrucomicrobiae; o__Pedosphaerales; f__Pedosphaeraceae; Unclassified; Unclassified
OTU10054	3	3	2	1	2	0	1	k__Bacteria; p__Acidobacteria; c__Vicinamibacteria; Unclassified; f__Vicinamibacteraceae; g__Vicinamibacter; s__Vicinamibacter_silvestris
OTU1006	2	3	0	2	4	3	3	k__Bacteria; Unclassified; Unclassified; Unclassified; Unclassified; Unclassified; Unclassified
OTU10061	4	0	1	0	7	0	0	k__Bacteria; p__Acidobacteria; c__Acidobacteriia; o__Acidobacteriales; Unclassified; Unclassified; Unclassified
OTU1007	5	7	4	5	3	4	3	k__Bacteria; p__Chloroflexi; Unclassified; Unclassified; Unclassified; Unclassified; Unclassified
OTU1009	4	0	5	2	5	25	1	k__Bacteria; p__Bacteroidetes; c__Bacteroidia; o__Sphingobacteriales; Unclassified; Unclassified; Unclassified
OTU101	15	24	15	14	28	18	20	k__Bacteria; p__Gemmatimonadetes; c__Gemmatimonadetes; o__Gemmatimonadales; f__Gemmatimonadaceae; g__Gemmatimonas; Unclassified
OTU1010	10	0	9	2	3	0	7	k__Bacteria; p__Bacteroidetes; c__Bacteroidia; o__Chitinophagales; f__Chitinophagaceae; g__Niastella; s__Niastella_sp.
OTU10104	0	0	4	4	0	2	3	k__Bacteria; p__Proteobacteria; c__Gammaproteobacteria; o__Betaproteobacteriales; Unclassified; Unclassified; Unclassified
OTU1012	5	3	3	5	5	2	2	k__Bacteria; p__Proteobacteria; c__Gammaproteobacteria; o__Betaproteobacteriales; f__Burkholderiaceae; g__Piscinibacter; s__Piscinibacter_sp.
OTU1013	2	5	1	5	6	8	3	k__Bacteria; p__Planctomycetes; c__Phycisphaerae; o__Phycisphaerales; f__Phycisphaeraceae; g__SM1A02; Unclassified
OTU10135	4	6	3	6	3	7	4	k__Bacteria; p__Proteobacteria; c__Gammaproteobacteria; o__Betaproteobacteriales; Unclassified; Unclassified; Unclassified
OTU1014	1	4	13	9	5	2	6	k__Bacteria; p__Acidobacteria; c__Blastocatellia_Subgroup_4; o__Blastocatellales; f__Blastocatellaceae; g__Stenotrophobacter; s__Stenotrophobacter_terrae
OTU10145	1	16	17	7	9	13	16	k__Bacteria; p__Gemmatimonadetes; c__Gemmatimonadetes; o__Gemmatimonadales; f__Gemmatimonadaceae; g__Gemmatimonas; Unclassified
OTU1016	2	6	7	3	2	0	5	k__Bacteria; p__Proteobacteria; c__Deltaproteobacteria; o__Myxococcales; Unclassified; Unclassified; Unclassified
OTU1017	6	6	1	1	8	11	5	k__Bacteria; p__Proteobacteria; c__Alphaproteobacteria; Unclassified; Unclassified; Unclassified; Unclassified
OTU10184	1	2	4	3	0	1	1	k__Bacteria; p__Planctomycetes; c__Planctomycetacia; Unclassified; Unclassified; Unclassified; Unclassified
OTU10186	0	0	6	1	1	3	2	k__Bacteria; p__Proteobacteria; c__Gammaproteobacteria; o__Xanthomonadales; f__Xanthomonadaceae; g__Arenimonas; Unclassified
OTU1019	4	1	6	7	3	1	5	k__Bacteria; p__Planctomycetes; c__Planctomycetacia; o__Planctomycetales; f__Schlesneriaceae; g__Schlesneria; s__Schlesneria_paludicola
OTU102	33	35	20	12	41	17	28	k__Bacteria; p__Acidobacteria; c__Acidobacteriia; o__Acidobacteriales; Unclassified; Unclassified; Unclassified
OTU1020	2	17	6	3	4	4	2	k__Bacteria; p__Planctomycetes; c__Planctomycetacia; o__Isosphaerales; f__Isosphaeraceae; g__Singulisphaera; s__Nostocoida_limicola
OTU1022	6	6	0	7	1	4	6	k__Bacteria; p__Verrucomicrobia; c__Verrucomicrobiae; o__Verrucomicrobiales; f__Verrucomicrobiaceae; g__Roseimicrobium; s__Verrucomicrobiaceae_bacterium
OTU10220	4	0	2	0	2	1	2	k__Bacteria; p__Actinobacteria; c__Actinobacteria; o__Streptomycetales; f__Streptomycetaceae; g__Streptomyces; Unclassified
OTU1023	1	5	3	6	8	2	7	k__Bacteria; p__Proteobacteria; c__Gammaproteobacteria; o__Betaproteobacteriales; f__Nitrosomonadaceae; g__MND1; s__Thiobacter_sp.
OTU10239	1	4	2	5	2	0	8	k__Bacteria; p__Proteobacteria; c__Alphaproteobacteria; o__Sphingomonadales; f__Sphingomonadaceae; Unclassified; Unclassified
OTU1024	3	10	7	3	3	2	5	k__Bacteria; p__Gemmatimonadetes; c__Gemmatimonadetes; o__Gemmatimonadales; f__Gemmatimonadaceae; g__Gemmatirosa; s__Gemmatirosa_kalamazoonesis
OTU1025	1	8	16	8	4	3	6	k__Bacteria; p__Proteobacteria; c__Alphaproteobacteria; o__Sphingomonadales; f__Sphingomonadaceae; g__Sphingomonas; Unclassified
OTU10258	5	5	5	3	9	3	2	k__Bacteria; p__Gemmatimonadetes; c__Gemmatimonadetes; o__Gemmatimonadales; f__Gemmatimonadaceae; g__Gemmatimonas; Unclassified
OTU1026	0	4	2	1	0	3	4	k__Bacteria; p__Proteobacteria; c__Deltaproteobacteria; o__Myxococcales; f__Haliangiaceae; g__Haliangium; Unclassified
OTU1027	1	3	8	1	0	1	1	k__Bacteria; p__Proteobacteria; c__Alphaproteobacteria; o__Rhodobacterales; f__Rhodobacteraceae; g__Rubellimicrobium; s__Rubellimicrobium_mesophilum
OTU10276	2	1	1	0	2	3	2	k__Bacteria; p__Verrucomicrobia; c__Verrucomicrobiae; o__Chthoniobacterales; f__Chthoniobacteraceae; g__Candidatus_Udaeobacter; s__Spartobacteria_bacterium
OTU10281	9	11	6	1	18	2	5	k__Bacteria; p__Proteobacteria; c__Gammaproteobacteria; o__Betaproteobacteriales; f__Nitrosomonadaceae; g__Ellin6067; Unclassified
OTU1029	1	2	0	3	5	8	5	k__Bacteria; p__Proteobacteria; c__Alphaproteobacteria; o__Azospirillales; Unclassified; Unclassified; Unclassified
OTU103	62	13	31	23	15	16	26	k__Bacteria; p__Actinobacteria; c__Actinobacteria; o__Micrococcales; f__Micrococcaceae; g__Arthrobacter; s__Arthrobacter_globiformis
OTU10301	2	3	0	0	3	3	3	k__Bacteria; p__Chloroflexi; c__Anaerolineae; Unclassified; Unclassified; Unclassified; Unclassified
OTU1031	3	1	4	4	5	3	2	k__Bacteria; p__Verrucomicrobia; c__Verrucomicrobiae; o__Pedosphaerales; f__Pedosphaeraceae; g__ADurb.Bin063-1; s__Verrucomicrobia_bacterium
OTU1032	1	0	5	4	1	1	0	k__Bacteria; p__Proteobacteria; c__Deltaproteobacteria; o__Myxococcales; f__Haliangiaceae; g__Haliangium; Unclassified
OTU10327	5	3	2	2	4	2	3	k__Bacteria; p__Gemmatimonadetes; c__Gemmatimonadetes; o__Gemmatimonadales; f__Gemmatimonadaceae; g__Gemmatimonas; s__Gemmatimonadaceae_bacterium
OTU1033	0	0	2	0	8	0	2	k__Bacteria; p__Proteobacteria; c__Gammaproteobacteria; o__Betaproteobacteriales; f__Burkholderiaceae; g__Massilia; Unclassified
OTU1034	3	4	4	5	6	1	1	k__Bacteria; p__Acidobacteria; c__Vicinamibacteria; Unclassified; f__Vicinamibacteraceae; Unclassified; Unclassified
OTU10344	5	1	6	5	8	4	5	k__Bacteria; p__Verrucomicrobia; c__Verrucomicrobiae; o__Pedosphaerales; f__Pedosphaeraceae; g__Pedosphaera; s__Pedosphaera_parvula
OTU1035	4	16	4	3	0	10	14	k__Bacteria; p__Planctomycetes; c__Planctomycetacia; o__Gemmatales; f__Gemmataceae; g__Gemmata; s__Gemmata-like_str.
OTU1038	3	2	2	2	6	2	2	k__Bacteria; p__Proteobacteria; c__Alphaproteobacteria; o__Sphingomonadales; f__Sphingomonadaceae; g__Sphingomonas; Unclassified
OTU1039	1	2	0	3	3	4	6	k__Bacteria; p__Acidobacteria; c__Acidobacteriia; o__Acidobacteriales; f__Acidobacteriaceae_Subgroup_1; Unclassified; Unclassified
OTU104	10	41	37	48	10	26	24	k__Bacteria; p__Acidobacteria; c__Blastocatellia_Subgroup_4; o__Blastocatellales; f__Blastocatellaceae; g__Stenotrophobacter; s__Acidobacteria_bacterium
OTU1040	4	5	8	7	0	2	3	k__Bacteria; p__Bacteroidetes; c__Bacteroidia; o__Chitinophagales; f__Chitinophagaceae; Unclassified; Unclassified
OTU1041	5	6	5	3	4	5	10	k__Bacteria; Unclassified; Unclassified; Unclassified; Unclassified; Unclassified; Unclassified
OTU1043	5	4	10	7	8	3	2	k__Bacteria; p__Bacteroidetes; c__Bacteroidia; o__Chitinophagales; f__Chitinophagaceae; g__Ferruginibacter; Unclassified
OTU1044	4	6	6	2	11	6	6	k__Bacteria; p__Patescibacteria; c__Saccharimonadia; o__Saccharimonadales; f__Saccharimonadaceae; g__Candidatus_Saccharimonas; s__Candidatus_Saccharimonas_aalborgensis
OTU1045	5	0	3	1	8	0	0	k__Bacteria; p__Acidobacteria; Unclassified; Unclassified; Unclassified; Unclassified; Unclassified
OTU10454	1	0	5	4	1	0	4	k__Bacteria; p__Bacteroidetes; c__Bacteroidia; o__Chitinophagales; f__Chitinophagaceae; g__Terrimonas; s__Terrimonas_sp.
OTU1046	3	5	3	3	11	6	0	k__Bacteria; p__Proteobacteria; c__Deltaproteobacteria; Unclassified; Unclassified; Unclassified; Unclassified
OTU1047	7	5	7	6	2	0	5	k__Bacteria; p__Gemmatimonadetes; c__Gemmatimonadetes; o__Gemmatimonadales; f__Gemmatimonadaceae; g__Gemmatimonas; s__Gemmatimonadetes_bacterium
OTU1049	3	4	2	3	1	5	3	k__Bacteria; p__Acidobacteria; c__Acidobacteriia; o__Solibacterales; f__Solibacteraceae_Subgroup_3; g__Bryobacter; s__Acidobacteria_bacterium
OTU10499	0	1	0	3	0	7	2	k__Bacteria; p__Proteobacteria; c__Alphaproteobacteria; o__Rhizobiales; f__Xanthobacteraceae; g__Pseudolabrys; s__Pseudolabrys_sp.
OTU105	3	14	40	46	15	69	46	k__Bacteria; p__Planctomycetes; c__Planctomycetacia; Unclassified; Unclassified; Unclassified; Unclassified
OTU1050	3	2	3	2	9	3	6	k__Bacteria; p__Actinobacteria; Unclassified; Unclassified; Unclassified; Unclassified; Unclassified
OTU1053	3	1	11	4	6	2	4	k__Bacteria; p__Proteobacteria; c__Gammaproteobacteria; o__Betaproteobacteriales; Unclassified; Unclassified; Unclassified
OTU10538	10	7	18	3	4	1	9	k__Bacteria; p__Proteobacteria; c__Gammaproteobacteria; o__Betaproteobacteriales; f__Burkholderiaceae; g__Burkholderia-Caballeronia-Paraburkholderia; s__Burkholderia_symbiont
OTU1054	0	1	3	10	4	6	7	k__Bacteria; p__Planctomycetes; c__Planctomycetacia; Unclassified; Unclassified; Unclassified; Unclassified
OTU1055	5	4	2	1	4	1	6	k__Bacteria; p__Proteobacteria; c__Deltaproteobacteria; o__Myxococcales; f__Archangiaceae; g__Cystobacter; s__Cystobacter_gracilis
OTU10558	0	5	0	4	0	1	3	k__Bacteria; p__Proteobacteria; c__Alphaproteobacteria; o__Sphingomonadales; f__Sphingomonadaceae; g__Sphingosinicella; s__Sphingosinicella_cucumeris
OTU1056	2	1	8	3	5	9	7	k__Bacteria; p__Fibrobacteres; c__Fibrobacteria; o__Fibrobacterales; f__Fibrobacteraceae; g__possible_genus_04; s__Juncus_effusus
OTU1057	7	1	2	4	3	2	4	k__Bacteria; p__Firmicutes; c__Bacilli; o__Bacillales; f__Paenibacillaceae; g__Paenibacillus; s__Paenibacillus_alginolyticus
OTU10589	40	57	45	52	64	41	34	k__Bacteria; p__Proteobacteria; c__Gammaproteobacteria; o__Betaproteobacteriales; f__Nitrosomonadaceae; g__Ellin6067; s__Xanthomonadaceae_bacterium
OTU106	15	17	22	9	18	5	17	k__Bacteria; p__Verrucomicrobia; c__Verrucomicrobiae; o__Chthoniobacterales; f__Chthoniobacteraceae; g__Candidatus_Udaeobacter; Unclassified
OTU1060	2	9	10	7	3	9	6	k__Bacteria; p__Gemmatimonadetes; c__Gemmatimonadetes; o__Gemmatimonadales; f__Gemmatimonadaceae; Unclassified; Unclassified
OTU1061	4	5	6	2	1	5	2	k__Bacteria; p__Verrucomicrobia; c__Verrucomicrobiae; o__Pedosphaerales; f__Pedosphaeraceae; Unclassified; Unclassified
OTU10610	4	1	3	1	2	0	2	k__Bacteria; p__Verrucomicrobia; c__Verrucomicrobiae; o__Pedosphaerales; f__Pedosphaeraceae; Unclassified; Unclassified
OTU1062	4	3	0	0	1	2	3	k__Bacteria; p__Actinobacteria; c__Thermoleophilia; o__Solirubrobacterales; f__Solirubrobacteraceae; Unclassified; Unclassified
OTU1064	1	1	6	1	1	3	5	k__Bacteria; p__Planctomycetes; c__Planctomycetacia; o__Gemmatales; f__Gemmataceae; Unclassified; Unclassified
OTU10641	3	11	4	3	7	7	5	k__Bacteria; Unclassified; Unclassified; Unclassified; Unclassified; Unclassified; Unclassified
OTU1066	6	5	6	3	18	9	7	k__Bacteria; p__Proteobacteria; c__Deltaproteobacteria; o__Myxococcales; Unclassified; Unclassified; Unclassified
OTU1067	0	4	3	4	8	5	0	k__Bacteria; Unclassified; Unclassified; Unclassified; Unclassified; Unclassified; Unclassified
OTU10678	5	7	4	14	8	14	16	k__Bacteria; p__Gemmatimonadetes; c__Gemmatimonadetes; o__Gemmatimonadales; f__Gemmatimonadaceae; g__Gemmatimonas; s__Gemmatimonadaceae_bacterium
OTU1068	1	0	3	2	20	3	4	k__Bacteria; p__Gemmatimonadetes; c__Gemmatimonadetes; o__Gemmatimonadales; f__Gemmatimonadaceae; g__Gemmatimonas; Unclassified
OTU10687	8	4	5	1	17	3	5	k__Bacteria; p__Gemmatimonadetes; c__Gemmatimonadetes; o__Gemmatimonadales; f__Gemmatimonadaceae; Unclassified; Unclassified
OTU1069	3	3	1	6	5	4	5	k__Bacteria; p__Actinobacteria; c__Actinobacteria; o__Micrococcales; f__Microbacteriaceae; g__Agromyces; s__Agromyces_sp.
OTU10698	3	0	1	1	3	4	5	k__Bacteria; p__Acidobacteria; c__Blastocatellia_Subgroup_4; o__Pyrinomonadales; f__Pyrinomonadaceae; g__RB41; s__Acidobacteria_bacterium
OTU107	14	28	17	54	36	31	28	k__Bacteria; p__Proteobacteria; c__Gammaproteobacteria; o__Xanthomonadales; f__Xanthomonadaceae; g__Lysobacter; Unclassified
OTU1070	12	0	4	2	15	2	0	k__Bacteria; p__Proteobacteria; c__Gammaproteobacteria; o__Xanthomonadales; f__Rhodanobacteraceae; Unclassified; Unclassified
OTU1071	2	2	3	4	9	5	1	k__Bacteria; p__Proteobacteria; c__Deltaproteobacteria; o__Myxococcales; Unclassified; Unclassified; Unclassified
OTU1072	1	0	1	5	3	2	3	k__Bacteria; p__Proteobacteria; c__Alphaproteobacteria; o__Rhizobiales; f__Xanthobacteraceae; g__Pseudolabrys; s__Pseudolabrys_sp.
OTU1073	4	8	2	7	4	3	1	k__Bacteria; p__Planctomycetes; c__Planctomycetacia; o__Pirellulales; f__Pirellulaceae; Unclassified; Unclassified
OTU1074	1	5	10	3	8	8	5	k__Bacteria; p__Proteobacteria; c__Deltaproteobacteria; o__Myxococcales; f__Haliangiaceae; g__Haliangium; s__Betaproteobacteria_bacterium
OTU10740	1	1	2	5	1	6	1	k__Bacteria; p__Gemmatimonadetes; c__Gemmatimonadetes; o__Gemmatimonadales; f__Gemmatimonadaceae; g__Gemmatimonas; s__Gemmatimonadaceae_bacterium
OTU1076	7	0	9	6	1	1	3	k__Bacteria; p__Planctomycetes; c__Planctomycetacia; Unclassified; Unclassified; Unclassified; Unclassified
OTU10760	1	0	3	1	4	1	5	k__Bacteria; p__Acidobacteria; c__Acidobacteriia; o__Acidobacteriales; Unclassified; Unclassified; Unclassified
OTU1077	1	6	6	7	2	2	3	k__Bacteria; p__Proteobacteria; c__Alphaproteobacteria; o__Rhizobiales; f__Beijerinckiaceae; g__alphaI_cluster; Unclassified
OTU1079	5	6	8	5	0	2	2	k__Bacteria; p__Proteobacteria; c__Alphaproteobacteria; o__Sphingomonadales; f__Sphingomonadaceae; g__Novosphingobium; s__Novosphingobium_sp.
OTU108	16	9	14	5	34	14	13	k__Bacteria; Unclassified; Unclassified; Unclassified; Unclassified; Unclassified; Unclassified
OTU10800	1	4	7	3	2	3	4	k__Bacteria; p__Acidobacteria; Unclassified; Unclassified; Unclassified; Unclassified; Unclassified
OTU1081	6	1	3	3	3	5	6	k__Bacteria; p__Planctomycetes; c__Planctomycetacia; Unclassified; Unclassified; Unclassified; Unclassified
OTU10817	0	4	3	2	3	3	6	k__Bacteria; p__Bacteroidetes; c__Bacteroidia; o__Chitinophagales; f__Chitinophagaceae; g__Terrimonas; s__Terrimonas_sp.
OTU1082	0	4	0	0	9	7	5	k__Bacteria; Unclassified; Unclassified; Unclassified; Unclassified; Unclassified; Unclassified
OTU1083	5	9	11	4	3	3	11	k__Bacteria; p__Planctomycetes; c__Planctomycetacia; o__Pirellulales; f__Pirellulaceae; g__Pirellula; s__Pasteuria_sp.
OTU1085	0	0	5	5	6	3	0	k__Bacteria; p__Proteobacteria; c__Gammaproteobacteria; o__Betaproteobacteriales; f__Rhodocyclaceae; g__Uliginosibacterium; Unclassified
OTU10869	7	0	8	3	3	1	12	k__Bacteria; p__Verrucomicrobia; c__Verrucomicrobiae; o__Pedosphaerales; f__Pedosphaeraceae; Unclassified; Unclassified
OTU1087	1	0	14	6	0	3	1	k__Bacteria; p__Proteobacteria; c__Gammaproteobacteria; o__Betaproteobacteriales; f__Methylophilaceae; g__Methylotenera; Unclassified
OTU1088	1	1	2	3	4	10	4	k__Bacteria; p__Proteobacteria; c__Deltaproteobacteria; Unclassified; Unclassified; Unclassified; Unclassified
OTU10888	3	8	7	6	12	11	8	k__Bacteria; p__Planctomycetes; c__Planctomycetacia; o__Pirellulales; f__Pirellulaceae; g__Pirellula; Unclassified
OTU1089	4	3	3	4	6	8	2	k__Bacteria; p__Bacteroidetes; c__Bacteroidia; o__Cytophagales; f__Microscillaceae; g__Chryseolinea; s__Chryseolinea_serpens
OTU109	4	14	4	7	13	19	9	k__Bacteria; p__Acidobacteria; c__Vicinamibacteria; Unclassified; f__Vicinamibacteraceae; g__Vicinamibacter; s__Vicinamibacter_silvestris
OTU1091	0	3	2	4	4	10	6	k__Bacteria; p__Verrucomicrobia; c__Verrucomicrobiae; o__Pedosphaerales; f__Pedosphaeraceae; g__Pedosphaera; s__Pedosphaera_parvula
OTU1093	1	1	5	5	2	1	0	k__Bacteria; p__Proteobacteria; c__Gammaproteobacteria; o__Betaproteobacteriales; f__Burkholderiaceae; g__Noviherbaspirillum; Unclassified
OTU1094	2	1	6	0	2	4	0	k__Bacteria; p__Verrucomicrobia; c__Verrucomicrobiae; o__Pedosphaerales; f__Pedosphaeraceae; g__Pedosphaera; s__Pedosphaera_parvula
OTU1095	0	4	0	4	0	3	2	k__Bacteria; p__Proteobacteria; c__Gammaproteobacteria; o__Betaproteobacteriales; Unclassified; Unclassified; Unclassified
OTU1096	1	2	4	5	4	3	2	k__Bacteria; p__Proteobacteria; c__Deltaproteobacteria; o__Myxococcales; f__Haliangiaceae; g__Haliangium; Unclassified
OTU1097	6	2	7	3	2	0	7	k__Bacteria; p__Acidobacteria; c__Blastocatellia_Subgroup_4; o__Blastocatellales; f__Blastocatellaceae; Unclassified; Unclassified
OTU10981	3	13	10	11	4	3	5	k__Bacteria; p__Proteobacteria; c__Gammaproteobacteria; o__Betaproteobacteriales; f__Burkholderiaceae; Unclassified; Unclassified
OTU1099	1	9	1	2	3	7	9	k__Bacteria; p__Gemmatimonadetes; c__Gemmatimonadetes; o__Gemmatimonadales; f__Gemmatimonadaceae; Unclassified; Unclassified
OTU10996	1	4	2	0	1	3	1	k__Bacteria; p__Proteobacteria; c__Gammaproteobacteria; Unclassified; Unclassified; Unclassified; Unclassified
OTU11	17	61	126	90	34	53	31	k__Bacteria; p__Proteobacteria; c__Gammaproteobacteria; o__Betaproteobacteriales; f__Burkholderiaceae; g__Variovorax; Unclassified
OTU110	18	27	28	18	38	42	42	k__Bacteria; Unclassified; Unclassified; Unclassified; Unclassified; Unclassified; Unclassified
OTU1100	5	3	0	0	6	8	5	k__Bacteria; p__Planctomycetes; c__Planctomycetacia; o__Pirellulales; f__Pirellulaceae; Unclassified; Unclassified
OTU1101	2	2	4	5	5	6	8	k__Bacteria; p__Acidobacteria; c__Blastocatellia_Subgroup_4; o__Pyrinomonadales; f__Pyrinomonadaceae; g__RB41; s__Acidobacteria_bacterium
OTU1103	3	4	1	5	3	3	2	k__Bacteria; p__Proteobacteria; c__Gammaproteobacteria; o__Betaproteobacteriales; Unclassified; Unclassified; Unclassified
OTU1104	0	1	7	7	0	6	3	k__Bacteria; p__Planctomycetes; Unclassified; Unclassified; Unclassified; Unclassified; Unclassified
OTU1105	3	3	2	1	6	2	6	k__Bacteria; p__Verrucomicrobia; c__Verrucomicrobiae; o__Chthoniobacterales; f__Chthoniobacteraceae; g__Candidatus_Udaeobacter; s__Spartobacteria_bacterium
OTU11050	4	3	4	1	2	3	4	k__Bacteria; p__Chloroflexi; Unclassified; Unclassified; Unclassified; Unclassified; Unclassified
OTU1106	0	3	1	2	2	2	3	k__Bacteria; p__Proteobacteria; c__Deltaproteobacteria; Unclassified; Unclassified; Unclassified; Unclassified
OTU1107	2	2	1	3	4	3	4	k__Bacteria; p__Planctomycetes; c__Planctomycetacia; o__Gemmatales; f__Gemmataceae; g__Zavarzinella; Unclassified
OTU11070	2	16	2	10	10	11	12	k__Bacteria; p__Proteobacteria; c__Gammaproteobacteria; o__Betaproteobacteriales; f__Nitrosomonadaceae; g__MND1; s__Thiobacter_sp.
OTU1108	2	7	1	2	5	3	1	k__Bacteria; Unclassified; Unclassified; Unclassified; Unclassified; Unclassified; Unclassified
OTU11089	2	0	3	2	1	0	3	k__Bacteria; p__Acidobacteria; c__Acidobacteriia; o__Acidobacteriales; Unclassified; Unclassified; Unclassified
OTU111	3	35	10	17	9	34	12	k__Bacteria; p__Proteobacteria; c__Gammaproteobacteria; o__Betaproteobacteriales; f__Nitrosomonadaceae; g__Ellin6067; Unclassified
OTU1110	2	6	2	4	1	9	4	k__Bacteria; p__Verrucomicrobia; c__Verrucomicrobiae; o__Verrucomicrobiales; Unclassified; Unclassified; Unclassified
OTU1111	0	0	3	7	3	1	11	k__Bacteria; p__Planctomycetes; c__Planctomycetacia; Unclassified; Unclassified; Unclassified; Unclassified
OTU1112	5	0	3	0	2	5	0	k__Bacteria; p__Verrucomicrobia; c__Verrucomicrobiae; o__Opitutales; f__Opitutaceae; g__Opitutus; s__Opitutus_sp.
OTU11123	2	3	2	0	6	8	2	k__Bacteria; p__Proteobacteria; c__Deltaproteobacteria; Unclassified; Unclassified; Unclassified; Unclassified
OTU1113	0	1	1	9	3	1	0	k__Bacteria; p__Proteobacteria; c__Deltaproteobacteria; o__Myxococcales; f__Polyangiaceae; g__Sorangium; s__Sorangium_cellulosum
OTU11135	1	1	2	0	7	5	2	k__Bacteria; p__Gemmatimonadetes; c__Gemmatimonadetes; o__Gemmatimonadales; f__Gemmatimonadaceae; g__Gemmatimonas; Unclassified
OTU1114	1	1	0	2	6	13	0	k__Bacteria; p__Chloroflexi; c__Anaerolineae; o__SBR1031; f__A4b; Unclassified; Unclassified
OTU1115	1	6	3	8	2	4	3	k__Bacteria; Unclassified; Unclassified; Unclassified; Unclassified; Unclassified; Unclassified
OTU1116	1	4	3	9	1	4	1	k__Bacteria; p__Proteobacteria; c__Gammaproteobacteria; o__Xanthomonadales; f__Xanthomonadaceae; g__Pseudoxanthomonas; s__Pseudoxanthomonas_mexicana
OTU1117	2	3	0	2	1	1	3	k__Bacteria; p__Proteobacteria; c__Gammaproteobacteria; o__Xanthomonadales; f__Rhodanobacteraceae; g__Dyella; Unclassified
OTU1119	3	4	8	5	3	1	6	k__Bacteria; p__Acidobacteria; c__Acidobacteriia; o__Acidobacteriales; f__Acidobacteriaceae_Subgroup_1; g__Edaphobacter; s__Edaphobacter_aggregans
OTU11193	0	1	0	7	0	1	3	k__Bacteria; p__Planctomycetes; Unclassified; Unclassified; Unclassified; Unclassified; Unclassified
OTU112	9	6	6	2	9	11	7	k__Bacteria; p__Acidobacteria; c__Blastocatellia_Subgroup_4; o__Pyrinomonadales; f__Pyrinomonadaceae; g__RB41; s__Acidobacteria_bacterium
OTU1120	19	5	5	8	30	10	18	k__Bacteria; p__Proteobacteria; c__Gammaproteobacteria; o__Xanthomonadales; f__Rhodanobacteraceae; g__Rhodanobacter; s__Rudaea_cellulosilytica
OTU1121	2	1	4	4	6	3	4	k__Bacteria; p__Proteobacteria; c__Gammaproteobacteria; o__Salinisphaerales; f__Solimonadaceae; Unclassified; Unclassified
OTU11220	1	0	3	4	1	0	4	k__Bacteria; p__Gemmatimonadetes; c__Longimicrobia; o__Longimicrobiales; f__Longimicrobiaceae; g__Longimicrobium; s__Longimicrobium_terrae
OTU11223	4	7	12	10	9	6	14	k__Bacteria; p__Verrucomicrobia; c__Verrucomicrobiae; o__Chthoniobacterales; f__Chthoniobacteraceae; Unclassified; Unclassified
OTU1123	4	4	9	5	4	6	13	k__Bacteria; p__Proteobacteria; c__Gammaproteobacteria; o__Betaproteobacteriales; f__Nitrosomonadaceae; g__Nitrosospira; s__Nitrosospira_sp.
OTU1125	1	2	0	3	4	7	3	k__Bacteria; p__Proteobacteria; c__Deltaproteobacteria; Unclassified; Unclassified; Unclassified; Unclassified
OTU1126	2	2	3	2	5	8	3	k__Bacteria; Unclassified; Unclassified; Unclassified; Unclassified; Unclassified; Unclassified
OTU11260	2	1	2	2	2	2	0	k__Bacteria; p__Acidobacteria; Unclassified; Unclassified; Unclassified; Unclassified; Unclassified
OTU1127	3	4	1	2	5	3	5	k__Bacteria; p__Planctomycetes; c__Planctomycetacia; Unclassified; Unclassified; Unclassified; Unclassified
OTU113	3	21	14	18	37	35	20	k__Bacteria; p__Proteobacteria; c__Gammaproteobacteria; o__Salinisphaerales; f__Solimonadaceae; Unclassified; Unclassified
OTU1130	1	8	4	6	2	0	7	k__Bacteria; p__Acidobacteria; Unclassified; Unclassified; Unclassified; Unclassified; Unclassified
OTU1131	3	5	1	6	8	4	2	k__Bacteria; p__Planctomycetes; Unclassified; Unclassified; Unclassified; Unclassified; Unclassified
OTU1132	1	4	2	1	7	2	3	k__Bacteria; p__Acidobacteria; Unclassified; Unclassified; Unclassified; Unclassified; Unclassified
OTU11327	0	6	0	1	0	4	0	k__Bacteria; p__Acidobacteria; c__Vicinamibacteria; Unclassified; f__Vicinamibacteraceae; g__Vicinamibacter; s__Vicinamibacter_silvestris
OTU1133	0	1	3	6	2	6	3	k__Bacteria; p__Bacteroidetes; c__Bacteroidia; o__Cytophagales; f__Microscillaceae; g__Ohtaekwangia; Unclassified
OTU1134	0	6	1	3	3	4	2	k__Bacteria; p__Proteobacteria; c__Deltaproteobacteria; Unclassified; Unclassified; Unclassified; Unclassified
OTU11341	0	2	2	2	5	1	1	k__Bacteria; p__Gemmatimonadetes; c__Gemmatimonadetes; o__Gemmatimonadales; f__Gemmatimonadaceae; Unclassified; Unclassified
OTU1135	1	3	9	4	8	0	1	k__Bacteria; p__Bacteroidetes; c__Bacteroidia; o__Cytophagales; f__Microscillaceae; g__Ohtaekwangia; Unclassified
OTU11359	11	50	13	31	29	76	32	k__Bacteria; p__Proteobacteria; c__Gammaproteobacteria; o__Betaproteobacteriales; f__Nitrosomonadaceae; g__MND1; s__Thiobacter_sp.
OTU1136	1	2	2	2	6	19	3	k__Bacteria; p__Planctomycetes; c__Planctomycetacia; Unclassified; Unclassified; Unclassified; Unclassified
OTU1137	1	2	3	1	6	1	5	k__Bacteria; Unclassified; Unclassified; Unclassified; Unclassified; Unclassified; Unclassified
OTU1138	1	5	3	3	5	3	0	k__Bacteria; p__Gemmatimonadetes; Unclassified; Unclassified; Unclassified; Unclassified; Unclassified
OTU1139	3	1	3	3	3	1	3	k__Bacteria; p__Actinobacteria; c__Actinobacteria; o__Frankiales; f__Frankiaceae; Unclassified; Unclassified
OTU1140	2	2	10	14	3	1	2	k__Bacteria; p__Gemmatimonadetes; c__Longimicrobia; o__Longimicrobiales; f__Longimicrobiaceae; g__Longimicrobium; s__Longimicrobium_terrae
OTU11402	4	5	0	3	8	6	5	k__Bacteria; p__Acidobacteria; c__Blastocatellia_Subgroup_4; o__Pyrinomonadales; f__Pyrinomonadaceae; g__RB41; s__Acidobacteria_bacterium
OTU1141	1	4	3	7	3	13	1	k__Bacteria; p__Actinobacteria; c__Acidimicrobiia; o__Microtrichales; f__Ilumatobacteraceae; g__Ilumatobacter; s__Ilumatobacter_fluminis
OTU11418	2	1	0	2	1	3	3	k__Bacteria; p__Bacteroidetes; c__Bacteroidia; o__Chitinophagales; f__Chitinophagaceae; g__Terrimonas; s__Terrimonas_sp.
OTU1142	1	1	4	4	4	2	3	k__Bacteria; p__Acidobacteria; c__Vicinamibacteria; Unclassified; f__Vicinamibacteraceae; Unclassified; Unclassified
OTU1143	0	4	1	5	3	6	1	k__Bacteria; p__Gemmatimonadetes; c__Gemmatimonadetes; o__Gemmatimonadales; f__Gemmatimonadaceae; Unclassified; Unclassified
OTU11432	1	0	4	0	1	6	1	k__Bacteria; p__Proteobacteria; c__Alphaproteobacteria; o__Rhizobiales; f__Xanthobacteraceae; g__Pseudolabrys; Unclassified
OTU1144	3	3	4	3	3	3	4	k__Bacteria; p__Acidobacteria; Unclassified; Unclassified; Unclassified; Unclassified; Unclassified
OTU11440	2	2	2	1	3	2	2	k__Bacteria; p__Proteobacteria; c__Gammaproteobacteria; o__Betaproteobacteriales; Unclassified; Unclassified; Unclassified
OTU1146	3	5	5	4	3	3	2	k__Bacteria; p__Verrucomicrobia; c__Verrucomicrobiae; o__Pedosphaerales; f__Pedosphaeraceae; Unclassified; Unclassified
OTU11468	6	2	2	1	0	0	0	k__Bacteria; p__Verrucomicrobia; c__Verrucomicrobiae; o__Chthoniobacterales; f__Chthoniobacteraceae; g__Chthoniobacter; Unclassified
OTU1147	1	2	1	2	4	10	4	k__Bacteria; p__Planctomycetes; c__Planctomycetacia; Unclassified; Unclassified; Unclassified; Unclassified
OTU1148	3	4	0	3	6	5	4	k__Bacteria; Unclassified; Unclassified; Unclassified; Unclassified; Unclassified; Unclassified
OTU1149	4	7	2	4	1	6	2	k__Bacteria; p__Verrucomicrobia; c__Verrucomicrobiae; o__Pedosphaerales; f__Pedosphaeraceae; g__Pedosphaera; s__Pedosphaera_parvula
OTU115	6	13	37	49	33	64	26	k__Bacteria; p__Planctomycetes; c__Planctomycetacia; Unclassified; Unclassified; Unclassified; Unclassified
OTU1150	2	4	2	10	1	10	3	k__Bacteria; p__Proteobacteria; c__Gammaproteobacteria; o__Betaproteobacteriales; Unclassified; Unclassified; Unclassified
OTU1151	6	2	5	1	6	1	4	k__Bacteria; p__Verrucomicrobia; c__Verrucomicrobiae; o__Chthoniobacterales; f__Chthoniobacteraceae; g__Chthoniobacter; s__Verrucomicrobia_bacterium
OTU11515	0	2	1	1	4	3	3	k__Bacteria; p__Proteobacteria; c__Gammaproteobacteria; o__Betaproteobacteriales; f__Nitrosomonadaceae; g__MND1; s__Thiobacter_sp.
OTU1152	3	2	2	5	6	2	5	k__Bacteria; p__Acidobacteria; c__Acidobacteriia; o__Solibacterales; f__Solibacteraceae_Subgroup_3; g__Candidatus_Solibacter; s__Candidatus_Solibacter_usitatus
OTU1153	0	3	3	1	1	2	2	k__Bacteria; p__Gemmatimonadetes; c__Longimicrobia; o__Longimicrobiales; f__Longimicrobiaceae; g__Longimicrobium; s__Longimicrobium_terrae
OTU1155	1	4	1	4	4	8	9	k__Bacteria; p__Gemmatimonadetes; c__Gemmatimonadetes; o__Gemmatimonadales; f__Gemmatimonadaceae; g__Gemmatimonas; s__Gemmatimonadetes_bacterium
OTU11553	2	0	2	2	3	3	5	k__Bacteria; p__Gemmatimonadetes; c__Gemmatimonadetes; o__Gemmatimonadales; f__Gemmatimonadaceae; g__Gemmatimonas; Unclassified
OTU1156	2	3	1	1	6	4	6	k__Bacteria; p__Proteobacteria; c__Alphaproteobacteria; Unclassified; Unclassified; Unclassified; Unclassified
OTU11569	1	1	1	4	3	5	3	k__Bacteria; p__Verrucomicrobia; c__Verrucomicrobiae; o__Pedosphaerales; f__Pedosphaeraceae; g__Pedosphaera; s__Pedosphaera_parvula
OTU1157	4	4	3	2	7	1	4	k__Bacteria; p__Proteobacteria; c__Gammaproteobacteria; o__Xanthomonadales; f__Xanthomonadaceae; g__Arenimonas; Unclassified
OTU1158	0	1	2	7	4	7	1	k__Bacteria; p__Planctomycetes; c__Planctomycetacia; o__Pirellulales; f__Pirellulaceae; g__Pir4_lineage; s__Planctomycetaceae_bacterium
OTU11586	2	5	3	3	1	0	2	k__Bacteria; p__Gemmatimonadetes; c__Gemmatimonadetes; o__Gemmatimonadales; f__Gemmatimonadaceae; g__Gemmatimonas; s__Gemmatimonadaceae_bacterium
OTU1159	1	2	3	2	2	2	2	k__Bacteria; p__Planctomycetes; c__Planctomycetacia; o__Pirellulales; f__Pirellulaceae; Unclassified; Unclassified
OTU116	14	5	18	11	10	5	5	k__Bacteria; p__Proteobacteria; c__Gammaproteobacteria; o__Betaproteobacteriales; f__Burkholderiaceae; g__Ramlibacter; s__Ramlibacter_sp.
OTU1160	4	2	4	4	0	2	5	k__Bacteria; p__Proteobacteria; c__Alphaproteobacteria; Unclassified; Unclassified; Unclassified; Unclassified
OTU1162	2	3	3	1	3	3	2	k__Bacteria; p__Acidobacteria; c__Vicinamibacteria; Unclassified; f__Vicinamibacteraceae; g__Luteitalea; s__Luteitalea_pratensis
OTU11629	2	6	2	4	1	2	0	k__Bacteria; p__Proteobacteria; c__Gammaproteobacteria; o__Xanthomonadales; f__Rhodanobacteraceae; g__Rhodanobacter; s__Rhodanobacter_sp.
OTU1163	1	0	7	5	0	2	6	k__Bacteria; p__Planctomycetes; c__Planctomycetacia; Unclassified; Unclassified; Unclassified; Unclassified
OTU11632	3	4	1	4	2	1	0	k__Bacteria; p__Acidobacteria; c__Vicinamibacteria; Unclassified; f__Vicinamibacteraceae; Unclassified; Unclassified
OTU11639	8	9	8	12	7	17	14	k__Bacteria; p__Gemmatimonadetes; c__Gemmatimonadetes; o__Gemmatimonadales; f__Gemmatimonadaceae; g__Gemmatimonas; s__Gemmatimonadaceae_bacterium
OTU1164	2	1	2	4	1	8	3	k__Bacteria; p__Proteobacteria; c__Deltaproteobacteria; Unclassified; Unclassified; Unclassified; Unclassified
OTU11645	0	1	4	1	0	3	4	k__Bacteria; p__Planctomycetes; c__Planctomycetacia; o__Planctomycetales; f__Schlesneriaceae; g__Schlesneria; Unclassified
OTU1166	2	6	0	3	3	12	3	k__Bacteria; p__Planctomycetes; c__Planctomycetacia; o__Pirellulales; f__Pirellulaceae; Unclassified; Unclassified
OTU11660	1	4	6	3	7	8	7	k__Bacteria; Unclassified; Unclassified; Unclassified; Unclassified; Unclassified; Unclassified
OTU1167	3	2	3	5	3	1	8	k__Bacteria; p__Proteobacteria; c__Deltaproteobacteria; Unclassified; Unclassified; Unclassified; Unclassified
OTU11670	1	16	15	12	13	15	23	k__Bacteria; p__Gemmatimonadetes; c__Gemmatimonadetes; o__Gemmatimonadales; f__Gemmatimonadaceae; g__Gemmatimonas; Unclassified
OTU11679	1	2	0	1	3	2	2	k__Bacteria; p__Proteobacteria; c__Alphaproteobacteria; o__Rhizobiales; f__Hyphomicrobiaceae; g__Hyphomicrobium; Unclassified
OTU1168	2	2	2	3	4	7	6	k__Bacteria; p__Actinobacteria; Unclassified; Unclassified; Unclassified; Unclassified; Unclassified
OTU1169	1	1	0	3	2	4	1	k__Bacteria; Unclassified; Unclassified; Unclassified; Unclassified; Unclassified; Unclassified
OTU117	17	31	21	26	27	32	19	k__Bacteria; p__Chloroflexi; c__Anaerolineae; o__Anaerolineales; f__Anaerolineaceae; g__UTCFX1; s__Anaerolineae_bacterium
OTU1170	0	2	5	4	4	12	5	k__Bacteria; p__Proteobacteria; c__Deltaproteobacteria; Unclassified; Unclassified; Unclassified; Unclassified
OTU1171	1	2	4	8	7	5	3	k__Bacteria; p__Acidobacteria; c__Acidobacteriia; o__Acidobacteriales; f__Acidobacteriaceae_Subgroup_1; Unclassified; Unclassified
OTU1172	2	5	3	5	3	8	0	k__Bacteria; p__Proteobacteria; c__Deltaproteobacteria; o__Myxococcales; f__Haliangiaceae; g__Haliangium; Unclassified
OTU1173	0	3	0	2	4	13	2	k__Bacteria; p__Bacteroidetes; c__Bacteroidia; o__Cytophagales; f__Microscillaceae; g__Chryseolinea; s__Chryseolinea_serpens
OTU11736	2	3	3	2	0	1	4	k__Bacteria; p__Acidobacteria; c__Blastocatellia_Subgroup_4; o__Pyrinomonadales; f__Pyrinomonadaceae; g__RB41; s__Acidobacteria_bacterium
OTU1174	0	2	0	15	0	8	7	k__Bacteria; p__Proteobacteria; c__Gammaproteobacteria; o__Betaproteobacteriales; f__Rhodocyclaceae; Unclassified; Unclassified
OTU11741	1	1	11	14	0	1	1	k__Bacteria; p__Proteobacteria; c__Gammaproteobacteria; o__Betaproteobacteriales; f__Burkholderiaceae; g__Roseateles; Unclassified
OTU1175	4	5	4	6	0	3	2	k__Bacteria; p__Armatimonadetes; Unclassified; Unclassified; Unclassified; Unclassified; Unclassified
OTU1176	1	2	10	7	3	1	2	k__Bacteria; p__Acidobacteria; Unclassified; Unclassified; Unclassified; Unclassified; Unclassified
OTU11762	0	6	0	2	3	8	0	k__Bacteria; p__Gemmatimonadetes; c__Gemmatimonadetes; o__Gemmatimonadales; f__Gemmatimonadaceae; g__Gemmatimonas; Unclassified
OTU11763	1	2	4	8	9	1	16	k__Bacteria; p__Proteobacteria; c__Gammaproteobacteria; o__Betaproteobacteriales; f__Nitrosomonadaceae; g__Ellin6067; s__Xanthomonadaceae_bacterium
OTU1177	0	0	6	2	2	3	2	k__Bacteria; p__Proteobacteria; c__Deltaproteobacteria; o__Myxococcales; f__Polyangiaceae; g__Polyangium; Unclassified
OTU11771	0	2	3	1	2	4	2	k__Bacteria; p__Proteobacteria; c__Alphaproteobacteria; Unclassified; Unclassified; Unclassified; Unclassified
OTU11775	4	7	1	0	0	1	2	k__Bacteria; p__Verrucomicrobia; c__Verrucomicrobiae; o__Opitutales; f__Opitutaceae; g__Opitutus; s__Opitutus_sp.
OTU11777	1	3	1	1	2	5	4	k__Bacteria; p__Proteobacteria; c__Gammaproteobacteria; o__Betaproteobacteriales; f__Nitrosomonadaceae; g__MND1; s__Thiobacter_sp.
OTU1178	7	2	6	6	6	6	0	k__Bacteria; p__Bacteroidetes; c__Bacteroidia; o__Chitinophagales; f__Chitinophagaceae; Unclassified; Unclassified
OTU1179	0	0	0	1	12	0	3	k__Bacteria; p__Actinobacteria; c__Thermoleophilia; o__Gaiellales; f__Gaiellaceae; g__Gaiella; s__Gaiella_occulta
OTU11798	7	0	3	0	4	0	0	k__Bacteria; p__Acidobacteria; c__Acidobacteriia; o__Acidobacteriales; Unclassified; Unclassified; Unclassified
OTU118	8	36	7	15	20	38	9	k__Bacteria; p__Proteobacteria; c__Gammaproteobacteria; o__Betaproteobacteriales; f__Nitrosomonadaceae; g__MND1; s__Thiobacter_sp.
OTU1180	2	3	5	4	4	2	4	k__Bacteria; p__Acidobacteria; c__Acidobacteriia; o__Solibacterales; f__Solibacteraceae_Subgroup_3; g__Candidatus_Solibacter; s__Candidatus_Solibacter_usitatus
OTU1181	1	11	4	6	3	1	4	k__Bacteria; p__Gemmatimonadetes; c__Gemmatimonadetes; o__Gemmatimonadales; f__Gemmatimonadaceae; Unclassified; Unclassified
OTU11811	0	1	0	2	2	9	1	k__Bacteria; p__Proteobacteria; c__Gammaproteobacteria; o__Betaproteobacteriales; f__Nitrosomonadaceae; Unclassified; Unclassified
OTU1182	1	3	0	2	5	0	2	k__Bacteria; p__Actinobacteria; c__Thermoleophilia; o__Solirubrobacterales; f__Solirubrobacteraceae; Unclassified; Unclassified
OTU11824	3	3	1	3	5	2	2	k__Bacteria; p__Gemmatimonadetes; c__Gemmatimonadetes; o__Gemmatimonadales; f__Gemmatimonadaceae; Unclassified; Unclassified
OTU1183	8	1	1	0	7	1	3	k__Bacteria; p__Proteobacteria; c__Gammaproteobacteria; o__Xanthomonadales; f__Xanthomonadaceae; g__Lysobacter; Unclassified
OTU1184	2	2	2	3	0	5	4	k__Bacteria; p__Planctomycetes; c__Planctomycetacia; o__Pirellulales; f__Pirellulaceae; g__Pirellula; s__Pasteuria_sp.
OTU1185	0	3	0	5	3	7	1	k__Bacteria; p__Proteobacteria; c__Gammaproteobacteria; o__Gammaproteobacteria_Incertae_Sedis; Unclassified; g__Acidibacter; s__Steroidobacter_sp.
OTU1186	1	2	1	2	6	5	4	k__Bacteria; p__Actinobacteria; c__Thermoleophilia; o__Gaiellales; f__Gaiellaceae; g__Gaiella; s__Gaiella_occulta
OTU11865	1	5	8	14	8	6	2	k__Bacteria; p__Proteobacteria; c__Gammaproteobacteria; o__Betaproteobacteriales; f__Burkholderiaceae; g__Variovorax; s__Variovorax_sp.
OTU1187	1	2	4	1	6	7	2	k__Bacteria; p__Planctomycetes; c__Planctomycetacia; Unclassified; Unclassified; Unclassified; Unclassified
OTU1189	4	0	1	1	9	0	0	k__Bacteria; p__Verrucomicrobia; c__Verrucomicrobiae; o__Chthoniobacterales; f__Chthoniobacteraceae; g__Candidatus_Udaeobacter; s__Spartobacteria_bacterium
OTU119	6	9	10	12	4	14	7	k__Bacteria; p__Acidobacteria; c__Vicinamibacteria; Unclassified; f__Vicinamibacteraceae; g__Vicinamibacter; s__Vicinamibacter_silvestris
OTU11917	5	3	7	3	1	2	2	k__Bacteria; p__Planctomycetes; c__Planctomycetacia; o__Pirellulales; f__Pirellulaceae; Unclassified; Unclassified
OTU1192	1	5	6	4	5	5	5	k__Bacteria; p__Acidobacteria; c__Blastocatellia_Subgroup_4; o__Blastocatellales; f__Blastocatellaceae; Unclassified; Unclassified
OTU1193	0	5	1	6	4	10	5	k__Bacteria; p__Bacteroidetes; c__Bacteroidia; o__Cytophagales; f__Microscillaceae; g__Ohtaekwangia; Unclassified
OTU1194	0	3	16	5	0	2	3	k__Bacteria; p__Acidobacteria; c__Blastocatellia_Subgroup_4; o__Blastocatellales; f__Blastocatellaceae; g__Aridibacter; Unclassified
OTU11948	2	16	8	7	1	6	5	k__Bacteria; p__Gemmatimonadetes; c__Gemmatimonadetes; o__Gemmatimonadales; f__Gemmatimonadaceae; g__Gemmatimonas; s__Gemmatimonadaceae_bacterium
OTU1195	0	11	0	5	3	8	2	k__Bacteria; p__Acidobacteria; c__Thermoanaerobaculia; o__Thermoanaerobaculales; f__Thermoanaerobaculaceae; g__Subgroup_10; s__Acidobacteria_bacterium
OTU1196	5	2	1	2	1	4	5	k__Bacteria; p__Proteobacteria; c__Deltaproteobacteria; o__Myxococcales; f__Polyangiaceae; Unclassified; Unclassified
OTU1197	2	4	7	3	4	3	4	k__Bacteria; p__Planctomycetes; c__Planctomycetacia; o__Gemmatales; f__Gemmataceae; g__Fimbriiglobus; Unclassified
OTU1198	5	2	4	0	2	0	0	k__Bacteria; p__Verrucomicrobia; c__Verrucomicrobiae; o__Chthoniobacterales; f__Chthoniobacteraceae; g__Chthoniobacter; s__Chthoniobacter_flavus
OTU1199	3	2	2	1	12	2	4	k__Bacteria; p__Acidobacteria; c__Acidobacteriia; o__Acidobacteriales; f__Acidobacteriaceae_Subgroup_1; Unclassified; Unclassified
OTU12	1	4	2	4	8	2	3	k__Bacteria; p__Nitrospirae; c__Nitrospira; o__Nitrospirales; f__Nitrospiraceae; g__Nitrospira; s__Nitrospira_japonica
OTU120	8	25	8	25	18	27	23	k__Bacteria; p__Nitrospirae; c__Nitrospira; o__Nitrospirales; f__Nitrospiraceae; g__Nitrospira; Unclassified
OTU1200	1	10	0	5	1	5	3	k__Bacteria; p__Planctomycetes; c__Planctomycetacia; o__Pirellulales; f__Pirellulaceae; g__Pirellula; s__Pasteuria_sp.
OTU12004	1	1	5	2	8	3	3	k__Bacteria; p__Proteobacteria; c__Deltaproteobacteria; o__Myxococcales; f__Haliangiaceae; g__Haliangium; Unclassified
OTU1202	1	0	0	5	3	4	2	k__Bacteria; Unclassified; Unclassified; Unclassified; Unclassified; Unclassified; Unclassified
OTU1203	3	5	4	1	8	2	4	k__Bacteria; p__Proteobacteria; c__Deltaproteobacteria; Unclassified; Unclassified; Unclassified; Unclassified
OTU12031	1	5	0	5	1	3	0	k__Bacteria; p__Proteobacteria; c__Deltaproteobacteria; o__Myxococcales; f__Haliangiaceae; g__Haliangium; Unclassified
OTU1204	3	2	1	3	9	8	4	k__Bacteria; Unclassified; Unclassified; Unclassified; Unclassified; Unclassified; Unclassified
OTU12059	0	8	3	8	3	6	3	k__Bacteria; p__Acidobacteria; c__Vicinamibacteria; Unclassified; f__Vicinamibacteraceae; Unclassified; Unclassified
OTU1207	4	6	5	2	0	4	3	k__Bacteria; p__Gemmatimonadetes; c__Gemmatimonadetes; o__Gemmatimonadales; f__Gemmatimonadaceae; g__Gemmatimonas; s__Gemmatimonadaceae_bacterium
OTU121	7	11	3	3	9	7	6	k__Bacteria; p__Acidobacteria; c__Vicinamibacteria; Unclassified; f__Vicinamibacteraceae; g__Vicinamibacter; s__Vicinamibacter_silvestris
OTU1210	0	6	0	3	1	4	4	k__Bacteria; p__Proteobacteria; c__Alphaproteobacteria; o__Sphingomonadales; f__Sphingomonadaceae; g__Altererythrobacter; s__Altererythrobacter_sp.
OTU1211	1	1	1	5	0	3	4	k__Bacteria; p__Acidobacteria; c__Thermoanaerobaculia; o__Thermoanaerobaculales; f__Thermoanaerobaculaceae; g__Subgroup_10; s__Acidobacteria_bacterium
OTU1212	1	2	9	5	0	4	3	k__Bacteria; p__Proteobacteria; c__Alphaproteobacteria; o__Rhizobiales; f__Devosiaceae; g__Devosia; s__Devosia_sp.
OTU1214	6	0	4	7	3	2	6	k__Bacteria; p__Planctomycetes; c__Phycisphaerae; o__Tepidisphaerales; f__Tepidisphaeraceae; g__Tepidisphaera; s__Tepidisphaera_mucosa
OTU12151	3	3	9	3	3	0	3	k__Bacteria; p__Proteobacteria; c__Alphaproteobacteria; o__Sphingomonadales; f__Sphingomonadaceae; g__Sphingomonas; s__Sphingomonas_sediminicola
OTU1216	3	1	5	2	1	0	1	k__Bacteria; p__Actinobacteria; c__Acidimicrobiia; Unclassified; Unclassified; Unclassified; Unclassified
OTU1217	0	10	2	2	0	3	3	k__Bacteria; p__Gemmatimonadetes; c__Gemmatimonadetes; o__Gemmatimonadales; f__Gemmatimonadaceae; Unclassified; Unclassified
OTU12185	0	7	4	11	4	13	6	k__Bacteria; Unclassified; Unclassified; Unclassified; Unclassified; Unclassified; Unclassified
OTU1219	8	9	3	5	7	10	8	k__Bacteria; p__Planctomycetes; c__Planctomycetacia; o__Isosphaerales; f__Isosphaeraceae; g__Singulisphaera; Unclassified
OTU12193	3	3	2	3	3	4	3	k__Bacteria; p__Proteobacteria; c__Gammaproteobacteria; o__Betaproteobacteriales; Unclassified; Unclassified; Unclassified
OTU122	15	49	10	25	25	13	20	k__Bacteria; p__Proteobacteria; c__Alphaproteobacteria; o__Rhizobiales; f__Xanthobacteraceae; Unclassified; Unclassified
OTU1220	4	1	3	0	6	3	4	k__Bacteria; p__Proteobacteria; c__Gammaproteobacteria; o__Betaproteobacteriales; Unclassified; Unclassified; Unclassified
OTU12204	3	12	6	12	8	17	10	k__Bacteria; p__Proteobacteria; c__Gammaproteobacteria; o__Betaproteobacteriales; Unclassified; Unclassified; Unclassified
OTU1221	0	7	6	3	1	5	1	k__Bacteria; p__Proteobacteria; c__Alphaproteobacteria; o__Rhizobiales; f__Hyphomicrobiaceae; g__Hyphomicrobium; s__Hyphomicrobium_facile
OTU1223	1	0	5	3	5	6	4	k__Bacteria; p__Planctomycetes; c__Planctomycetacia; o__Pirellulales; f__Pirellulaceae; Unclassified; Unclassified
OTU1224	1	5	3	2	2	6	3	k__Bacteria; p__Planctomycetes; c__Planctomycetacia; o__Planctomycetales; Unclassified; Unclassified; Unclassified
OTU1225	1	5	5	3	0	0	7	k__Bacteria; p__Verrucomicrobia; c__Verrucomicrobiae; o__Opitutales; f__Opitutaceae; g__Opitutus; s__Opitutus_sp.
OTU1226	0	0	15	15	0	3	0	k__Bacteria; p__Proteobacteria; c__Deltaproteobacteria; o__Myxococcales; f__Sandaracinaceae; g__Sandaracinus; s__Sorangiineae_bacterium
OTU1228	2	4	6	5	5	3	2	k__Bacteria; p__Proteobacteria; c__Gammaproteobacteria; o__Gammaproteobacteria_Incertae_Sedis; Unclassified; g__Acidibacter; s__Steroidobacter_sp.
OTU1230	1	14	15	14	25	14	18	k__Bacteria; p__Proteobacteria; c__Alphaproteobacteria; o__Sphingomonadales; f__Sphingomonadaceae; g__Sphingomonas; s__Sphingomonas_sediminicola
OTU1231	1	5	3	3	12	6	5	k__Bacteria; p__Proteobacteria; c__Gammaproteobacteria; o__Salinisphaerales; f__Solimonadaceae; Unclassified; Unclassified
OTU12328	2	4	3	9	3	4	2	k__Bacteria; p__Bacteroidetes; c__Bacteroidia; o__Chitinophagales; f__Chitinophagaceae; g__Ferruginibacter; s__Hypsibius_dujardini
OTU1233	3	7	4	2	0	2	2	k__Bacteria; p__Proteobacteria; c__Alphaproteobacteria; o__Rhizobiales; f__Hyphomicrobiaceae; g__Pedomicrobium; s__Pedomicrobium_manganicum
OTU12332	7	18	20	21	12	11	13	k__Bacteria; p__Proteobacteria; c__Gammaproteobacteria; o__Xanthomonadales; f__Xanthomonadaceae; g__Arenimonas; Unclassified
OTU1234	6	0	2	2	3	6	2	k__Bacteria; p__Proteobacteria; c__Gammaproteobacteria; o__Gammaproteobacteria_Incertae_Sedis; Unclassified; g__Acidibacter; s__Steroidobacter_sp.
OTU12340	3	5	5	7	8	15	14	k__Bacteria; p__Verrucomicrobia; c__Verrucomicrobiae; o__Chthoniobacterales; f__Chthoniobacteraceae; g__Candidatus_Udaeobacter; Unclassified
OTU12345	5	6	5	9	7	10	8	k__Bacteria; p__Proteobacteria; c__Gammaproteobacteria; o__Betaproteobacteriales; f__Burkholderiaceae; g__Ramlibacter; s__Variovorax_sp.
OTU1235	0	2	3	3	3	5	1	k__Bacteria; p__Bacteroidetes; c__Bacteroidia; o__Cytophagales; f__Microscillaceae; g__OLB12; s__Bacteroidetes_bacterium
OTU1236	0	3	0	2	3	1	2	k__Bacteria; p__Acidobacteria; c__Thermoanaerobaculia; o__Thermoanaerobaculales; f__Thermoanaerobaculaceae; g__Subgroup_10; s__Acidobacteria_bacterium
OTU1237	1	11	7	2	5	5	6	k__Bacteria; p__Actinobacteria; c__Acidimicrobiia; Unclassified; Unclassified; Unclassified; Unclassified
OTU12371	2	0	3	2	6	6	3	k__Bacteria; p__Proteobacteria; c__Deltaproteobacteria; Unclassified; Unclassified; Unclassified; Unclassified
OTU12376	2	2	1	2	1	1	3	k__Bacteria; Unclassified; Unclassified; Unclassified; Unclassified; Unclassified; Unclassified
OTU1238	4	8	0	0	3	5	2	k__Bacteria; p__Bacteroidetes; c__Bacteroidia; o__Chitinophagales; f__Chitinophagaceae; Unclassified; Unclassified
OTU124	8	25	5	11	19	19	10	k__Bacteria; p__Gemmatimonadetes; c__Gemmatimonadetes; o__Gemmatimonadales; f__Gemmatimonadaceae; Unclassified; Unclassified
OTU1240	2	2	2	7	4	6	3	k__Bacteria; p__Planctomycetes; c__Planctomycetacia; o__Planctomycetales; f__Schlesneriaceae; g__Planctopirus; s__Planctomyces_sp.
OTU1241	2	7	3	2	2	5	1	k__Bacteria; p__Actinobacteria; c__Actinobacteria; o__Propionibacteriales; f__Nocardioidaceae; g__Aeromicrobium; s__Aeromicrobium_ginsengisoli
OTU1242	2	2	5	1	2	2	4	k__Bacteria; p__Planctomycetes; c__Planctomycetacia; o__Isosphaerales; f__Isosphaeraceae; g__Singulisphaera; Unclassified
OTU1243	3	3	3	7	1	6	4	k__Bacteria; p__Proteobacteria; c__Deltaproteobacteria; o__Myxococcales; f__Polyangiaceae; Unclassified; Unclassified
OTU1244	5	1	0	2	2	1	3	k__Bacteria; p__Proteobacteria; c__Alphaproteobacteria; o__Rhizobiales; f__Xanthobacteraceae; Unclassified; Unclassified
OTU1245	2	4	2	3	4	7	3	k__Bacteria; p__Planctomycetes; c__Planctomycetacia; o__Pirellulales; f__Pirellulaceae; g__Pirellula; Unclassified
OTU1246	6	2	1	0	4	2	4	k__Bacteria; p__Planctomycetes; c__Planctomycetacia; Unclassified; Unclassified; Unclassified; Unclassified
OTU12460	2	0	2	2	6	0	3	k__Bacteria; p__Acidobacteria; c__Acidobacteriia; o__Acidobacteriales; Unclassified; Unclassified; Unclassified
OTU1247	7	1	4	3	7	4	3	k__Bacteria; p__Proteobacteria; c__Gammaproteobacteria; o__Xanthomonadales; f__Rhodanobacteraceae; Unclassified; Unclassified
OTU12475	3	1	12	6	8	1	4	k__Bacteria; p__Proteobacteria; c__Gammaproteobacteria; o__Betaproteobacteriales; f__Burkholderiaceae; g__Noviherbaspirillum; Unclassified
OTU1248	1	1	3	2	4	2	8	k__Bacteria; p__Acidobacteria; c__Acidobacteriia; o__Acidobacteriales; Unclassified; Unclassified; Unclassified
OTU1249	12	2	5	5	14	0	3	k__Bacteria; p__Proteobacteria; c__Alphaproteobacteria; o__Sphingomonadales; f__Sphingomonadaceae; g__Sphingomonas; Unclassified
OTU12494	1	6	1	3	1	4	0	k__Bacteria; p__Acidobacteria; c__Vicinamibacteria; Unclassified; f__Vicinamibacteraceae; Unclassified; Unclassified
OTU125	6	15	14	15	5	5	34	k__Bacteria; p__Gemmatimonadetes; c__Gemmatimonadetes; o__Gemmatimonadales; f__Gemmatimonadaceae; Unclassified; Unclassified
OTU1250	1	5	8	5	0	1	2	k__Bacteria; p__Verrucomicrobia; c__Verrucomicrobiae; o__Verrucomicrobiales; f__Rubritaleaceae; g__Luteolibacter; s__Luteolibacter_sp.
OTU1251	5	4	4	1	3	0	2	k__Bacteria; p__Actinobacteria; c__Acidimicrobiia; Unclassified; Unclassified; Unclassified; Unclassified
OTU12515	1	2	12	11	0	2	3	k__Bacteria; p__Bacteroidetes; c__Bacteroidia; o__Chitinophagales; f__Chitinophagaceae; Unclassified; Unclassified
OTU1252	0	4	1	6	1	8	1	k__Bacteria; p__Proteobacteria; c__Gammaproteobacteria; o__Betaproteobacteriales; Unclassified; Unclassified; Unclassified
OTU1253	2	0	7	4	4	1	4	k__Bacteria; p__Bacteroidetes; c__Bacteroidia; o__Cytophagales; f__Cytophagaceae; g__Sporocytophaga; s__Sporocytophaga_sp.
OTU1254	0	0	2	2	7	2	2	k__Bacteria; p__Acidobacteria; c__Acidobacteriia; o__Acidobacteriales; f__Acidobacteriaceae_Subgroup_1; Unclassified; Unclassified
OTU12551	1	2	4	6	0	3	2	k__Bacteria; p__Bacteroidetes; c__Bacteroidia; o__Chitinophagales; f__Chitinophagaceae; Unclassified; Unclassified
OTU1257	6	0	4	1	6	0	1	k__Bacteria; p__Acidobacteria; c__Blastocatellia_Subgroup_4; o__Pyrinomonadales; f__Pyrinomonadaceae; g__RB41; s__Acidobacteria_bacterium
OTU1258	4	0	4	5	3	5	2	k__Bacteria; p__Planctomycetes; c__Planctomycetacia; o__Gemmatales; f__Gemmataceae; Unclassified; Unclassified
OTU1259	0	1	2	4	4	0	5	k__Bacteria; p__Verrucomicrobia; c__Verrucomicrobiae; o__Chthoniobacterales; f__Chthoniobacteraceae; Unclassified; Unclassified
OTU126	3	4	1	1	5	4	10	k__Bacteria; p__Acidobacteria; c__Acidobacteriia; o__Acidobacteriales; Unclassified; Unclassified; Unclassified
OTU1260	0	4	1	8	4	22	1	k__Bacteria; p__Patescibacteria; c__Saccharimonadia; o__Saccharimonadales; f__Saccharimonadaceae; g__Candidatus_Saccharimonas; s__Candidatus_Saccharimonas_aalborgensis
OTU12618	0	7	1	10	6	8	4	k__Bacteria; p__Proteobacteria; c__Gammaproteobacteria; o__Xanthomonadales; f__Xanthomonadaceae; g__Lysobacter; s__Lysobacter_niabensis
OTU1262	0	0	1	0	2	5	4	k__Bacteria; p__Bacteroidetes; c__Bacteroidia; o__Chitinophagales; f__Chitinophagaceae; g__Terrimonas; s__Terrimonas_sp.
OTU12626	0	0	17	0	0	0	0	k__Bacteria; p__Proteobacteria; c__Gammaproteobacteria; o__Betaproteobacteriales; f__Burkholderiaceae; g__Massilia; s__Oxalobacteraceae_bacterium
OTU1263	4	6	7	7	8	5	6	k__Bacteria; p__Proteobacteria; c__Deltaproteobacteria; Unclassified; Unclassified; Unclassified; Unclassified
OTU1264	10	0	8	4	6	1	2	k__Bacteria; Unclassified; Unclassified; Unclassified; Unclassified; Unclassified; Unclassified
OTU1265	2	0	1	1	4	2	4	k__Bacteria; p__Acidobacteria; c__Blastocatellia_Subgroup_4; o__Pyrinomonadales; f__Pyrinomonadaceae; g__RB41; s__Acidobacteria_bacterium
OTU1266	6	3	5	6	0	1	4	k__Bacteria; p__Armatimonadetes; c__Armatimonadia; o__Armatimonadales; f__Armatimonadaceae; g__Armatimonas; s__Armatimonas_rosea
OTU1267	0	3	1	4	4	11	5	k__Bacteria; p__Proteobacteria; c__Deltaproteobacteria; o__Myxococcales; Unclassified; Unclassified; Unclassified
OTU12678	0	6	1	0	4	7	1	k__Bacteria; p__Gemmatimonadetes; c__Gemmatimonadetes; o__Gemmatimonadales; f__Gemmatimonadaceae; Unclassified; Unclassified
OTU1268	2	5	3	1	2	4	3	k__Bacteria; p__Actinobacteria; c__Actinobacteria; o__Micrococcales; f__Microbacteriaceae; g__Microbacterium; Unclassified
OTU12687	2	6	1	2	1	1	4	k__Bacteria; p__Proteobacteria; c__Gammaproteobacteria; o__Betaproteobacteriales; Unclassified; Unclassified; Unclassified
OTU12696	0	1	1	1	4	3	1	k__Bacteria; p__Proteobacteria; c__Gammaproteobacteria; o__Betaproteobacteriales; Unclassified; Unclassified; Unclassified
OTU127	20	20	19	9	10	15	18	k__Bacteria; p__Verrucomicrobia; c__Verrucomicrobiae; o__Pedosphaerales; f__Pedosphaeraceae; Unclassified; Unclassified
OTU1270	2	4	2	2	4	8	2	k__Bacteria; p__Planctomycetes; c__Phycisphaerae; o__Phycisphaerales; f__Phycisphaeraceae; g__SM1A02; Unclassified
OTU1271	9	3	5	4	12	10	9	k__Bacteria; p__Bacteroidetes; c__Bacteroidia; o__Chitinophagales; f__Chitinophagaceae; g__UTBCD1; s__Sphingobacteriales_bacterium
OTU1272	2	5	2	1	4	3	4	k__Bacteria; p__Planctomycetes; c__Planctomycetacia; o__Pirellulales; f__Pirellulaceae; Unclassified; Unclassified
OTU1273	1	1	10	8	2	2	3	k__Bacteria; p__Bacteroidetes; c__Bacteroidia; o__Chitinophagales; f__Chitinophagaceae; Unclassified; Unclassified
OTU1274	7	3	6	0	4	1	6	k__Bacteria; p__Acidobacteria; c__Blastocatellia_Subgroup_4; o__Pyrinomonadales; f__Pyrinomonadaceae; g__RB41; s__Acidobacteria_bacterium
OTU12742	1	2	1	2	6	8	2	k__Bacteria; p__Acidobacteria; c__Vicinamibacteria; Unclassified; f__Vicinamibacteraceae; g__Vicinamibacter; s__Vicinamibacter_silvestris
OTU12753	0	0	6	6	3	0	4	k__Bacteria; p__Verrucomicrobia; c__Verrucomicrobiae; o__Chthoniobacterales; f__Chthoniobacteraceae; g__Candidatus_Udaeobacter; s__Spartobacteria_bacterium
OTU1276	4	6	3	4	0	3	7	k__Bacteria; p__Verrucomicrobia; c__Verrucomicrobiae; o__Chthoniobacterales; f__Chthoniobacteraceae; Unclassified; Unclassified
OTU12768	0	4	1	0	1	3	2	k__Bacteria; p__Acidobacteria; c__Vicinamibacteria; Unclassified; f__Vicinamibacteraceae; g__Vicinamibacter; s__Vicinamibacter_silvestris
OTU1277	0	1	0	5	12	14	8	k__Bacteria; p__Proteobacteria; c__Deltaproteobacteria; Unclassified; Unclassified; Unclassified; Unclassified
OTU12788	0	3	2	2	0	1	3	k__Bacteria; p__Acidobacteria; c__Vicinamibacteria; Unclassified; f__Vicinamibacteraceae; g__Vicinamibacter; s__Vicinamibacter_silvestris
OTU1279	1	1	1	2	6	6	3	k__Bacteria; p__Proteobacteria; c__Gammaproteobacteria; Unclassified; Unclassified; Unclassified; Unclassified
OTU12796	0	8	0	4	4	10	4	k__Bacteria; p__Proteobacteria; c__Gammaproteobacteria; o__Xanthomonadales; f__Xanthomonadaceae; g__Arenimonas; Unclassified
OTU128	8	13	10	18	19	11	16	k__Bacteria; p__Acidobacteria; c__Vicinamibacteria; Unclassified; f__Vicinamibacteraceae; g__Vicinamibacter; s__Vicinamibacter_silvestris
OTU1280	12	3	5	3	29	10	12	k__Bacteria; p__Proteobacteria; c__Gammaproteobacteria; o__Betaproteobacteriales; f__Nitrosomonadaceae; g__MND1; s__Thiobacter_sp.
OTU1282	4	4	1	3	1	3	3	k__Bacteria; p__Planctomycetes; c__Planctomycetacia; o__Gemmatales; f__Gemmataceae; g__Fimbriiglobus; Unclassified
OTU1283	3	0	6	1	7	2	3	k__Bacteria; p__Bacteroidetes; c__Bacteroidia; Unclassified; Unclassified; Unclassified; Unclassified
OTU12833	0	6	3	3	0	3	2	k__Bacteria; p__Proteobacteria; c__Gammaproteobacteria; o__Betaproteobacteriales; f__Nitrosomonadaceae; g__Ellin6067; s__Xanthomonadaceae_bacterium
OTU1284	8	7	5	14	7	11	6	k__Bacteria; p__Proteobacteria; c__Gammaproteobacteria; o__Xanthomonadales; f__Rhodanobacteraceae; Unclassified; Unclassified
OTU1286	10	16	5	1	6	2	2	k__Bacteria; p__Planctomycetes; c__Phycisphaerae; o__Tepidisphaerales; f__Tepidisphaeraceae; g__Tepidisphaera; s__Tepidisphaera_mucosa
OTU1287	0	7	2	2	4	7	4	k__Bacteria; p__Armatimonadetes; c__Fimbriimonadia; o__Fimbriimonadales; f__Fimbriimonadaceae; g__Fimbriimonas; s__Fimbriimonas_ginsengisoli
OTU1288	1	6	0	11	1	9	4	k__Bacteria; p__Bacteroidetes; c__Bacteroidia; o__Chitinophagales; f__Chitinophagaceae; g__Terrimonas; s__Terrimonas_sp.
OTU12883	3	2	3	1	2	3	2	k__Bacteria; p__Nitrospirae; c__Nitrospira; o__Nitrospirales; f__Nitrospiraceae; g__Nitrospira; s__Nitrospirae_bacterium
OTU1289	2	2	0	4	3	2	4	k__Bacteria; p__Actinobacteria; c__Actinobacteria; o__Micromonosporales; f__Micromonosporaceae; g__Dactylosporangium; s__Dactylosporangium_sp.
OTU129	7	6	13	5	6	7	6	k__Bacteria; p__Proteobacteria; c__Alphaproteobacteria; o__Reyranellales; f__Reyranellaceae; g__Reyranella; s__Reyranella_sp.
OTU1290	0	2	5	2	0	4	11	k__Bacteria; p__Bacteroidetes; c__Bacteroidia; o__Chitinophagales; f__Chitinophagaceae; g__Flavisolibacter; s__Flavisolibacter_sp.
OTU1291	2	5	5	3	4	3	2	k__Bacteria; p__Verrucomicrobia; c__Verrucomicrobiae; o__Pedosphaerales; f__Pedosphaeraceae; g__ADurb.Bin063-1; s__Verrucomicrobia_bacterium
OTU1293	2	7	0	4	2	2	2	k__Bacteria; p__Proteobacteria; c__Deltaproteobacteria; Unclassified; Unclassified; Unclassified; Unclassified
OTU12931	2	14	2	6	8	10	5	k__Bacteria; p__Proteobacteria; c__Gammaproteobacteria; o__Xanthomonadales; f__Xanthomonadaceae; g__Arenimonas; s__Arenimonas_daechungensis
OTU12937	0	25	11	12	12	22	15	k__Bacteria; p__Proteobacteria; c__Gammaproteobacteria; o__Betaproteobacteriales; f__Burkholderiaceae; g__Ideonella; s__Ideonella_sp.
OTU1294	1	7	2	1	2	5	2	k__Bacteria; p__Proteobacteria; c__Deltaproteobacteria; o__Myxococcales; f__Haliangiaceae; g__Haliangium; Unclassified
OTU1295	0	1	4	3	2	4	1	k__Bacteria; p__Proteobacteria; c__Gammaproteobacteria; Unclassified; Unclassified; Unclassified; Unclassified
OTU12951	3	3	3	1	2	0	1	k__Bacteria; p__Verrucomicrobia; c__Verrucomicrobiae; o__Pedosphaerales; f__Pedosphaeraceae; g__Pedosphaera; s__Pedosphaera_parvula
OTU1296	2	2	2	4	8	8	3	k__Bacteria; p__Proteobacteria; c__Deltaproteobacteria; o__Myxococcales; f__Archangiaceae; Unclassified; Unclassified
OTU1298	2	2	13	4	0	0	3	k__Bacteria; p__Bacteroidetes; c__Bacteroidia; o__Chitinophagales; f__Chitinophagaceae; Unclassified; Unclassified
OTU13	37	61	48	56	65	46	40	k__Bacteria; p__Proteobacteria; c__Gammaproteobacteria; o__Betaproteobacteriales; f__Burkholderiaceae; g__Rhizobacter; s__Rhizobacter_sp.
OTU1300	1	3	4	5	9	3	1	k__Bacteria; p__Acidobacteria; c__Acidobacteriia; o__Acidobacteriales; f__Koribacteraceae; g__Candidatus_Koribacter; s__Candidatus_Koribacter_versatilis
OTU1304	3	4	4	6	2	0	4	k__Bacteria; p__Acidobacteria; c__Blastocatellia_Subgroup_4; o__Blastocatellales; f__Blastocatellaceae; g__Blastocatella; Unclassified
OTU1305	2	4	3	1	6	3	6	k__Bacteria; p__Proteobacteria; c__Deltaproteobacteria; Unclassified; Unclassified; Unclassified; Unclassified
OTU13053	1	1	0	5	2	5	5	k__Bacteria; p__Proteobacteria; c__Deltaproteobacteria; Unclassified; Unclassified; Unclassified; Unclassified
OTU1306	3	6	5	3	2	2	5	k__Bacteria; p__Bacteroidetes; c__Bacteroidia; Unclassified; Unclassified; Unclassified; Unclassified
OTU1308	0	2	4	6	1	12	1	k__Bacteria; p__Bacteroidetes; c__Bacteroidia; o__Cytophagales; f__Microscillaceae; Unclassified; Unclassified
OTU1309	2	1	4	0	10	3	5	k__Bacteria; p__Nitrospirae; c__Nitrospira; o__Nitrospirales; f__Nitrospiraceae; g__Nitrospira; s__Nitrospira_enrichment
OTU1310	0	2	0	2	5	18	3	k__Bacteria; p__Planctomycetes; c__Planctomycetacia; Unclassified; Unclassified; Unclassified; Unclassified
OTU1311	12	8	11	5	15	19	17	k__Bacteria; p__Verrucomicrobia; c__Verrucomicrobiae; o__Chthoniobacterales; f__Chthoniobacteraceae; g__Candidatus_Udaeobacter; s__Spartobacteria_bacterium
OTU1312	1	6	2	0	0	2	3	k__Bacteria; p__Planctomycetes; c__Planctomycetacia; o__Isosphaerales; f__Isosphaeraceae; g__Singulisphaera; s__Singulisphaera_sp.
OTU1313	2	2	7	5	4	3	2	k__Bacteria; p__Proteobacteria; c__Deltaproteobacteria; o__Myxococcales; Unclassified; Unclassified; Unclassified
OTU1314	1	6	5	2	1	2	2	k__Bacteria; p__Gemmatimonadetes; c__Gemmatimonadetes; o__Gemmatimonadales; f__Gemmatimonadaceae; Unclassified; Unclassified
OTU13144	1	11	4	20	2	14	2	k__Bacteria; p__Proteobacteria; c__Gammaproteobacteria; o__Xanthomonadales; f__Xanthomonadaceae; g__Arenimonas; Unclassified
OTU1315	1	3	6	3	0	0	3	k__Bacteria; p__Verrucomicrobia; c__Verrucomicrobiae; o__Pedosphaerales; f__Pedosphaeraceae; g__ADurb.Bin063-1; s__Verrucomicrobia_bacterium
OTU1316	0	6	3	6	0	6	8	k__Bacteria; p__Planctomycetes; c__Planctomycetacia; o__Planctomycetales; Unclassified; Unclassified; Unclassified
OTU1317	1	3	2	5	2	2	6	k__Bacteria; Unclassified; Unclassified; Unclassified; Unclassified; Unclassified; Unclassified
OTU1318	2	4	3	0	2	3	5	k__Bacteria; p__Acidobacteria; Unclassified; Unclassified; Unclassified; Unclassified; Unclassified
OTU1319	0	0	9	2	0	1	2	k__Bacteria; p__Proteobacteria; c__Deltaproteobacteria; o__Myxococcales; Unclassified; Unclassified; Unclassified
OTU132	26	17	27	16	30	23	27	k__Bacteria; p__Planctomycetes; c__Phycisphaerae; o__Tepidisphaerales; f__Tepidisphaeraceae; g__Tepidisphaera; s__Tepidisphaera_mucosa
OTU1320	1	2	0	2	0	6	1	k__Bacteria; p__Chloroflexi; c__Anaerolineae; o__SBR1031; f__A4b; Unclassified; Unclassified
OTU1321	2	4	8	2	0	5	10	k__Bacteria; p__Gemmatimonadetes; c__Gemmatimonadetes; o__Gemmatimonadales; f__Gemmatimonadaceae; Unclassified; Unclassified
OTU1322	1	3	1	1	9	4	1	k__Bacteria; Unclassified; Unclassified; Unclassified; Unclassified; Unclassified; Unclassified
OTU13220	0	4	0	0	0	4	4	k__Bacteria; p__Acidobacteria; c__Vicinamibacteria; Unclassified; f__Vicinamibacteraceae; g__Vicinamibacter; s__Vicinamibacter_silvestris
OTU1323	1	0	7	2	1	0	0	k__Bacteria; p__Proteobacteria; c__Gammaproteobacteria; o__Betaproteobacteriales; f__Burkholderiaceae; g__Massilia; s__Massilia_sp.
OTU1324	2	5	0	1	0	9	4	k__Bacteria; p__Proteobacteria; c__Alphaproteobacteria; o__Rhizobiales; f__Kaistiaceae; g__Kaistia; s__Kaistia_soli
OTU1325	2	12	2	2	3	3	2	k__Bacteria; p__Gemmatimonadetes; c__Gemmatimonadetes; o__Gemmatimonadales; f__Gemmatimonadaceae; g__Gemmatimonas; s__Gemmatimonadetes_bacterium
OTU1326	1	8	2	3	5	1	1	k__Bacteria; p__Gemmatimonadetes; c__Gemmatimonadetes; o__Gemmatimonadales; f__Gemmatimonadaceae; g__Gemmatirosa; s__Gemmatirosa_kalamazoonesis
OTU1327	2	14	7	5	7	3	10	k__Bacteria; p__Proteobacteria; c__Alphaproteobacteria; o__Rhizobiales; f__Xanthobacteraceae; g__Bradyrhizobium; Unclassified
OTU1328	0	11	0	4	0	6	2	k__Bacteria; p__Gemmatimonadetes; c__Gemmatimonadetes; o__Gemmatimonadales; f__Gemmatimonadaceae; Unclassified; Unclassified
OTU1330	1	0	0	1	4	21	3	k__Bacteria; p__Proteobacteria; c__Alphaproteobacteria; Unclassified; Unclassified; Unclassified; Unclassified
OTU1331	1	0	0	0	27	0	0	k__Bacteria; p__Bacteroidetes; c__Bacteroidia; o__Bacteroidales; f__Tannerellaceae; g__Parabacteroides; s__Parabacteroides_goldsteinii
OTU13312	2	10	3	9	10	9	8	k__Bacteria; p__Proteobacteria; c__Gammaproteobacteria; o__Betaproteobacteriales; Unclassified; Unclassified; Unclassified
OTU13318	2	7	1	2	6	7	1	k__Bacteria; p__Acidobacteria; c__Vicinamibacteria; Unclassified; f__Vicinamibacteraceae; g__Vicinamibacter; s__Vicinamibacter_silvestris
OTU1332	0	3	8	16	2	3	4	k__Bacteria; p__Proteobacteria; c__Gammaproteobacteria; o__Betaproteobacteriales; f__Nitrosomonadaceae; g__Ellin6067; s__Xanthomonadaceae_bacterium
OTU1333	4	7	0	1	5	0	5	k__Bacteria; p__Proteobacteria; c__Deltaproteobacteria; o__Myxococcales; f__Haliangiaceae; g__Haliangium; s__Betaproteobacteria_bacterium
OTU1334	1	5	1	2	5	6	1	k__Bacteria; Unclassified; Unclassified; Unclassified; Unclassified; Unclassified; Unclassified
OTU1335	2	5	8	4	7	0	8	k__Bacteria; p__Planctomycetes; c__Phycisphaerae; o__Tepidisphaerales; f__Tepidisphaeraceae; g__Tepidisphaera; s__Tepidisphaera_mucosa
OTU1337	2	3	0	2	3	3	4	k__Bacteria; p__Bacteroidetes; c__Bacteroidia; o__Chitinophagales; f__Chitinophagaceae; g__Terrimonas; s__Terrimonas_sp.
OTU1338	0	3	3	3	2	9	9	k__Bacteria; p__Proteobacteria; c__Gammaproteobacteria; o__Xanthomonadales; f__Xanthomonadaceae; g__Luteimonas; s__Luteimonas_cucumeris
OTU1339	4	1	5	1	3	9	1	k__Bacteria; p__Gemmatimonadetes; c__Gemmatimonadetes; o__Gemmatimonadales; f__Gemmatimonadaceae; Unclassified; Unclassified
OTU134	5	14	7	13	3	16	13	k__Bacteria; p__Acidobacteria; c__Vicinamibacteria; Unclassified; f__Vicinamibacteraceae; g__Vicinamibacter; s__Vicinamibacter_silvestris
OTU1340	1	2	3	3	7	7	2	k__Bacteria; p__Verrucomicrobia; c__Verrucomicrobiae; o__Pedosphaerales; f__Pedosphaeraceae; g__ADurb.Bin063-1; s__Verrucomicrobia_bacterium
OTU1341	3	6	0	4	2	0	3	k__Bacteria; p__Planctomycetes; c__Planctomycetacia; o__Gemmatales; f__Gemmataceae; g__Gemmata; Unclassified
OTU1342	0	2	2	5	1	11	1	k__Bacteria; p__Bacteroidetes; c__Bacteroidia; o__Cytophagales; f__Microscillaceae; g__OLB12; s__Bacteroidetes_bacterium
OTU13420	8	18	12	24	31	19	6	k__Bacteria; p__Proteobacteria; c__Gammaproteobacteria; o__Betaproteobacteriales; f__Burkholderiaceae; g__Ideonella; s__Ideonella_sp.
OTU1343	4	7	1	1	6	8	4	k__Bacteria; p__Proteobacteria; c__Gammaproteobacteria; o__Betaproteobacteriales; Unclassified; Unclassified; Unclassified
OTU13432	12	12	23	21	5	7	18	k__Bacteria; p__Bacteroidetes; c__Bacteroidia; o__Chitinophagales; f__Chitinophagaceae; g__Flavisolibacter; s__Flavisolibacter_ginsengisoli
OTU1344	0	2	2	3	2	0	6	k__Bacteria; p__Proteobacteria; c__Alphaproteobacteria; o__Caulobacterales; f__Caulobacteraceae; g__Caulobacter; Unclassified
OTU1345	0	0	2	8	4	4	5	k__Bacteria; p__Planctomycetes; Unclassified; Unclassified; Unclassified; Unclassified; Unclassified
OTU1346	0	5	2	3	4	4	7	k__Bacteria; p__Verrucomicrobia; c__Verrucomicrobiae; o__Pedosphaerales; f__Pedosphaeraceae; g__Pedosphaera; s__Pedosphaera_parvula
OTU1347	4	4	6	5	7	0	5	k__Bacteria; p__Proteobacteria; c__Gammaproteobacteria; o__Betaproteobacteriales; Unclassified; Unclassified; Unclassified
OTU1348	1	1	4	1	2	1	3	k__Bacteria; p__Acidobacteria; c__Thermoanaerobaculia; o__Thermoanaerobaculales; f__Thermoanaerobaculaceae; g__Subgroup_10; s__Acidobacteria_bacterium
OTU1349	2	5	1	1	2	14	1	k__Bacteria; p__Proteobacteria; c__Gammaproteobacteria; o__Betaproteobacteriales; f__Nitrosomonadaceae; g__MND1; s__Thiobacter_sp.
OTU135	14	12	14	28	18	19	17	k__Bacteria; p__Proteobacteria; c__Gammaproteobacteria; o__Xanthomonadales; f__Rhodanobacteraceae; Unclassified; Unclassified
OTU1351	2	1	4	1	1	1	2	k__Bacteria; p__Bacteroidetes; c__Chitinophagia; o__Chitinophagales; f__Chitinophagaceae; Unclassified; Unclassified
OTU1352	1	3	2	1	1	1	3	k__Bacteria; p__Entotheonellaeota; c__Entotheonellia; o__Entotheonellales; f__Entotheonellaceae; g__Candidatus_Entotheonella; s__Candidatus_Entotheonella_sp.
OTU1353	2	9	3	3	6	1	5	k__Bacteria; p__Proteobacteria; c__Gammaproteobacteria; Unclassified; Unclassified; Unclassified; Unclassified
OTU1354	0	0	2	0	10	3	2	k__Bacteria; p__Planctomycetes; c__Planctomycetacia; o__Pirellulales; f__Pirellulaceae; g__Pirellula; s__Pasteuria_sp.
OTU1355	0	4	2	2	2	1	1	k__Bacteria; p__Verrucomicrobia; c__Verrucomicrobiae; o__Pedosphaerales; f__Pedosphaeraceae; Unclassified; Unclassified
OTU1356	1	7	2	4	1	1	1	k__Bacteria; p__Gemmatimonadetes; c__Gemmatimonadetes; o__Gemmatimonadales; f__Gemmatimonadaceae; g__Gemmatimonas; s__Gemmatimonas_phototrophica
OTU1357	3	1	2	1	1	9	7	k__Bacteria; p__Bacteroidetes; c__Bacteroidia; o__Chitinophagales; f__Saprospiraceae; Unclassified; Unclassified
OTU1358	0	8	0	1	1	1	1	k__Bacteria; p__Proteobacteria; c__Gammaproteobacteria; o__Betaproteobacteriales; Unclassified; Unclassified; Unclassified
OTU1359	9	1	4	3	0	2	1	k__Bacteria; p__Bacteroidetes; c__Bacteroidia; o__Chitinophagales; f__Chitinophagaceae; g__Parafilimonas; s__Parafilimonas_terrae
OTU136	4	4	2	3	7	3	5	k__Bacteria; p__Acidobacteria; c__Blastocatellia_Subgroup_4; o__Pyrinomonadales; f__Pyrinomonadaceae; g__RB41; s__Acidobacteria_bacterium
OTU1360	3	6	1	1	4	3	5	k__Bacteria; p__Actinobacteria; c__Acidimicrobiia; o__Acidimicrobiales; f__Acidimicrobiales_Incertae_Sedis; g__Aciditerrimonas; s__Aciditerrimonas_ferrireducens
OTU1364	5	4	2	2	7	2	2	k__Bacteria; p__Proteobacteria; c__Deltaproteobacteria; o__Myxococcales; f__Polyangiaceae; g__Byssovorax; s__Byssovorax_cruenta
OTU1365	0	4	3	3	5	5	4	k__Bacteria; p__Proteobacteria; c__Deltaproteobacteria; o__Myxococcales; f__Haliangiaceae; g__Haliangium; Unclassified
OTU1366	0	0	12	10	0	2	0	k__Bacteria; p__Proteobacteria; c__Deltaproteobacteria; o__Myxococcales; Unclassified; Unclassified; Unclassified
OTU1368	4	10	7	5	14	10	10	k__Bacteria; p__Proteobacteria; c__Alphaproteobacteria; o__Reyranellales; f__Reyranellaceae; g__Reyranella; s__Reyranella_sp.
OTU1369	1	2	1	2	5	8	2	k__Bacteria; p__Chloroflexi; c__Anaerolineae; Unclassified; Unclassified; Unclassified; Unclassified
OTU137	20	14	20	30	33	4	49	k__Bacteria; p__Proteobacteria; c__Gammaproteobacteria; o__Xanthomonadales; f__Xanthomonadaceae; g__Lysobacter; s__Lysobacter_sp.
OTU1370	1	4	4	1	2	3	3	k__Bacteria; p__Proteobacteria; Unclassified; Unclassified; Unclassified; Unclassified; Unclassified
OTU1371	8	5	5	4	2	2	2	k__Bacteria; p__Actinobacteria; c__Acidimicrobiia; o__Microtrichales; f__Iamiaceae; g__Iamia; s__Aquihabitans_daechungensis
OTU1372	3	4	7	5	2	11	2	k__Bacteria; p__Planctomycetes; c__Phycisphaerae; o__Tepidisphaerales; f__Tepidisphaeraceae; g__Tepidisphaera; s__Tepidisphaera_mucosa
OTU1373	0	2	4	3	4	11	1	k__Bacteria; p__Bacteroidetes; c__Bacteroidia; Unclassified; Unclassified; Unclassified; Unclassified
OTU1374	1	0	2	1	9	4	4	k__Bacteria; p__Elusimicrobia; c__Endomicrobia; o__Endomicrobiales; f__Endomicrobiaceae; g__Candidatus_Endomicrobium; s__Elusimicrobia_bacterium
OTU13756	2	2	0	6	1	1	7	k__Bacteria; p__Proteobacteria; c__Gammaproteobacteria; o__Xanthomonadales; f__Xanthomonadaceae; g__Arenimonas; Unclassified
OTU1376	1	2	4	4	3	2	1	k__Bacteria; p__Planctomycetes; c__Planctomycetacia; o__Gemmatales; f__Gemmataceae; g__Gemmata; s__Gemmata_sp.
OTU13765	2	1	3	8	4	5	5	k__Bacteria; p__Verrucomicrobia; c__Verrucomicrobiae; o__Chthoniobacterales; f__Chthoniobacteraceae; Unclassified; Unclassified
OTU1377	1	4	1	1	9	3	1	k__Bacteria; p__Actinobacteria; c__Acidimicrobiia; o__Acidimicrobiales; f__Acidimicrobiales_Incertae_Sedis; g__Aciditerrimonas; s__Aciditerrimonas_ferrireducens
OTU1378	3	2	9	4	3	0	4	k__Bacteria; p__Actinobacteria; c__Actinobacteria; o__Frankiales; Unclassified; Unclassified; Unclassified
OTU1379	0	6	1	4	3	4	5	k__Bacteria; p__Bacteroidetes; c__Bacteroidia; o__Sphingobacteriales; f__Sphingobacteriaceae; Unclassified; Unclassified
OTU138	3	16	7	14	4	8	11	k__Bacteria; p__Proteobacteria; c__Gammaproteobacteria; o__Betaproteobacteriales; Unclassified; Unclassified; Unclassified
OTU1381	1	3	3	3	4	3	3	k__Bacteria; p__Proteobacteria; c__Alphaproteobacteria; o__Rhizobiales; Unclassified; Unclassified; Unclassified
OTU1382	1	2	4	2	5	4	3	k__Bacteria; p__Proteobacteria; c__Deltaproteobacteria; Unclassified; Unclassified; Unclassified; Unclassified
OTU1384	1	2	4	1	5	6	4	k__Bacteria; p__Actinobacteria; c__Actinobacteria; o__Frankiales; f__Geodermatophilaceae; g__Blastococcus; s__Blastococcus_sp.
OTU1385	2	1	10	5	2	2	0	k__Bacteria; p__Verrucomicrobia; c__Verrucomicrobiae; o__Opitutales; Unclassified; Unclassified; Unclassified
OTU13857	2	4	0	4	3	1	2	k__Bacteria; p__Gemmatimonadetes; c__Gemmatimonadetes; o__Gemmatimonadales; f__Gemmatimonadaceae; g__Gemmatimonas; s__Gemmatimonadaceae_bacterium
OTU13858	3	7	5	10	2	9	3	k__Bacteria; p__Proteobacteria; c__Gammaproteobacteria; o__Betaproteobacteriales; f__Burkholderiaceae; g__Rhizobacter; Unclassified
OTU1387	3	0	1	2	4	2	6	k__Bacteria; p__Bacteroidetes; c__Bacteroidia; o__Chitinophagales; f__Chitinophagaceae; g__Terrimonas; s__Terrimonas_sp.
OTU1388	1	2	5	0	2	1	3	k__Bacteria; p__Actinobacteria; c__Actinobacteria; o__Propionibacteriales; f__Nocardioidaceae; g__Marmoricola; s__Marmoricola_sp.
OTU1389	0	8	0	4	0	4	0	k__Bacteria; p__Acidobacteria; c__Vicinamibacteria; Unclassified; f__Vicinamibacteraceae; Unclassified; Unclassified
OTU139	7	23	31	29	25	30	9	k__Bacteria; p__Proteobacteria; c__Gammaproteobacteria; o__Betaproteobacteriales; f__Methylophilaceae; g__MM1; s__Methylovorus_sp.
OTU1390	2	3	1	0	2	2	2	k__Bacteria; p__Planctomycetes; c__Planctomycetacia; o__Pirellulales; f__Pirellulaceae; Unclassified; Unclassified
OTU13916	1	0	2	5	4	3	1	k__Bacteria; p__Proteobacteria; c__Gammaproteobacteria; o__Betaproteobacteriales; f__Burkholderiaceae; g__Massilia; Unclassified
OTU13924	4	49	5	28	10	36	9	k__Bacteria; p__Proteobacteria; c__Gammaproteobacteria; o__Betaproteobacteriales; f__Nitrosomonadaceae; g__Ellin6067; s__Xanthomonadaceae_bacterium
OTU1393	2	3	1	1	7	1	3	k__Bacteria; p__Acidobacteria; c__Vicinamibacteria; Unclassified; f__Vicinamibacteraceae; g__Luteitalea; s__Luteitalea_pratensis
OTU1394	1	2	6	6	5	3	7	k__Bacteria; p__Planctomycetes; c__Planctomycetacia; Unclassified; Unclassified; Unclassified; Unclassified
OTU13946	3	3	6	6	3	1	2	k__Bacteria; p__Proteobacteria; c__Gammaproteobacteria; o__Betaproteobacteriales; f__Burkholderiaceae; g__Ramlibacter; s__Ramlibacter_sp.
OTU1395	0	12	0	3	2	5	1	k__Bacteria; p__Proteobacteria; c__Gammaproteobacteria; o__Xanthomonadales; f__Xanthomonadaceae; g__Pseudoxanthomonas; s__Pseudoxanthomonas_ginsengisoli
OTU13955	0	0	0	4	3	6	0	k__Bacteria; Unclassified; Unclassified; Unclassified; Unclassified; Unclassified; Unclassified
OTU1396	1	4	2	6	5	0	5	k__Bacteria; p__Armatimonadetes; c__Armatimonadia; o__Armatimonadales; f__Armatimonadaceae; g__Armatimonas; s__Armatimonas_rosea
OTU1397	1	3	2	4	0	2	1	k__Bacteria; p__Proteobacteria; c__Gammaproteobacteria; o__Betaproteobacteriales; Unclassified; Unclassified; Unclassified
OTU1398	1	5	0	4	1	3	1	k__Bacteria; Unclassified; Unclassified; Unclassified; Unclassified; Unclassified; Unclassified
OTU1399	0	4	3	3	4	2	3	k__Bacteria; p__Bacteroidetes; c__Bacteroidia; Unclassified; Unclassified; Unclassified; Unclassified
OTU14	32	80	43	48	47	60	27	k__Bacteria; p__Proteobacteria; c__Gammaproteobacteria; o__Xanthomonadales; f__Xanthomonadaceae; g__Arenimonas; Unclassified
OTU140	4	5	6	2	7	4	2	k__Bacteria; Unclassified; Unclassified; Unclassified; Unclassified; Unclassified; Unclassified
OTU1402	4	8	5	1	3	1	4	k__Bacteria; p__Proteobacteria; c__Alphaproteobacteria; o__Rhizobiales; f__Xanthobacteraceae; Unclassified; Unclassified
OTU14021	1	0	1	4	2	2	1	k__Bacteria; p__Proteobacteria; c__Gammaproteobacteria; o__Betaproteobacteriales; f__Burkholderiaceae; Unclassified; Unclassified
OTU1403	1	0	1	6	1	6	5	k__Bacteria; p__Planctomycetes; c__Planctomycetacia; o__Gemmatales; f__Gemmataceae; g__Gemmata; s__Gemmata_sp.
OTU1404	1	1	7	8	4	2	6	k__Bacteria; p__Verrucomicrobia; c__Verrucomicrobiae; o__Verrucomicrobiales; f__Rubritaleaceae; g__Luteolibacter; Unclassified
OTU14047	3	2	16	8	1	1	2	k__Bacteria; p__Bacteroidetes; c__Bacteroidia; o__Chitinophagales; f__Chitinophagaceae; g__Flavisolibacter; s__Flavisolibacter_sp.
OTU1405	1	4	0	2	3	8	5	k__Bacteria; p__Proteobacteria; c__Deltaproteobacteria; Unclassified; Unclassified; Unclassified; Unclassified
OTU1408	4	2	2	0	6	2	4	k__Bacteria; p__Planctomycetes; c__Planctomycetacia; o__Gemmatales; f__Gemmataceae; g__Zavarzinella; Unclassified
OTU1409	2	1	7	4	2	0	1	k__Bacteria; p__Actinobacteria; c__Acidimicrobiia; o__Acidimicrobiales; f__Acidimicrobiales_Incertae_Sedis; g__Aciditerrimonas; s__Aciditerrimonas_ferrireducens
OTU1412	1	2	1	12	0	2	1	k__Bacteria; p__Proteobacteria; c__Alphaproteobacteria; o__Caulobacterales; f__Caulobacteraceae; g__Brevundimonas; Unclassified
OTU1414	0	2	2	0	1	3	6	k__Bacteria; p__Actinobacteria; c__Thermoleophilia; o__Solirubrobacterales; f__Solirubrobacteraceae; g__Solirubrobacter; s__Solirubrobacter_sp.
OTU1415	1	2	3	7	2	6	1	k__Bacteria; p__Planctomycetes; c__Planctomycetacia; o__Pirellulales; f__Pirellulaceae; Unclassified; Unclassified
OTU1416	4	8	4	0	6	3	1	k__Bacteria; p__Proteobacteria; c__Alphaproteobacteria; o__Rhizobiales; f__Xanthobacteraceae; g__Pseudorhodoplanes; Unclassified
OTU1417	1	5	1	3	3	0	3	k__Bacteria; p__Nitrospirae; c__Nitrospira; o__Nitrospirales; f__Nitrospiraceae; g__Nitrospira; s__Nitrospira_japonica
OTU1419	2	2	2	2	2	0	2	k__Bacteria; p__Fibrobacteres; c__Fibrobacteria; o__Fibrobacterales; f__Fibrobacteraceae; g__possible_genus_04; s__Juncus_effusus
OTU14197	0	6	2	0	3	1	1	k__Bacteria; p__Acidobacteria; c__Vicinamibacteria; Unclassified; f__Vicinamibacteraceae; g__Vicinamibacter; s__Vicinamibacter_silvestris
OTU142	12	17	10	14	26	20	39	k__Bacteria; p__Proteobacteria; c__Gammaproteobacteria; o__Xanthomonadales; f__Rhodanobacteraceae; g__Dokdonella; s__Dokdonella_fugitiva
OTU1420	3	6	4	4	2	6	9	k__Bacteria; p__Acidobacteria; c__Vicinamibacteria; Unclassified; f__Vicinamibacteraceae; Unclassified; Unclassified
OTU1421	2	3	3	0	3	4	3	k__Bacteria; p__Acidobacteria; c__Thermoanaerobaculia; o__Thermoanaerobaculales; f__Thermoanaerobaculaceae; g__Subgroup_10; s__Acidobacteria_bacterium
OTU1423	2	1	7	3	1	3	2	k__Bacteria; p__Planctomycetes; c__Planctomycetacia; o__Isosphaerales; f__Isosphaeraceae; g__Singulisphaera; s__Nostocoida_limicola
OTU1426	1	9	0	3	9	11	11	k__Bacteria; Unclassified; Unclassified; Unclassified; Unclassified; Unclassified; Unclassified
OTU1427	3	0	6	6	2	3	4	k__Bacteria; p__Fibrobacteres; c__Fibrobacteria; o__Fibrobacterales; f__Fibrobacteraceae; g__possible_genus_04; s__Juncus_effusus
OTU14272	7	9	18	24	20	30	7	k__Bacteria; p__Proteobacteria; c__Gammaproteobacteria; o__Xanthomonadales; f__Xanthomonadaceae; g__Lysobacter; s__Lysobacter_dokdonensis
OTU1428	0	7	1	1	3	5	3	k__Bacteria; p__Gemmatimonadetes; c__Gemmatimonadetes; o__Gemmatimonadales; f__Gemmatimonadaceae; Unclassified; Unclassified
OTU1429	0	0	0	0	3	12	4	k__Bacteria; p__Proteobacteria; c__Deltaproteobacteria; o__Bdellovibrionales; f__Bdellovibrionaceae; g__Bdellovibrio; s__Bdellovibrionales_bacterium
OTU143	30	10	5	3	18	7	8	k__Bacteria; p__Firmicutes; c__Bacilli; o__Bacillales; f__Bacillaceae; g__Bacillus; s__Bacillus_drentensis
OTU1430	1	1	5	2	9	1	1	k__Bacteria; p__Proteobacteria; c__Gammaproteobacteria; o__Xanthomonadales; f__Xanthomonadaceae; g__Luteimonas; Unclassified
OTU14308	0	0	5	6	0	1	0	k__Bacteria; p__Proteobacteria; c__Gammaproteobacteria; o__Betaproteobacteriales; f__Burkholderiaceae; g__Rhizobacter; s__Rhizobacter_sp.
OTU1431	0	6	3	2	5	6	0	k__Bacteria; p__Proteobacteria; c__Deltaproteobacteria; o__Myxococcales; Unclassified; Unclassified; Unclassified
OTU1433	3	1	4	2	6	2	5	k__Bacteria; p__Planctomycetes; c__Phycisphaerae; o__Tepidisphaerales; f__Tepidisphaeraceae; g__Tepidisphaera; s__Tepidisphaera_mucosa
OTU14330	11	10	19	4	17	11	15	k__Bacteria; p__Verrucomicrobia; c__Verrucomicrobiae; o__Chthoniobacterales; f__Chthoniobacteraceae; g__Candidatus_Udaeobacter; s__Spartobacteria_bacterium
OTU1434	0	3	2	2	2	8	7	k__Bacteria; p__Planctomycetes; c__Phycisphaerae; o__Phycisphaerales; f__Phycisphaeraceae; Unclassified; Unclassified
OTU1435	0	3	6	0	3	3	0	k__Bacteria; p__Acidobacteria; c__Blastocatellia_Subgroup_4; o__Pyrinomonadales; f__Pyrinomonadaceae; g__RB41; s__Acidobacteria_bacterium
OTU1438	0	4	0	3	0	8	1	k__Bacteria; p__Acidobacteria; Unclassified; Unclassified; Unclassified; Unclassified; Unclassified
OTU1439	1	4	2	3	3	3	4	k__Bacteria; Unclassified; Unclassified; Unclassified; Unclassified; Unclassified; Unclassified
OTU144	3	4	1	2	5	4	0	k__Bacteria; p__Proteobacteria; c__Gammaproteobacteria; o__Betaproteobacteriales; f__Nitrosomonadaceae; g__MND1; s__Thiobacter_sp.
OTU1440	0	0	4	5	4	3	4	k__Bacteria; p__Proteobacteria; c__Deltaproteobacteria; o__Myxococcales; Unclassified; Unclassified; Unclassified
OTU14409	3	6	9	2	6	1	5	k__Bacteria; p__Proteobacteria; c__Alphaproteobacteria; o__Sphingomonadales; f__Sphingomonadaceae; g__Sphingomonas; Unclassified
OTU1442	1	1	5	3	2	0	0	k__Bacteria; p__Proteobacteria; c__Gammaproteobacteria; o__Betaproteobacteriales; f__Burkholderiaceae; g__Ramlibacter; s__Ramlibacter_sp.
OTU1443	3	1	1	5	0	2	6	k__Bacteria; p__Planctomycetes; c__Planctomycetacia; o__Pirellulales; f__Pirellulaceae; g__Pirellula; s__Pasteuria_sp.
OTU14435	9	1	3	1	0	2	0	k__Bacteria; p__Acidobacteria; c__Blastocatellia_Subgroup_4; o__Blastocatellales; f__Blastocatellaceae; Unclassified; Unclassified
OTU1445	1	9	1	0	1	7	1	k__Bacteria; p__Proteobacteria; c__Deltaproteobacteria; Unclassified; Unclassified; Unclassified; Unclassified
OTU1446	0	3	3	4	6	3	2	k__Bacteria; p__Armatimonadetes; c__Armatimonadia; o__Armatimonadales; f__Armatimonadaceae; g__Armatimonas; s__Armatimonas_rosea
OTU14468	5	3	5	4	2	2	4	k__Bacteria; p__Verrucomicrobia; c__Verrucomicrobiae; o__Chthoniobacterales; f__Chthoniobacteraceae; Unclassified; Unclassified
OTU1448	0	0	5	2	1	5	2	k__Bacteria; p__Planctomycetes; c__Planctomycetacia; Unclassified; Unclassified; Unclassified; Unclassified
OTU145	4	9	13	2	13	4	9	k__Bacteria; p__Acidobacteria; c__Acidobacteriia; o__Acidobacteriales; f__Koribacteraceae; g__Candidatus_Koribacter; s__Candidatus_Koribacter_versatilis
OTU1450	8	0	3	1	18	0	0	k__Bacteria; p__Acidobacteria; c__Acidobacteriia; o__Acidobacteriales; Unclassified; Unclassified; Unclassified
OTU1451	8	27	27	29	19	26	33	k__Bacteria; p__Gemmatimonadetes; c__Gemmatimonadetes; o__Gemmatimonadales; f__Gemmatimonadaceae; g__Gemmatimonas; Unclassified
OTU1452	4	4	5	2	0	0	2	k__Bacteria; p__Planctomycetes; c__Planctomycetacia; o__Gemmatales; f__Gemmataceae; g__Gemmata; s__Gemmata_sp.
OTU1453	23	69	42	52	32	42	31	k__Bacteria; p__Proteobacteria; c__Alphaproteobacteria; o__Micropepsales; f__Micropepsaceae; g__Rhizomicrobium; Unclassified
OTU1454	0	5	2	2	5	19	5	k__Bacteria; p__Proteobacteria; c__Gammaproteobacteria; o__Salinisphaerales; f__Solimonadaceae; Unclassified; Unclassified
OTU1455	1	5	4	4	0	6	1	k__Bacteria; Unclassified; Unclassified; Unclassified; Unclassified; Unclassified; Unclassified
OTU14567	2	1	9	4	5	0	4	k__Bacteria; p__Proteobacteria; c__Alphaproteobacteria; o__Sphingomonadales; f__Sphingomonadaceae; g__Sphingomonas; Unclassified
OTU1457	1	1	3	4	3	2	2	k__Bacteria; p__Proteobacteria; c__Alphaproteobacteria; o__Sphingomonadales; f__Sphingomonadaceae; g__Sphingomonas; Unclassified
OTU1458	1	2	2	2	4	1	4	k__Bacteria; p__Fibrobacteres; c__Fibrobacteria; o__Fibrobacterales; f__Fibrobacteraceae; g__possible_genus_04; s__Juncus_effusus
OTU14585	0	4	3	2	0	4	4	k__Bacteria; Unclassified; Unclassified; Unclassified; Unclassified; Unclassified; Unclassified
OTU1459	4	3	5	4	6	6	1	k__Bacteria; p__Acidobacteria; Unclassified; Unclassified; Unclassified; Unclassified; Unclassified
OTU14596	1	2	1	2	2	4	1	k__Bacteria; p__Proteobacteria; c__Gammaproteobacteria; o__Xanthomonadales; f__Xanthomonadaceae; g__Arenimonas; Unclassified
OTU146	24	26	18	17	3	6	6	k__Bacteria; p__Proteobacteria; c__Gammaproteobacteria; o__Betaproteobacteriales; f__Burkholderiaceae; g__Pelomonas; Unclassified
OTU1460	2	4	1	1	0	2	2	k__Bacteria; p__Chloroflexi; c__Anaerolineae; Unclassified; Unclassified; Unclassified; Unclassified
OTU1461	2	10	0	3	5	7	1	k__Bacteria; p__Proteobacteria; c__Gammaproteobacteria; o__Betaproteobacteriales; f__Nitrosomonadaceae; g__Ellin6067; Unclassified
OTU1462	1	3	3	3	5	4	4	k__Bacteria; p__Proteobacteria; c__Alphaproteobacteria; Unclassified; Unclassified; Unclassified; Unclassified
OTU1464	2	3	2	2	4	3	3	k__Bacteria; p__Acidobacteria; c__Vicinamibacteria; Unclassified; f__Vicinamibacteraceae; Unclassified; Unclassified
OTU1465	5	6	5	4	5	1	2	k__Bacteria; p__Verrucomicrobia; c__Verrucomicrobiae; o__Chthoniobacterales; f__Chthoniobacteraceae; g__Candidatus_Udaeobacter; s__Spartobacteria_bacterium
OTU1466	0	3	6	2	5	2	6	k__Bacteria; p__Proteobacteria; c__Gammaproteobacteria; o__Betaproteobacteriales; Unclassified; Unclassified; Unclassified
OTU1467	2	6	7	2	4	1	2	k__Bacteria; p__Proteobacteria; c__Alphaproteobacteria; o__Acetobacterales; f__Acetobacteraceae; Unclassified; Unclassified
OTU1468	0	8	2	1	1	5	2	k__Bacteria; Unclassified; Unclassified; Unclassified; Unclassified; Unclassified; Unclassified
OTU1469	2	5	1	1	1	5	4	k__Bacteria; p__Planctomycetes; c__Planctomycetacia; o__Pirellulales; f__Pirellulaceae; Unclassified; Unclassified
OTU147	2	6	13	10	6	12	9	k__Bacteria; p__Acidobacteria; c__Blastocatellia_Subgroup_4; o__Pyrinomonadales; f__Pyrinomonadaceae; g__RB41; s__Acidobacteria_bacterium
OTU1470	2	3	6	9	7	0	0	k__Bacteria; p__Bacteroidetes; c__Bacteroidia; o__Chitinophagales; f__Chitinophagaceae; Unclassified; Unclassified
OTU14706	2	3	2	3	3	2	0	k__Bacteria; p__Acidobacteria; c__Vicinamibacteria; Unclassified; f__Vicinamibacteraceae; g__Vicinamibacter; s__Vicinamibacter_silvestris
OTU14717	2	0	6	2	2	1	2	k__Bacteria; p__Proteobacteria; c__Gammaproteobacteria; o__Betaproteobacteriales; f__Nitrosomonadaceae; g__Ellin6067; s__Xanthomonadaceae_bacterium
OTU14725	5	15	10	11	14	16	12	k__Bacteria; p__Acidobacteria; c__Vicinamibacteria; Unclassified; f__Vicinamibacteraceae; g__Vicinamibacter; s__Vicinamibacter_silvestris
OTU1473	2	2	3	1	1	4	5	k__Bacteria; p__Proteobacteria; c__Alphaproteobacteria; Unclassified; Unclassified; Unclassified; Unclassified
OTU14738	5	11	3	3	8	3	1	k__Bacteria; p__Proteobacteria; c__Gammaproteobacteria; o__Betaproteobacteriales; f__Burkholderiaceae; g__Rhizobacter; Unclassified
OTU1474	3	1	2	1	2	4	7	k__Bacteria; p__Proteobacteria; c__Alphaproteobacteria; o__Rhizobiales; Unclassified; Unclassified; Unclassified
OTU1475	5	0	6	5	2	1	6	k__Bacteria; p__Gemmatimonadetes; c__Gemmatimonadetes; o__Gemmatimonadales; f__Gemmatimonadaceae; g__Gemmatimonas; s__Gemmatimonadetes_bacterium
OTU14760	2	1	9	2	1	2	0	k__Bacteria; p__Bacteroidetes; c__Bacteroidia; o__Chitinophagales; f__Chitinophagaceae; g__Flavisolibacter; s__Flavisolibacter_sp.
OTU1477	1	1	6	2	7	2	2	k__Bacteria; p__Bacteroidetes; c__Bacteroidia; Unclassified; Unclassified; Unclassified; Unclassified
OTU14774	0	5	3	2	1	7	3	k__Bacteria; p__Proteobacteria; c__Gammaproteobacteria; o__Xanthomonadales; f__Xanthomonadaceae; g__Arenimonas; Unclassified
OTU1478	2	1	3	2	4	1	4	k__Bacteria; p__Actinobacteria; c__Acidimicrobiia; o__Microtrichales; f__Iamiaceae; g__Iamia; s__Iamia_majanohamensis
OTU1479	2	0	6	5	4	1	2	k__Bacteria; p__Proteobacteria; c__Deltaproteobacteria; Unclassified; Unclassified; Unclassified; Unclassified
OTU148	5	67	1	9	7	8	12	k__Bacteria; p__Proteobacteria; c__Deltaproteobacteria; o__Myxococcales; f__Haliangiaceae; g__Haliangium; s__Betaproteobacteria_bacterium
OTU1482	1	6	2	2	0	3	6	k__Bacteria; p__Proteobacteria; c__Alphaproteobacteria; o__Sphingomonadales; f__Sphingomonadaceae; g__Sphingobium; Unclassified
OTU14825	3	4	4	4	0	3	8	k__Bacteria; p__Bacteroidetes; c__Bacteroidia; o__Chitinophagales; f__Chitinophagaceae; Unclassified; Unclassified
OTU1483	4	4	1	2	3	2	3	k__Bacteria; p__Actinobacteria; c__Thermoleophilia; o__Solirubrobacterales; f__Solirubrobacteraceae; Unclassified; Unclassified
OTU1484	2	6	6	3	0	1	1	k__Bacteria; p__Gemmatimonadetes; c__Gemmatimonadetes; o__Gemmatimonadales; f__Gemmatimonadaceae; Unclassified; Unclassified
OTU1485	9	2	1	0	6	0	1	k__Bacteria; p__Acidobacteria; c__Acidobacteriia; o__Acidobacteriales; Unclassified; Unclassified; Unclassified
OTU14875	2	3	1	1	3	4	3	k__Bacteria; p__Proteobacteria; c__Gammaproteobacteria; o__Xanthomonadales; f__Xanthomonadaceae; g__Arenimonas; Unclassified
OTU1488	1	0	2	2	1	5	4	k__Bacteria; p__Armatimonadetes; c__Fimbriimonadia; o__Fimbriimonadales; f__Fimbriimonadaceae; g__Fimbriimonas; s__Fimbriimonas_ginsengisoli
OTU1489	2	9	3	2	7	3	4	k__Bacteria; p__Actinobacteria; c__Acidimicrobiia; Unclassified; Unclassified; Unclassified; Unclassified
OTU149	11	17	12	15	25	9	13	k__Bacteria; p__Proteobacteria; c__Deltaproteobacteria; o__Myxococcales; f__Haliangiaceae; g__Haliangium; Unclassified
OTU1490	4	4	5	0	2	0	2	k__Bacteria; p__Actinobacteria; c__Actinobacteria; o__Pseudonocardiales; f__Pseudonocardiaceae; g__Lechevalieria; s__Lentzea_violacea
OTU1491	1	7	1	1	2	4	5	k__Bacteria; p__Gemmatimonadetes; c__Gemmatimonadetes; o__Gemmatimonadales; f__Gemmatimonadaceae; Unclassified; Unclassified
OTU1492	0	1	4	8	3	2	5	k__Bacteria; p__Proteobacteria; c__Deltaproteobacteria; Unclassified; Unclassified; Unclassified; Unclassified
OTU1493	1	2	1	3	5	3	5	k__Bacteria; p__Proteobacteria; c__Deltaproteobacteria; Unclassified; Unclassified; Unclassified; Unclassified
OTU1494	0	3	1	2	1	12	3	k__Bacteria; p__Actinobacteria; c__Actinobacteria; o__Micrococcales; f__Cellulomonadaceae; g__Cellulomonas; s__Cellulomonas_xylanilytica
OTU1498	0	0	3	15	0	0	0	k__Bacteria; p__Proteobacteria; c__Alphaproteobacteria; o__Caulobacterales; f__Caulobacteraceae; g__Caulobacter; s__Caulobacter_vibrioides
OTU1499	3	1	3	1	6	2	4	k__Bacteria; p__Proteobacteria; c__Gammaproteobacteria; o__Betaproteobacteriales; Unclassified; Unclassified; Unclassified
OTU15	50	14	31	5	17	2	5	k__Bacteria; p__Proteobacteria; c__Gammaproteobacteria; o__Betaproteobacteriales; f__Burkholderiaceae; g__Massilia; s__Massilia_putida
OTU150	4	8	5	4	7	11	4	k__Bacteria; p__Planctomycetes; c__Planctomycetacia; Unclassified; Unclassified; Unclassified; Unclassified
OTU1500	2	3	0	4	4	0	3	k__Bacteria; p__Acidobacteria; c__Thermoanaerobaculia; o__Thermoanaerobaculales; f__Thermoanaerobaculaceae; g__Subgroup_10; s__Acidobacteria_bacterium
OTU15007	0	0	4	4	1	5	3	k__Bacteria; p__Acidobacteria; c__Vicinamibacteria; Unclassified; f__Vicinamibacteraceae; g__Vicinamibacter; s__Vicinamibacter_silvestris
OTU1501	1	7	3	0	6	2	3	k__Bacteria; p__Proteobacteria; c__Deltaproteobacteria; o__Myxococcales; f__Archangiaceae; Unclassified; Unclassified
OTU1502	1	4	1	1	1	2	2	k__Bacteria; p__Planctomycetes; c__Planctomycetacia; Unclassified; Unclassified; Unclassified; Unclassified
OTU1503	0	2	7	11	7	11	4	k__Bacteria; p__Planctomycetes; c__Phycisphaerae; o__Phycisphaerales; f__Phycisphaeraceae; Unclassified; Unclassified
OTU1504	4	0	5	3	2	0	2	k__Bacteria; p__Proteobacteria; c__Deltaproteobacteria; o__Myxococcales; f__Polyangiaceae; g__Minicystis; s__Minicystis_rosea
OTU15045	4	6	10	8	25	9	12	k__Bacteria; p__Proteobacteria; c__Alphaproteobacteria; o__Sphingomonadales; f__Sphingomonadaceae; g__Sphingomonas; s__Sphingomonas_parvus
OTU1508	1	7	2	0	0	4	0	k__Bacteria; p__Actinobacteria; c__Thermoleophilia; o__Solirubrobacterales; f__Solirubrobacteraceae; Unclassified; Unclassified
OTU1509	0	2	2	3	4	3	2	k__Bacteria; p__Proteobacteria; c__Alphaproteobacteria; o__Paracaedibacterales; f__Paracaedibacteraceae; g__Candidatus_Paracaedibacter; Unclassified
OTU1510	1	1	8	0	3	3	2	k__Bacteria; p__Planctomycetes; c__Planctomycetacia; o__Pirellulales; f__Pirellulaceae; Unclassified; Unclassified
OTU1511	2	3	3	0	2	1	1	k__Bacteria; p__Acidobacteria; Unclassified; Unclassified; Unclassified; Unclassified; Unclassified
OTU1512	0	0	3	11	0	0	6	k__Bacteria; p__Bacteroidetes; c__Bacteroidia; o__Chitinophagales; f__Chitinophagaceae; g__Ferruginibacter; Unclassified
OTU1513	1	0	3	1	8	2	3	k__Bacteria; p__Gemmatimonadetes; c__Gemmatimonadetes; o__Gemmatimonadales; f__Gemmatimonadaceae; Unclassified; Unclassified
OTU1514	3	3	2	4	0	5	4	k__Bacteria; p__Actinobacteria; c__Acidimicrobiia; o__Microtrichales; f__Ilumatobacteraceae; g__Ilumatobacter; Unclassified
OTU1515	1	1	0	7	2	2	4	k__Bacteria; p__Proteobacteria; c__Gammaproteobacteria; Unclassified; Unclassified; Unclassified; Unclassified
OTU1516	4	3	5	2	1	1	2	k__Bacteria; p__Bacteroidetes; Unclassified; Unclassified; Unclassified; Unclassified; Unclassified
OTU1517	3	1	1	1	2	6	2	k__Bacteria; p__Chloroflexi; c__Anaerolineae; o__Anaerolineales; f__Anaerolineaceae; Unclassified; Unclassified
OTU1518	2	0	2	4	2	3	3	k__Bacteria; p__Armatimonadetes; c__Armatimonadia; o__Armatimonadales; f__Armatimonadaceae; g__Armatimonas; s__Armatimonas_rosea
OTU1519	1	6	3	6	2	7	3	k__Bacteria; p__Proteobacteria; c__Deltaproteobacteria; o__Myxococcales; f__Haliangiaceae; g__Haliangium; s__Betaproteobacteria_bacterium
OTU1521	3	4	3	1	2	5	2	k__Bacteria; p__Proteobacteria; c__Deltaproteobacteria; o__Myxococcales; f__Haliangiaceae; g__Haliangium; s__Betaproteobacteria_bacterium
OTU15212	1	5	2	7	2	9	3	k__Bacteria; Unclassified; Unclassified; Unclassified; Unclassified; Unclassified; Unclassified
OTU1522	2	3	5	2	2	2	4	k__Bacteria; p__Proteobacteria; c__Alphaproteobacteria; o__Dongiales; f__Dongiaceae; g__Dongia; s__Dongia_mobilis
OTU1523	0	0	1	3	5	4	1	k__Bacteria; p__Proteobacteria; c__Deltaproteobacteria; o__Myxococcales; Unclassified; Unclassified; Unclassified
OTU1525	1	8	6	10	3	5	5	k__Bacteria; p__Proteobacteria; c__Alphaproteobacteria; o__Caulobacterales; f__Caulobacteraceae; g__Phenylobacterium; Unclassified
OTU1526	0	2	0	3	2	8	2	k__Bacteria; p__Actinobacteria; c__Thermoleophilia; o__Gaiellales; f__Gaiellaceae; g__Gaiella; s__Gaiella_occulta
OTU1528	2	2	7	3	3	2	1	k__Bacteria; Unclassified; Unclassified; Unclassified; Unclassified; Unclassified; Unclassified
OTU1529	0	0	0	0	0	0	16	k__Bacteria; p__Proteobacteria; c__Gammaproteobacteria; o__Betaproteobacteriales; f__Chromobacteriaceae; g__Paludibacterium; Unclassified
OTU153	3	13	3	9	10	10	5	k__Bacteria; p__Proteobacteria; c__Deltaproteobacteria; o__Myxococcales; f__Polyangiaceae; Unclassified; Unclassified
OTU1530	1	2	4	3	7	3	2	k__Bacteria; p__Planctomycetes; c__Planctomycetacia; Unclassified; Unclassified; Unclassified; Unclassified
OTU1532	2	2	2	3	0	6	2	k__Bacteria; p__Firmicutes; c__Clostridia; o__Clostridiales; f__Clostridiaceae_1; g__Clostridium_sensu_stricto_12; s__Clostridium_magnum
OTU1533	5	0	8	3	0	0	1	k__Bacteria; p__Planctomycetes; c__Phycisphaerae; o__Tepidisphaerales; f__Tepidisphaeraceae; g__Tepidisphaera; s__Tepidisphaera_mucosa
OTU1534	3	8	8	16	6	30	9	k__Bacteria; p__Gemmatimonadetes; c__Gemmatimonadetes; o__Gemmatimonadales; f__Gemmatimonadaceae; g__Gemmatimonas; s__Gemmatimonadaceae_bacterium
OTU1535	0	3	1	0	2	9	4	k__Bacteria; p__Proteobacteria; c__Deltaproteobacteria; o__Myxococcales; f__Haliangiaceae; g__Haliangium; s__Myxococcales_bacterium
OTU1536	2	8	1	3	7	3	2	k__Bacteria; p__Firmicutes; c__Bacilli; o__Bacillales; f__Paenibacillaceae; g__Paenibacillus; s__Paenibacillus_alginolyticus
OTU1537	1	0	0	3	4	4	4	k__Bacteria; p__Verrucomicrobia; c__Verrucomicrobiae; o__Pedosphaerales; f__Pedosphaeraceae; g__Pedosphaera; s__Pedosphaera_parvula
OTU1538	11	6	6	1	7	2	4	k__Bacteria; p__Verrucomicrobia; c__Verrucomicrobiae; o__Chthoniobacterales; f__Chthoniobacteraceae; g__Candidatus_Udaeobacter; Unclassified
OTU15380	17	31	23	36	17	21	19	k__Bacteria; p__Proteobacteria; c__Gammaproteobacteria; o__Betaproteobacteriales; f__Nitrosomonadaceae; g__Ellin6067; s__Xanthomonadaceae_bacterium
OTU15383	1	4	3	4	0	0	0	k__Bacteria; p__Proteobacteria; c__Gammaproteobacteria; o__Betaproteobacteriales; Unclassified; Unclassified; Unclassified
OTU154	3	9	11	9	8	14	10	k__Bacteria; p__Proteobacteria; c__Alphaproteobacteria; o__Reyranellales; f__Reyranellaceae; g__Reyranella; s__Reyranella_sp.
OTU1540	2	5	2	5	7	6	3	k__Bacteria; p__Bacteroidetes; c__Bacteroidia; o__Chitinophagales; f__Chitinophagaceae; g__Terrimonas; s__Terrimonas_sp.
OTU1541	2	1	1	2	1	3	2	k__Bacteria; p__Proteobacteria; c__Deltaproteobacteria; o__Myxococcales; f__Haliangiaceae; g__Haliangium; Unclassified
OTU1543	2	1	3	4	2	1	3	k__Bacteria; p__Gemmatimonadetes; c__Gemmatimonadetes; o__Gemmatimonadales; f__Gemmatimonadaceae; g__Gemmatimonas; s__Gemmatimonadaceae_bacterium
OTU1544	6	12	4	6	10	10	6	k__Bacteria; p__Gemmatimonadetes; c__Gemmatimonadetes; o__Gemmatimonadales; f__Gemmatimonadaceae; g__Gemmatimonas; s__Gemmatimonadetes_bacterium
OTU1546	0	1	7	2	3	2	1	k__Bacteria; p__Proteobacteria; c__Alphaproteobacteria; o__Micropepsales; f__Micropepsaceae; g__Rhizomicrobium; Unclassified
OTU1547	0	7	2	4	0	1	3	k__Bacteria; p__Gemmatimonadetes; c__Longimicrobia; o__Longimicrobiales; f__Longimicrobiaceae; g__Longimicrobium; s__Longimicrobium_terrae
OTU1548	2	4	2	0	2	5	1	k__Bacteria; p__Planctomycetes; c__Planctomycetacia; o__Pirellulales; f__Pirellulaceae; Unclassified; Unclassified
OTU1549	0	3	6	6	1	2	2	k__Bacteria; p__Acidobacteria; Unclassified; Unclassified; Unclassified; Unclassified; Unclassified
OTU155	7	6	19	33	0	4	4	k__Bacteria; p__Proteobacteria; c__Gammaproteobacteria; o__Pseudomonadales; f__Pseudomonadaceae; g__Pseudomonas; s__Pseudomonas_putida
OTU1550	0	3	0	5	5	7	0	k__Bacteria; p__Planctomycetes; Unclassified; Unclassified; Unclassified; Unclassified; Unclassified
OTU1551	0	3	2	0	3	2	3	k__Bacteria; p__Proteobacteria; c__Gammaproteobacteria; o__Betaproteobacteriales; Unclassified; Unclassified; Unclassified
OTU1552	0	1	3	15	0	2	0	k__Bacteria; p__Proteobacteria; c__Gammaproteobacteria; o__Cellvibrionales; f__Cellvibrionaceae; g__Cellvibrio; s__Cellvibrio_sp.
OTU1553	1	4	8	9	2	0	0	k__Bacteria; Unclassified; Unclassified; Unclassified; Unclassified; Unclassified; Unclassified
OTU1556	3	4	7	4	3	1	1	k__Bacteria; p__Bacteroidetes; c__Bacteroidia; o__Sphingobacteriales; Unclassified; Unclassified; Unclassified
OTU15560	2	19	6	12	6	12	10	k__Bacteria; p__Proteobacteria; c__Gammaproteobacteria; o__Betaproteobacteriales; f__Nitrosomonadaceae; g__Ellin6067; s__Xanthomonadaceae_bacterium
OTU1557	1	1	1	1	6	1	1	k__Bacteria; p__Planctomycetes; c__Phycisphaerae; o__Tepidisphaerales; f__Tepidisphaeraceae; g__Tepidisphaera; s__Tepidisphaera_mucosa
OTU1558	1	2	0	1	4	5	1	k__Bacteria; p__Actinobacteria; c__Thermoleophilia; Unclassified; Unclassified; Unclassified; Unclassified
OTU1559	5	2	4	0	6	3	3	k__Bacteria; p__Acidobacteria; c__Acidobacteriia; o__Solibacterales; f__Solibacteraceae_Subgroup_3; Unclassified; Unclassified
OTU1560	4	0	3	3	2	2	4	k__Bacteria; p__Bacteroidetes; c__Bacteroidia; o__Chitinophagales; f__Chitinophagaceae; g__Flavisolibacter; s__Flavisolibacter_sp.
OTU1561	0	3	4	5	1	0	1	k__Bacteria; p__Gemmatimonadetes; c__Longimicrobia; o__Longimicrobiales; f__Longimicrobiaceae; g__Longimicrobium; s__Longimicrobium_terrae
OTU1562	3	7	3	1	2	3	1	k__Bacteria; p__Verrucomicrobia; c__Verrucomicrobiae; o__Pedosphaerales; f__Pedosphaeraceae; g__Pedosphaera; s__Pedosphaera_parvula
OTU1563	4	4	3	3	2	2	4	k__Bacteria; p__Planctomycetes; c__Phycisphaerae; o__Tepidisphaerales; f__Tepidisphaeraceae; g__Tepidisphaera; s__Tepidisphaera_mucosa
OTU1564	0	8	0	1	0	7	1	k__Bacteria; p__Gemmatimonadetes; c__Gemmatimonadetes; o__Gemmatimonadales; f__Gemmatimonadaceae; g__Gemmatimonas; s__Gemmatimonas_sp.
OTU1565	0	0	6	5	0	6	3	k__Bacteria; p__Bacteroidetes; c__Bacteroidia; o__Sphingobacteriales; Unclassified; Unclassified; Unclassified
OTU1567	1	5	0	5	1	6	0	k__Bacteria; p__Armatimonadetes; c__Chthonomonadetes; o__Chthonomonadales; f__Chthonomonadaceae; g__Chthonomonas; s__Armatimonadetes_bacterium
OTU1568	7	3	2	1	1	1	2	k__Bacteria; p__Planctomycetes; c__Phycisphaerae; o__Phycisphaerales; f__Phycisphaeraceae; g__SM1A02; Unclassified
OTU15680	5	0	1	8	6	5	4	k__Bacteria; Unclassified; Unclassified; Unclassified; Unclassified; Unclassified; Unclassified
OTU1569	0	2	4	0	4	1	0	k__Bacteria; p__Bacteroidetes; c__Bacteroidia; Unclassified; Unclassified; Unclassified; Unclassified
OTU157	9	9	15	4	7	4	15	k__Bacteria; p__Planctomycetes; c__Phycisphaerae; o__Tepidisphaerales; f__Tepidisphaeraceae; g__Tepidisphaera; s__Tepidisphaera_mucosa
OTU1570	0	3	0	0	3	4	3	k__Bacteria; p__Proteobacteria; c__Alphaproteobacteria; o__Caulobacterales; f__Hyphomonadaceae; g__SWB02; Unclassified
OTU1571	3	3	5	3	0	0	1	k__Bacteria; p__Acidobacteria; c__Vicinamibacteria; Unclassified; f__Vicinamibacteraceae; g__Vicinamibacter; s__Vicinamibacter_silvestris
OTU1572	3	3	6	2	2	5	6	k__Bacteria; p__Acidobacteria; Unclassified; Unclassified; Unclassified; Unclassified; Unclassified
OTU1573	1	2	0	0	3	11	1	k__Bacteria; p__Chloroflexi; c__Anaerolineae; Unclassified; Unclassified; Unclassified; Unclassified
OTU1574	3	3	1	0	4	1	4	k__Bacteria; p__Planctomycetes; c__Phycisphaerae; o__Phycisphaerales; f__Phycisphaeraceae; g__SM1A02; Unclassified
OTU1575	2	5	1	0	3	3	0	k__Bacteria; p__Planctomycetes; c__Planctomycetacia; o__Gemmatales; f__Gemmataceae; g__Gemmata; s__Gemmata_sp.
OTU1576	2	4	1	4	2	3	9	k__Bacteria; p__Acidobacteria; c__Vicinamibacteria; Unclassified; f__Vicinamibacteraceae; g__Vicinamibacter; s__Vicinamibacter_silvestris
OTU15775	2	1	3	3	0	1	2	k__Bacteria; p__Bacteroidetes; c__Bacteroidia; o__Chitinophagales; f__Chitinophagaceae; Unclassified; Unclassified
OTU1578	0	4	3	0	3	3	4	k__Bacteria; Unclassified; Unclassified; Unclassified; Unclassified; Unclassified; Unclassified
OTU1579	2	0	8	12	0	1	1	k__Bacteria; p__Bacteroidetes; c__Bacteroidia; o__Chitinophagales; f__Chitinophagaceae; g__Ferruginibacter; s__Sphingobacteriales_bacterium
OTU158	13	7	12	8	17	9	17	k__Bacteria; p__Acidobacteria; Unclassified; Unclassified; Unclassified; Unclassified; Unclassified
OTU1580	5	1	1	3	6	0	2	k__Bacteria; p__Planctomycetes; c__Planctomycetacia; o__Isosphaerales; f__Isosphaeraceae; g__Singulisphaera; Unclassified
OTU1581	1	5	4	1	0	4	3	k__Bacteria; p__Planctomycetes; c__Planctomycetacia; o__Planctomycetales; f__Rubinisphaeraceae; g__SH-PL14; s__Planctomyces_sp.
OTU1582	1	4	8	3	1	0	4	k__Bacteria; p__Bacteroidetes; c__Chitinophagia; o__Chitinophagales; f__Chitinophagaceae; g__Edaphobaculum; s__Edaphobaculum_flavum
OTU1583	3	1	3	1	4	2	3	k__Bacteria; p__Proteobacteria; c__Deltaproteobacteria; o__Myxococcales; f__Archangiaceae; Unclassified; Unclassified
OTU1584	1	2	1	4	0	1	4	k__Bacteria; p__Proteobacteria; c__Deltaproteobacteria; o__Myxococcales; f__Haliangiaceae; g__Haliangium; Unclassified
OTU15840	3	2	2	2	2	0	3	k__Bacteria; p__Proteobacteria; c__Gammaproteobacteria; o__Betaproteobacteriales; f__Burkholderiaceae; g__Piscinibacter; Unclassified
OTU15844	4	4	5	4	4	14	8	k__Bacteria; p__Proteobacteria; c__Gammaproteobacteria; Unclassified; Unclassified; Unclassified; Unclassified
OTU1585	3	0	2	2	4	3	1	k__Bacteria; p__Proteobacteria; c__Gammaproteobacteria; o__Diplorickettsiales; f__Diplorickettsiaceae; Unclassified; Unclassified
OTU1586	1	1	10	2	2	0	1	k__Bacteria; p__Bacteroidetes; c__Bacteroidia; o__Chitinophagales; f__Chitinophagaceae; g__Niastella; s__Niastella_sp.
OTU1587	0	0	4	0	6	0	1	k__Bacteria; Unclassified; Unclassified; Unclassified; Unclassified; Unclassified; Unclassified
OTU15875	2	3	7	3	5	1	0	k__Bacteria; p__Acidobacteria; c__Blastocatellia_Subgroup_4; o__Pyrinomonadales; f__Pyrinomonadaceae; g__RB41; s__Acidobacteria_bacterium
OTU159	4	10	8	6	4	5	6	k__Bacteria; p__Proteobacteria; c__Alphaproteobacteria; o__Sphingomonadales; f__Sphingomonadaceae; Unclassified; Unclassified
OTU1591	2	5	3	6	13	2	10	k__Bacteria; p__Proteobacteria; c__Alphaproteobacteria; o__Sphingomonadales; f__Sphingomonadaceae; g__Sphingomonas; Unclassified
OTU1592	2	7	0	2	1	3	0	k__Bacteria; p__Proteobacteria; c__Alphaproteobacteria; o__Rhizobiales; f__Rhizobiales_Incertae_Sedis; g__Nordella; s__Rhodoligotrophus_sp.
OTU1593	1	1	4	0	2	2	2	k__Bacteria; p__Planctomycetes; c__Planctomycetacia; o__Isosphaerales; f__Isosphaeraceae; g__Singulisphaera; Unclassified
OTU15934	11	20	5	6	7	9	11	k__Bacteria; p__Bacteroidetes; c__Bacteroidia; o__Chitinophagales; f__Chitinophagaceae; g__Flavisolibacter; s__Flavisolibacter_sp.
OTU1595	2	12	3	1	2	3	2	k__Bacteria; p__Acidobacteria; c__Acidobacteriia; o__Acidobacteriales; f__Koribacteraceae; g__Candidatus_Koribacter; s__Candidatus_Koribacter_versatilis
OTU1596	2	4	7	11	3	5	3	k__Bacteria; p__Proteobacteria; c__Gammaproteobacteria; o__Betaproteobacteriales; f__Nitrosomonadaceae; g__Ellin6067; s__Xanthomonadaceae_bacterium
OTU1597	5	3	2	1	5	1	3	k__Bacteria; p__Verrucomicrobia; c__Verrucomicrobiae; o__Pedosphaerales; f__Pedosphaeraceae; g__Pedosphaera; s__Pedosphaera_parvula
OTU1598	1	5	4	1	4	3	3	k__Bacteria; p__Acidobacteria; Unclassified; Unclassified; Unclassified; Unclassified; Unclassified
OTU1599	1	2	5	6	4	9	7	k__Bacteria; p__Acidobacteria; c__Acidobacteriia; o__Acidobacteriales; Unclassified; Unclassified; Unclassified
OTU16	41	207	62	89	87	108	126	k__Bacteria; p__Gemmatimonadetes; c__Gemmatimonadetes; o__Gemmatimonadales; f__Gemmatimonadaceae; g__Gemmatimonas; Unclassified
OTU160	9	20	11	19	13	29	16	k__Bacteria; p__Proteobacteria; c__Deltaproteobacteria; o__Myxococcales; Unclassified; Unclassified; Unclassified
OTU1600	1	2	5	3	0	2	5	k__Bacteria; p__Planctomycetes; c__Planctomycetacia; o__Isosphaerales; f__Isosphaeraceae; g__Singulisphaera; s__Nostocoida_limicola
OTU16009	7	1	2	0	6	3	2	k__Bacteria; p__Proteobacteria; c__Alphaproteobacteria; o__Azospirillales; Unclassified; Unclassified; Unclassified
OTU1601	0	2	4	2	3	4	4	k__Bacteria; p__Proteobacteria; c__Deltaproteobacteria; Unclassified; Unclassified; Unclassified; Unclassified
OTU1603	0	3	2	6	3	5	3	k__Bacteria; p__Acidobacteria; Unclassified; Unclassified; Unclassified; Unclassified; Unclassified
OTU1604	2	1	10	5	1	0	1	k__Bacteria; p__Verrucomicrobia; c__Verrucomicrobiae; o__Verrucomicrobiales; f__Verrucomicrobiaceae; g__Prosthecobacter; Unclassified
OTU1606	2	2	2	2	3	0	4	k__Bacteria; p__Planctomycetes; c__Planctomycetacia; Unclassified; Unclassified; Unclassified; Unclassified
OTU16062	4	3	2	0	10	1	5	k__Bacteria; Unclassified; Unclassified; Unclassified; Unclassified; Unclassified; Unclassified
OTU1607	5	2	27	11	6	5	2	k__Bacteria; p__Proteobacteria; c__Gammaproteobacteria; o__Betaproteobacteriales; f__Burkholderiaceae; g__Massilia; s__Massilia_sp.
OTU1608	1	3	4	2	4	1	4	k__Bacteria; Unclassified; Unclassified; Unclassified; Unclassified; Unclassified; Unclassified
OTU1609	5	2	2	2	4	3	0	k__Bacteria; p__Gemmatimonadetes; c__Gemmatimonadetes; o__Gemmatimonadales; f__Gemmatimonadaceae; g__Gemmatimonas; Unclassified
OTU161	5	13	11	6	2	7	12	k__Bacteria; p__Acidobacteria; c__Vicinamibacteria; Unclassified; f__Vicinamibacteraceae; g__Vicinamibacter; s__Vicinamibacter_silvestris
OTU1610	1	3	7	8	5	3	4	k__Bacteria; p__Proteobacteria; c__Alphaproteobacteria; o__Sphingomonadales; f__Sphingomonadaceae; g__Sphingomonas; s__Sphingomonas_sp.
OTU1612	0	1	0	0	9	9	4	k__Bacteria; p__Nitrospirae; c__Nitrospira; o__Nitrospirales; f__Nitrospiraceae; g__Nitrospira; s__Nitrospirae_bacterium
OTU1614	0	7	2	3	3	2	1	k__Bacteria; p__Proteobacteria; c__Alphaproteobacteria; o__Reyranellales; f__Reyranellaceae; g__Reyranella; s__Reyranella_sp.
OTU1615	7	0	0	1	4	2	1	k__Bacteria; Unclassified; Unclassified; Unclassified; Unclassified; Unclassified; Unclassified
OTU1616	1	1	3	0	6	2	0	k__Bacteria; p__Proteobacteria; c__Deltaproteobacteria; o__Myxococcales; f__Polyangiaceae; Unclassified; Unclassified
OTU1617	3	3	2	1	2	2	3	k__Bacteria; p__Proteobacteria; c__Deltaproteobacteria; o__Myxococcales; f__Haliangiaceae; g__Haliangium; s__Betaproteobacteria_bacterium
OTU16175	1	3	2	1	7	4	1	k__Bacteria; Unclassified; Unclassified; Unclassified; Unclassified; Unclassified; Unclassified
OTU1619	3	3	4	1	2	3	5	k__Bacteria; p__Elusimicrobia; c__Endomicrobia; o__Endomicrobiales; f__Endomicrobiaceae; g__Candidatus_Endomicrobium; Unclassified
OTU162	4	46	4	23	10	32	16	k__Bacteria; p__Proteobacteria; c__Alphaproteobacteria; o__Rhodobacterales; f__Hyphomonadaceae; g__Asprobacter; s__Hirschia_sp.
OTU1620	2	5	3	1	5	4	1	k__Bacteria; p__Planctomycetes; c__Phycisphaerae; o__Tepidisphaerales; f__Tepidisphaeraceae; g__Tepidisphaera; s__Tepidisphaera_mucosa
OTU1622	0	1	3	1	0	5	1	k__Bacteria; p__Proteobacteria; c__Alphaproteobacteria; o__Rhizobiales; f__Xanthobacteraceae; Unclassified; Unclassified
OTU1623	3	6	3	2	0	3	1	k__Bacteria; p__Gemmatimonadetes; c__Longimicrobia; o__Longimicrobiales; f__Longimicrobiaceae; g__Longimicrobium; s__Longimicrobium_terrae
OTU1624	1	2	0	3	1	11	4	k__Bacteria; p__Fibrobacteres; c__Fibrobacteria; o__Fibrobacterales; f__Fibrobacteraceae; g__possible_genus_04; s__Juncus_effusus
OTU1625	0	2	1	6	2	4	4	k__Bacteria; p__Elusimicrobia; c__Endomicrobia; o__Endomicrobiales; f__Endomicrobiaceae; g__Candidatus_Endomicrobium; Unclassified
OTU1627	5	5	5	3	4	4	3	k__Bacteria; p__Proteobacteria; c__Gammaproteobacteria; o__Gammaproteobacteria_Incertae_Sedis; Unclassified; g__Acidibacter; s__Steroidobacter_sp.
OTU16275	5	12	3	8	5	9	14	k__Bacteria; p__Proteobacteria; c__Gammaproteobacteria; Unclassified; Unclassified; Unclassified; Unclassified
OTU1628	3	19	12	18	17	11	22	k__Bacteria; p__Proteobacteria; c__Alphaproteobacteria; o__Sphingomonadales; f__Sphingomonadaceae; g__Sphingomonas; Unclassified
OTU1629	0	2	3	4	3	3	3	k__Bacteria; p__Proteobacteria; c__Gammaproteobacteria; o__Betaproteobacteriales; Unclassified; Unclassified; Unclassified
OTU163	2	5	6	4	5	1	8	k__Bacteria; p__Acidobacteria; c__Vicinamibacteria; Unclassified; f__Vicinamibacteraceae; g__Vicinamibacter; s__Vicinamibacter_silvestris
OTU1630	2	1	0	10	1	0	2	k__Bacteria; p__Proteobacteria; c__Gammaproteobacteria; o__Xanthomonadales; f__Rhodanobacteraceae; g__Mizugakiibacter; s__Xanthomonadaceae_bacterium
OTU1633	0	0	1	5	2	4	5	k__Bacteria; p__Proteobacteria; c__Deltaproteobacteria; o__Bdellovibrionales; f__Bdellovibrionaceae; g__Bdellovibrio; s__Bdellovibrionales_bacterium
OTU1634	1	0	4	6	2	4	0	k__Bacteria; p__Proteobacteria; c__Gammaproteobacteria; o__Betaproteobacteriales; f__Burkholderiaceae; g__Paucibacter; s__Cenchrus_americanus
OTU1635	0	6	0	1	5	7	5	k__Bacteria; p__Proteobacteria; c__Gammaproteobacteria; o__Betaproteobacteriales; f__Nitrosomonadaceae; g__MND1; s__Thiobacter_sp.
OTU1636	3	4	4	1	1	5	2	k__Bacteria; p__Acidobacteria; c__Acidobacteriia; o__Solibacterales; f__Solibacteraceae_Subgroup_3; Unclassified; Unclassified
OTU16360	2	4	1	1	2	2	2	k__Bacteria; Unclassified; Unclassified; Unclassified; Unclassified; Unclassified; Unclassified
OTU16367	3	6	2	5	4	2	5	k__Bacteria; p__Acidobacteria; c__Vicinamibacteria; Unclassified; f__Vicinamibacteraceae; g__Vicinamibacter; s__Vicinamibacter_silvestris
OTU1637	1	3	3	1	3	2	2	k__Bacteria; p__Acidobacteria; c__Blastocatellia_Subgroup_4; o__Pyrinomonadales; f__Pyrinomonadaceae; g__RB41; s__Acidobacteria_bacterium
OTU1639	5	2	4	7	5	3	4	k__Bacteria; p__Proteobacteria; c__Gammaproteobacteria; o__Betaproteobacteriales; f__Burkholderiaceae; g__Noviherbaspirillum; s__Herbaspirillum_sp.
OTU164	1	3	0	4	3	5	6	k__Bacteria; p__Proteobacteria; c__Deltaproteobacteria; Unclassified; Unclassified; Unclassified; Unclassified
OTU1641	2	6	0	1	2	4	1	k__Bacteria; p__Verrucomicrobia; c__Verrucomicrobiae; o__Opitutales; f__Opitutaceae; g__Opitutus; s__Opitutus_sp.
OTU1642	2	1	4	7	0	3	7	k__Bacteria; p__Bacteroidetes; c__Bacteroidia; o__Chitinophagales; f__Chitinophagaceae; g__Ferruginibacter; Unclassified
OTU1643	0	4	1	1	4	2	2	k__Bacteria; p__Bacteroidetes; c__Bacteroidia; o__Chitinophagales; f__Chitinophagaceae; g__Ferruginibacter; s__Ferruginibacter_paludis
OTU1644	3	3	6	5	9	2	3	k__Bacteria; p__Bacteroidetes; c__Bacteroidia; o__Chitinophagales; f__Chitinophagaceae; g__Terrimonas; s__Terrimonas_sp.
OTU16447	7	1	20	8	9	5	4	k__Bacteria; p__Proteobacteria; c__Gammaproteobacteria; o__Betaproteobacteriales; f__Burkholderiaceae; g__Ramlibacter; s__Ramlibacter_sp.
OTU1645	0	1	0	1	5	10	2	k__Bacteria; p__Proteobacteria; c__Gammaproteobacteria; Unclassified; Unclassified; Unclassified; Unclassified
OTU1647	2	2	2	1	3	4	2	k__Bacteria; p__Chloroflexi; Unclassified; Unclassified; Unclassified; Unclassified; Unclassified
OTU1648	1	2	1	0	3	6	2	k__Bacteria; p__Proteobacteria; c__Deltaproteobacteria; Unclassified; Unclassified; Unclassified; Unclassified
OTU165	8	15	27	12	15	11	15	k__Bacteria; p__Proteobacteria; c__Alphaproteobacteria; Unclassified; Unclassified; Unclassified; Unclassified
OTU1650	2	1	8	1	3	8	1	k__Bacteria; p__Chloroflexi; c__Anaerolineae; o__Anaerolineales; f__Anaerolineaceae; Unclassified; Unclassified
OTU16501	2	2	2	2	6	4	3	k__Bacteria; p__Acidobacteria; c__Acidobacteriia; o__Solibacterales; f__Solibacteraceae_Subgroup_3; g__Candidatus_Solibacter; s__Candidatus_Solibacter_usitatus
OTU1652	0	1	0	2	1	7	6	k__Bacteria; p__Bacteroidetes; c__Bacteroidia; o__Cytophagales; f__Microscillaceae; g__Ohtaekwangia; s__Ohtaekwangia_koreensis
OTU1654	2	6	2	2	1	4	0	k__Bacteria; p__Verrucomicrobia; c__Verrucomicrobiae; o__Pedosphaerales; f__Pedosphaeraceae; Unclassified; Unclassified
OTU1655	0	0	0	1	3	12	2	k__Bacteria; p__Elusimicrobia; c__Endomicrobia; o__Endomicrobiales; f__Endomicrobiaceae; g__Candidatus_Endomicrobium; Unclassified
OTU1656	5	3	1	8	2	1	1	k__Bacteria; p__Gemmatimonadetes; c__Gemmatimonadetes; o__Gemmatimonadales; f__Gemmatimonadaceae; g__Gemmatimonas; Unclassified
OTU1657	5	6	4	3	4	5	3	k__Bacteria; p__Proteobacteria; c__Deltaproteobacteria; o__Myxococcales; f__Polyangiaceae; g__Byssovorax; s__Byssovorax_cruenta
OTU1658	1	1	11	3	2	3	3	k__Bacteria; p__Actinobacteria; c__Acidimicrobiia; o__Acidimicrobiales; f__Acidimicrobiales_Incertae_Sedis; g__Aciditerrimonas; s__Aciditerrimonas_ferrireducens
OTU1659	3	3	1	5	1	1	5	k__Bacteria; p__Gemmatimonadetes; c__Longimicrobia; o__Longimicrobiales; f__Longimicrobiaceae; g__Longimicrobium; s__Longimicrobium_terrae
OTU166	15	6	22	18	18	14	19	k__Bacteria; p__Proteobacteria; c__Gammaproteobacteria; o__Xanthomonadales; f__Xanthomonadaceae; g__Lysobacter; s__Lysobacter_sp.
OTU1660	1	3	0	3	2	2	0	k__Bacteria; p__Bacteroidetes; c__Bacteroidia; o__Chitinophagales; f__Saprospiraceae; Unclassified; Unclassified
OTU1661	5	0	1	0	2	5	3	k__Bacteria; p__Proteobacteria; c__Gammaproteobacteria; Unclassified; Unclassified; Unclassified; Unclassified
OTU1662	1	11	9	2	0	1	0	k__Bacteria; p__Patescibacteria; c__Saccharimonadia; o__Saccharimonadales; f__Saccharimonadaceae; g__Candidatus_Saccharimonas; Unclassified
OTU16625	0	3	0	2	0	6	1	k__Bacteria; p__Bacteroidetes; c__Bacteroidia; o__Cytophagales; f__Microscillaceae; g__Ohtaekwangia; s__Ohtaekwangia_koreensis
OTU16631	0	6	0	2	0	7	2	k__Bacteria; p__Proteobacteria; c__Gammaproteobacteria; o__Gammaproteobacteria_Incertae_Sedis; Unclassified; g__Acidibacter; Unclassified
OTU1664	0	2	2	2	0	7	0	k__Bacteria; p__Acidobacteria; c__Acidobacteriia; o__Solibacterales; f__Solibacteraceae_Subgroup_3; g__Candidatus_Solibacter; s__Candidatus_Solibacter_usitatus
OTU1665	2	2	2	2	1	0	3	k__Bacteria; p__Proteobacteria; c__Alphaproteobacteria; o__Azospirillales; f__Azospirillaceae; g__Nitrospirillum; Unclassified
OTU1666	2	4	0	4	3	1	2	k__Bacteria; p__Planctomycetes; c__Planctomycetacia; o__Pirellulales; f__Pirellulaceae; g__Pirellula; s__Pirellula_sp.
OTU1667	1	1	1	0	4	2	3	k__Bacteria; p__Actinobacteria; c__Actinobacteria; Unclassified; Unclassified; Unclassified; Unclassified
OTU1670	6	0	8	3	4	0	0	k__Bacteria; p__Proteobacteria; c__Gammaproteobacteria; o__Xanthomonadales; f__Rhodanobacteraceae; Unclassified; Unclassified
OTU1671	2	6	2	6	1	0	0	k__Bacteria; p__Acidobacteria; c__Thermoanaerobaculia; o__Thermoanaerobaculales; f__Thermoanaerobaculaceae; g__Subgroup_10; s__Acidobacteria_bacterium
OTU1672	0	0	2	0	1	11	1	k__Bacteria; p__Actinobacteria; c__Actinobacteria; o__Micromonosporales; f__Micromonosporaceae; g__Hamadaea; s__Hamadaea_tsunoensis
OTU1673	5	1	6	0	3	1	6	k__Bacteria; p__Gemmatimonadetes; c__Gemmatimonadetes; o__Gemmatimonadales; f__Gemmatimonadaceae; g__Gemmatimonas; s__Gemmatimonadaceae_bacterium
OTU1675	1	1	2	1	6	5	0	k__Bacteria; p__Planctomycetes; c__Planctomycetacia; o__Planctomycetales; Unclassified; Unclassified; Unclassified
OTU1677	1	0	2	5	1	5	0	k__Bacteria; p__Proteobacteria; c__Gammaproteobacteria; o__Salinisphaerales; f__Solimonadaceae; g__Panacagrimonas; s__Panacagrimonas_perspica
OTU1679	4	1	4	1	7	3	3	k__Bacteria; p__Planctomycetes; c__Phycisphaerae; o__Phycisphaerales; f__Phycisphaeraceae; g__Algisphaera; s__Algisphaera_agarilytica
OTU1681	1	6	2	0	2	4	3	k__Bacteria; p__Actinobacteria; Unclassified; Unclassified; Unclassified; Unclassified; Unclassified
OTU1682	0	3	3	3	2	3	5	k__Bacteria; p__Bacteroidetes; c__Bacteroidia; o__Cytophagales; Unclassified; Unclassified; Unclassified
OTU1683	2	3	8	2	14	5	5	k__Bacteria; p__Verrucomicrobia; c__Verrucomicrobiae; o__Chthoniobacterales; f__Chthoniobacteraceae; g__Candidatus_Udaeobacter; s__Spartobacteria_bacterium
OTU1684	0	3	3	4	1	5	8	k__Bacteria; p__Proteobacteria; c__Deltaproteobacteria; o__Myxococcales; f__Nannocystaceae; Unclassified; Unclassified
OTU1685	0	0	2	0	6	2	2	k__Bacteria; p__Planctomycetes; c__Planctomycetacia; o__Planctomycetales; Unclassified; Unclassified; Unclassified
OTU1686	3	0	6	4	5	2	7	k__Bacteria; p__Proteobacteria; c__Deltaproteobacteria; o__Myxococcales; f__Haliangiaceae; g__Haliangium; Unclassified
OTU1687	5	5	2	1	8	1	4	k__Bacteria; p__Planctomycetes; c__Phycisphaerae; o__Tepidisphaerales; f__Tepidisphaeraceae; g__Tepidisphaera; s__Tepidisphaera_mucosa
OTU1688	2	2	0	8	1	5	4	k__Bacteria; p__Bacteroidetes; c__Bacteroidia; o__Chitinophagales; f__Chitinophagaceae; g__Terrimonas; s__Terrimonas_sp.
OTU1689	7	2	4	2	1	0	1	k__Bacteria; p__Planctomycetes; c__Planctomycetacia; o__Pirellulales; f__Pirellulaceae; g__Pirellula; Unclassified
OTU169	10	25	8	14	15	27	28	k__Bacteria; p__Proteobacteria; c__Alphaproteobacteria; o__Rhizobiales; f__Rhizobiales_Incertae_Sedis; g__Nordella; Unclassified
OTU16940	3	2	4	2	3	6	5	k__Bacteria; p__Proteobacteria; c__Gammaproteobacteria; o__Betaproteobacteriales; f__Nitrosomonadaceae; g__Ellin6067; s__Xanthomonadaceae_bacterium
OTU1695	1	8	3	3	4	4	7	k__Bacteria; p__Proteobacteria; c__Alphaproteobacteria; o__Rhizobiales; f__Xanthobacteraceae; g__Bradyrhizobium; Unclassified
OTU1697	0	5	1	2	3	9	1	k__Bacteria; p__Planctomycetes; Unclassified; Unclassified; Unclassified; Unclassified; Unclassified
OTU1698	1	4	3	6	3	5	3	k__Bacteria; p__Proteobacteria; c__Deltaproteobacteria; o__Myxococcales; f__Haliangiaceae; g__Haliangium; s__Betaproteobacteria_bacterium
OTU1699	1	3	0	2	2	2	2	k__Bacteria; p__Proteobacteria; c__Deltaproteobacteria; o__Myxococcales; f__Polyangiaceae; Unclassified; Unclassified
OTU17	22	13	48	27	22	17	12	k__Bacteria; p__Proteobacteria; c__Gammaproteobacteria; o__Betaproteobacteriales; f__Burkholderiaceae; g__Ramlibacter; s__Variovorax_sp.
OTU170	8	20	29	17	21	31	36	k__Bacteria; p__Acidobacteria; c__Acidobacteriia; o__Acidobacteriales; f__Koribacteraceae; g__Candidatus_Koribacter; s__Candidatus_Koribacter_versatilis
OTU1700	8	3	5	2	1	0	1	k__Bacteria; p__Bacteroidetes; c__Bacteroidia; Unclassified; Unclassified; Unclassified; Unclassified
OTU1701	2	0	1	0	1	9	1	k__Bacteria; p__Planctomycetes; c__Planctomycetacia; Unclassified; Unclassified; Unclassified; Unclassified
OTU1702	0	1	0	4	2	9	1	k__Bacteria; p__Bacteroidetes; c__Bacteroidia; o__Cytophagales; f__Microscillaceae; Unclassified; Unclassified
OTU1703	2	10	6	2	3	2	4	k__Bacteria; p__Gemmatimonadetes; c__Gemmatimonadetes; o__Gemmatimonadales; f__Gemmatimonadaceae; g__Gemmatimonas; s__Gemmatimonadetes_bacterium
OTU1704	0	2	0	2	3	4	1	k__Bacteria; p__Planctomycetes; c__Phycisphaerae; o__Phycisphaerales; f__Phycisphaeraceae; g__SM1A02; Unclassified
OTU17044	6	6	4	4	9	7	9	k__Bacteria; p__Bacteroidetes; c__Bacteroidia; o__Chitinophagales; f__Chitinophagaceae; g__Terrimonas; s__Terrimonas_sp.
OTU1706	0	0	0	0	17	0	0	k__Bacteria; p__Bacteroidetes; c__Bacteroidia; o__Bacteroidales; f__Muribaculaceae; Unclassified; Unclassified
OTU1707	1	2	3	5	3	0	1	k__Bacteria; p__Proteobacteria; Unclassified; Unclassified; Unclassified; Unclassified; Unclassified
OTU1708	4	0	1	5	3	4	4	k__Bacteria; p__Planctomycetes; c__Phycisphaerae; o__Phycisphaerales; f__Phycisphaeraceae; g__Algisphaera; s__Algisphaera_agarilytica
OTU1709	3	1	1	1	3	4	1	k__Bacteria; p__Patescibacteria; c__Saccharimonadia; o__Saccharimonadales; f__Saccharimonadaceae; g__Candidatus_Saccharimonas; s__Candidatus_Saccharimonas_aalborgensis
OTU17093	0	1	9	6	0	0	0	k__Bacteria; p__Proteobacteria; c__Gammaproteobacteria; o__Betaproteobacteriales; f__Burkholderiaceae; g__Massilia; s__Massilia_plicata
OTU171	23	10	18	8	17	9	13	k__Bacteria; p__Planctomycetes; c__Planctomycetacia; o__Pirellulales; f__Pirellulaceae; g__Pirellula; s__Pasteuria_sp.
OTU1711	1	0	12	6	1	1	0	k__Bacteria; p__Planctomycetes; c__Phycisphaerae; o__Tepidisphaerales; f__Tepidisphaeraceae; g__Tepidisphaera; s__Tepidisphaera_mucosa
OTU1712	4	2	11	7	6	7	7	k__Bacteria; p__Proteobacteria; c__Deltaproteobacteria; o__Myxococcales; f__Haliangiaceae; g__Haliangium; s__Betaproteobacteria_bacterium
OTU17124	0	4	4	6	1	3	1	k__Bacteria; p__Proteobacteria; c__Gammaproteobacteria; o__Betaproteobacteriales; f__Nitrosomonadaceae; g__Ellin6067; s__Xanthomonadaceae_bacterium
OTU1714	0	1	0	1	6	1	2	k__Bacteria; p__Planctomycetes; Unclassified; Unclassified; Unclassified; Unclassified; Unclassified
OTU1715	7	0	1	0	4	0	3	k__Bacteria; p__Proteobacteria; c__Gammaproteobacteria; o__Betaproteobacteriales; f__Burkholderiaceae; g__Piscinibacter; Unclassified
OTU1716	2	10	0	2	0	3	12	k__Bacteria; p__Gemmatimonadetes; c__Gemmatimonadetes; o__Gemmatimonadales; f__Gemmatimonadaceae; g__Gemmatimonas; s__Gemmatimonas_sp.
OTU1717	5	1	0	1	1	2	1	k__Bacteria; p__Proteobacteria; c__Deltaproteobacteria; o__Myxococcales; f__Haliangiaceae; g__Haliangium; s__Betaproteobacteria_bacterium
OTU1718	3	4	0	0	0	4	2	k__Bacteria; p__Chloroflexi; c__Anaerolineae; Unclassified; Unclassified; Unclassified; Unclassified
OTU1719	1	4	0	3	2	1	3	k__Bacteria; p__Planctomycetes; c__Planctomycetacia; o__Gemmatales; f__Gemmataceae; g__Zavarzinella; s__Zavarzinella_formosa
OTU172	6	4	6	6	12	12	12	k__Bacteria; p__Proteobacteria; c__Gammaproteobacteria; o__Betaproteobacteriales; f__Nitrosomonadaceae; g__Ellin6067; s__Xanthomonadaceae_bacterium
OTU1721	3	5	1	2	2	3	1	k__Bacteria; p__Planctomycetes; c__Planctomycetacia; o__Pirellulales; f__Pirellulaceae; Unclassified; Unclassified
OTU17229	0	1	3	3	0	2	2	k__Bacteria; p__Proteobacteria; c__Deltaproteobacteria; o__Myxococcales; f__Archangiaceae; Unclassified; Unclassified
OTU1723	3	3	8	1	1	0	0	k__Bacteria; p__Bacteroidetes; c__Chitinophagia; o__Chitinophagales; f__Chitinophagaceae; Unclassified; Unclassified
OTU1724	5	3	1	2	1	9	3	k__Bacteria; p__Bacteroidetes; c__Bacteroidia; o__Chitinophagales; f__Chitinophagaceae; g__Niastella; s__Niastella_sp.
OTU1726	1	0	0	1	5	4	1	k__Bacteria; p__Proteobacteria; c__Gammaproteobacteria; o__Betaproteobacteriales; Unclassified; Unclassified; Unclassified
OTU1727	0	2	0	3	2	13	1	k__Bacteria; p__Bacteroidetes; c__Bacteroidia; Unclassified; Unclassified; Unclassified; Unclassified
OTU1728	0	1	0	2	6	1	1	k__Bacteria; p__Acidobacteria; c__Blastocatellia_Subgroup_4; o__Pyrinomonadales; f__Pyrinomonadaceae; g__RB41; s__Acidobacteria_bacterium
OTU1729	0	2	1	3	2	15	1	k__Bacteria; p__Proteobacteria; c__Alphaproteobacteria; o__Caulobacterales; f__Caulobacteraceae; g__Asticcacaulis; Unclassified
OTU173	5	12	5	14	10	30	14	k__Bacteria; p__Proteobacteria; c__Deltaproteobacteria; o__Myxococcales; f__Polyangiaceae; Unclassified; Unclassified
OTU1730	1	2	2	3	2	2	1	k__Bacteria; p__Proteobacteria; c__Deltaproteobacteria; o__Bdellovibrionales; f__Bdellovibrionaceae; g__Bdellovibrio; s__Bdellovibrio_exovorus
OTU17307	1	0	3	2	4	1	3	k__Bacteria; p__Verrucomicrobia; c__Verrucomicrobiae; o__Chthoniobacterales; f__Chthoniobacteraceae; g__Candidatus_Udaeobacter; s__Spartobacteria_bacterium
OTU1731	2	2	10	8	3	1	1	k__Bacteria; p__Verrucomicrobia; c__Verrucomicrobiae; o__Chthoniobacterales; f__Chthoniobacteraceae; Unclassified; Unclassified
OTU1732	0	2	2	2	3	8	1	k__Bacteria; p__Verrucomicrobia; c__Verrucomicrobiae; o__Chthoniobacterales; f__Chthoniobacteraceae; g__Chthoniobacter; Unclassified
OTU1733	15	24	19	19	25	18	18	k__Bacteria; Unclassified; Unclassified; Unclassified; Unclassified; Unclassified; Unclassified
OTU1734	3	1	3	1	1	3	3	k__Bacteria; p__Bacteroidetes; c__Bacteroidia; o__Chitinophagales; f__Chitinophagaceae; g__Chitinophaga; s__Chitinophaga_arvensicola
OTU17347	3	4	0	2	15	11	23	k__Bacteria; p__Proteobacteria; c__Gammaproteobacteria; o__Betaproteobacteriales; f__Nitrosomonadaceae; g__MND1; s__Thiobacter_sp.
OTU1735	1	2	1	0	1	8	2	k__Bacteria; p__Planctomycetes; c__Planctomycetacia; o__Gemmatales; f__Gemmataceae; g__Gemmata; s__Gemmata_sp.
OTU1736	1	0	0	2	7	4	1	k__Bacteria; p__Proteobacteria; c__Gammaproteobacteria; o__Betaproteobacteriales; f__Nitrosomonadaceae; g__MND1; s__Thiobacter_sp.
OTU1737	0	5	0	1	1	0	5	k__Bacteria; p__Verrucomicrobia; c__Verrucomicrobiae; o__Pedosphaerales; f__Pedosphaeraceae; Unclassified; Unclassified
OTU1738	3	2	0	2	5	1	2	k__Bacteria; p__Proteobacteria; c__Gammaproteobacteria; Unclassified; Unclassified; Unclassified; Unclassified
OTU1739	5	2	1	1	2	1	0	k__Bacteria; p__Fibrobacteres; c__Fibrobacteria; o__Fibrobacterales; f__Fibrobacteraceae; g__possible_genus_04; s__Juncus_effusus
OTU174	1	4	9	19	1	7	2	k__Bacteria; p__Proteobacteria; c__Gammaproteobacteria; o__Betaproteobacteriales; f__Burkholderiaceae; g__Caenimonas; s__Caenimonas_sp.
OTU1740	3	2	0	3	2	9	3	k__Bacteria; p__Actinobacteria; c__Thermoleophilia; o__Gaiellales; f__Gaiellaceae; g__Gaiella; s__Gaiella_occulta
OTU1741	2	1	0	0	2	1	6	k__Bacteria; p__Planctomycetes; c__Planctomycetacia; o__Gemmatales; f__Gemmataceae; g__Gemmata; s__Gemmata_sp.
OTU1742	1	1	3	4	2	2	0	k__Bacteria; p__Acidobacteria; c__Blastocatellia; o__Blastocatellales; f__Pyrinomonadaceae; g__Brevitalea; s__Brevitalea_aridisoli
OTU1743	2	1	1	6	1	3	6	k__Bacteria; p__Proteobacteria; c__Alphaproteobacteria; Unclassified; Unclassified; Unclassified; Unclassified
OTU1744	1	6	3	2	1	4	1	k__Bacteria; p__Acidobacteria; c__Acidobacteriia; o__Acidobacteriales; Unclassified; Unclassified; Unclassified
OTU1745	1	4	0	0	4	1	5	k__Bacteria; p__Planctomycetes; c__Planctomycetacia; o__Gemmatales; f__Gemmataceae; Unclassified; Unclassified
OTU1747	2	2	0	1	4	2	8	k__Bacteria; p__Proteobacteria; c__Alphaproteobacteria; o__Micropepsales; f__Micropepsaceae; g__Rhizomicrobium; Unclassified
OTU1748	0	4	2	2	2	5	0	k__Bacteria; p__Verrucomicrobia; c__Verrucomicrobiae; o__Pedosphaerales; f__Pedosphaeraceae; Unclassified; Unclassified
OTU1749	0	0	1	1	2	1	6	k__Bacteria; p__Verrucomicrobia; c__Verrucomicrobiae; o__Pedosphaerales; f__Pedosphaeraceae; g__Pedosphaera; s__Pedosphaera_parvula
OTU175	0	23	11	15	4	39	15	k__Bacteria; p__Proteobacteria; c__Alphaproteobacteria; o__Reyranellales; f__Reyranellaceae; g__Reyranella; s__Reyranella_sp.
OTU1751	0	0	2	1	6	3	1	k__Bacteria; p__Acidobacteria; Unclassified; Unclassified; Unclassified; Unclassified; Unclassified
OTU1752	3	6	1	1	2	7	1	k__Bacteria; p__Planctomycetes; c__Planctomycetacia; o__Gemmatales; f__Gemmataceae; g__Gemmata; s__Gemmata_sp.
OTU1754	0	1	3	2	6	0	6	k__Bacteria; p__Acidobacteria; c__Acidobacteriia; o__Acidobacteriales; f__Koribacteraceae; g__Candidatus_Koribacter; s__Candidatus_Koribacter_versatilis
OTU1757	0	4	4	0	1	3	4	k__Bacteria; p__Proteobacteria; c__Deltaproteobacteria; o__Bdellovibrionales; f__Bacteriovoracaceae; g__Peredibacter; Unclassified
OTU1758	2	1	0	2	2	2	5	k__Bacteria; p__Actinobacteria; c__Thermoleophilia; o__Gaiellales; f__Gaiellaceae; g__Gaiella; s__Gaiella_occulta
OTU17582	4	0	1	0	5	2	1	k__Bacteria; p__Proteobacteria; c__Deltaproteobacteria; o__Myxococcales; f__Haliangiaceae; g__Haliangium; Unclassified
OTU17596	2	1	1	3	0	0	5	k__Bacteria; p__Proteobacteria; c__Deltaproteobacteria; o__Myxococcales; f__Haliangiaceae; g__Haliangium; s__Betaproteobacteria_bacterium
OTU176	5	5	9	20	6	25	14	k__Bacteria; p__Proteobacteria; c__Alphaproteobacteria; o__Caulobacterales; f__Caulobacteraceae; g__Caulobacter; Unclassified
OTU1760	0	2	3	5	7	0	4	k__Bacteria; Unclassified; Unclassified; Unclassified; Unclassified; Unclassified; Unclassified
OTU1761	7	0	1	0	6	3	2	k__Bacteria; p__Proteobacteria; c__Alphaproteobacteria; o__Micropepsales; f__Micropepsaceae; g__Rhizomicrobium; s__Rhizomicrobium_electricum
OTU1762	0	0	10	5	0	2	0	k__Bacteria; p__Verrucomicrobia; c__Verrucomicrobiae; o__Chthoniobacterales; f__Chthoniobacteraceae; g__Chthoniobacter; s__Verrucomicrobia_bacterium
OTU1763	0	2	6	0	0	8	3	k__Bacteria; p__Verrucomicrobia; c__Verrucomicrobiae; o__Verrucomicrobiales; Unclassified; Unclassified; Unclassified
OTU1764	2	5	1	1	0	6	2	k__Bacteria; p__Dependentiae; c__Babeliae; o__Babeliales; f__Babeliaceae; g__Candidatus_Babela; s__Candidatus_Babela_massiliensis
OTU1765	3	2	2	3	1	3	2	k__Bacteria; p__Armatimonadetes; c__Fimbriimonadia; o__Fimbriimonadales; f__Fimbriimonadaceae; g__Fimbriimonas; s__Fimbriimonas_ginsengisoli
OTU1768	3	3	3	0	1	3	1	k__Bacteria; p__Actinobacteria; c__Actinobacteria; o__Propionibacteriales; f__Nocardioidaceae; g__Marmoricola; s__Marmoricola_scoriae
OTU177	9	9	33	24	7	3	4	k__Bacteria; p__Proteobacteria; c__Gammaproteobacteria; o__Betaproteobacteriales; Unclassified; Unclassified; Unclassified
OTU17700	1	2	1	0	2	4	1	k__Bacteria; p__Verrucomicrobia; c__Verrucomicrobiae; o__Chthoniobacterales; f__Chthoniobacteraceae; g__Candidatus_Udaeobacter; s__Spartobacteria_bacterium
OTU17705	2	4	5	0	2	8	3	k__Bacteria; p__Acidobacteria; c__Vicinamibacteria; Unclassified; f__Vicinamibacteraceae; g__Vicinamibacter; s__Vicinamibacter_silvestris
OTU1771	1	1	4	0	2	1	4	k__Bacteria; p__Bacteroidetes; c__Bacteroidia; o__Cytophagales; f__Hymenobacteraceae; g__Hymenobacter; Unclassified
OTU1776	1	4	1	3	2	2	3	k__Bacteria; p__Proteobacteria; c__Alphaproteobacteria; o__Rhizobiales; f__Beijerinckiaceae; Unclassified; Unclassified
OTU1777	1	0	1	2	6	3	1	k__Bacteria; Unclassified; Unclassified; Unclassified; Unclassified; Unclassified; Unclassified
OTU1778	0	3	4	5	4	2	4	k__Bacteria; p__Planctomycetes; Unclassified; Unclassified; Unclassified; Unclassified; Unclassified
OTU178	0	4	11	8	5	3	4	k__Bacteria; p__Proteobacteria; c__Alphaproteobacteria; o__Sphingomonadales; f__Sphingomonadaceae; g__Sphingomonas; Unclassified
OTU1780	2	0	1	1	8	0	1	k__Bacteria; p__Proteobacteria; c__Deltaproteobacteria; o__Myxococcales; f__Polyangiaceae; Unclassified; Unclassified
OTU1781	0	6	1	5	2	7	5	k__Bacteria; p__Planctomycetes; c__Planctomycetacia; Unclassified; Unclassified; Unclassified; Unclassified
OTU1782	0	0	2	4	5	7	1	k__Bacteria; p__Proteobacteria; c__Gammaproteobacteria; o__Salinisphaerales; f__Solimonadaceae; Unclassified; Unclassified
OTU1783	0	3	3	2	1	5	0	k__Bacteria; p__Gemmatimonadetes; c__Gemmatimonadetes; o__Gemmatimonadales; f__Gemmatimonadaceae; g__Gemmatimonas; Unclassified
OTU1784	2	1	9	2	1	6	3	k__Bacteria; p__Acidobacteria; Unclassified; Unclassified; Unclassified; Unclassified; Unclassified
OTU17850	6	2	3	1	3	6	3	k__Bacteria; p__Acidobacteria; c__Vicinamibacteria; Unclassified; f__Vicinamibacteraceae; Unclassified; Unclassified
OTU17863	2	14	5	1	4	7	2	k__Bacteria; p__Proteobacteria; c__Gammaproteobacteria; o__Betaproteobacteriales; f__Nitrosomonadaceae; g__Ellin6067; Unclassified
OTU1788	3	0	2	4	1	1	1	k__Bacteria; p__Proteobacteria; c__Deltaproteobacteria; o__Myxococcales; f__Polyangiaceae; Unclassified; Unclassified
OTU1789	1	3	2	2	6	2	6	k__Bacteria; Unclassified; Unclassified; Unclassified; Unclassified; Unclassified; Unclassified
OTU179	11	5	24	14	26	12	23	k__Bacteria; p__Planctomycetes; c__Phycisphaerae; o__Tepidisphaerales; f__Tepidisphaeraceae; g__Tepidisphaera; s__Tepidisphaera_mucosa
OTU1790	11	2	3	0	1	0	3	k__Bacteria; p__Bacteroidetes; c__Bacteroidia; o__Sphingobacteriales; f__Sphingobacteriaceae; g__Mucilaginibacter; Unclassified
OTU1791	7	5	3	4	0	0	0	k__Bacteria; p__Planctomycetes; c__Phycisphaerae; o__Tepidisphaerales; f__Tepidisphaeraceae; g__Tepidisphaera; s__Tepidisphaera_mucosa
OTU17921	0	2	12	3	1	3	0	k__Bacteria; p__Proteobacteria; c__Gammaproteobacteria; o__Betaproteobacteriales; f__Burkholderiaceae; g__Ideonella; Unclassified
OTU1794	6	0	1	0	11	0	1	k__Bacteria; p__Proteobacteria; c__Gammaproteobacteria; o__Betaproteobacteriales; f__Nitrosomonadaceae; g__Ellin6067; s__Xanthomonadaceae_bacterium
OTU1795	1	1	1	4	1	4	1	k__Bacteria; p__Actinobacteria; c__Actinobacteria; o__Corynebacteriales; f__Mycobacteriaceae; g__Mycobacterium; s__Mycobacterium_rhodesiae
OTU1796	3	5	3	1	2	4	3	k__Bacteria; p__Proteobacteria; c__Gammaproteobacteria; o__Betaproteobacteriales; Unclassified; Unclassified; Unclassified
OTU17961	2	1	2	1	3	2	5	k__Bacteria; p__Acidobacteria; c__Blastocatellia_Subgroup_4; o__Pyrinomonadales; f__Pyrinomonadaceae; g__RB41; s__Acidobacteria_bacterium
OTU1798	1	4	2	2	3	3	3	k__Bacteria; p__Planctomycetes; c__Planctomycetacia; o__Pirellulales; f__Pirellulaceae; g__Pirellula; s__Pirellula_sp.
OTU1799	1	1	4	4	2	4	3	k__Bacteria; p__Proteobacteria; c__Deltaproteobacteria; o__Bdellovibrionales; f__Bdellovibrionaceae; g__Bdellovibrio; Unclassified
OTU17996	1	7	1	2	0	6	6	k__Bacteria; p__Bacteroidetes; c__Bacteroidia; o__Chitinophagales; f__Chitinophagaceae; g__Terrimonas; s__Terrimonas_sp.
OTU18	43	32	29	25	64	54	79	k__Bacteria; Unclassified; Unclassified; Unclassified; Unclassified; Unclassified; Unclassified
OTU180	3	20	4	12	11	14	17	k__Bacteria; p__Acidobacteria; c__Vicinamibacteria; Unclassified; f__Vicinamibacteraceae; g__Vicinamibacter; s__Vicinamibacter_silvestris
OTU1800	1	1	4	4	1	5	4	k__Bacteria; p__Bacteroidetes; c__Bacteroidia; Unclassified; Unclassified; Unclassified; Unclassified
OTU1802	12	1	1	4	6	0	1	k__Bacteria; p__Proteobacteria; c__Gammaproteobacteria; o__Betaproteobacteriales; f__Burkholderiaceae; g__Paucibacter; s__Cenchrus_americanus
OTU1803	1	4	0	1	1	4	8	k__Bacteria; p__Proteobacteria; c__Gammaproteobacteria; Unclassified; Unclassified; Unclassified; Unclassified
OTU18037	5	0	1	3	1	2	6	k__Bacteria; Unclassified; Unclassified; Unclassified; Unclassified; Unclassified; Unclassified
OTU1804	0	1	1	1	3	12	2	k__Bacteria; p__Chloroflexi; c__Anaerolineae; Unclassified; Unclassified; Unclassified; Unclassified
OTU18057	2	2	9	7	0	0	6	k__Bacteria; p__Proteobacteria; c__Gammaproteobacteria; o__Betaproteobacteriales; f__Burkholderiaceae; g__Ramlibacter; s__Ramlibacter_sp.
OTU1807	5	3	1	3	4	1	1	k__Bacteria; p__Planctomycetes; Unclassified; Unclassified; Unclassified; Unclassified; Unclassified
OTU1808	3	5	3	2	1	2	2	k__Bacteria; p__Planctomycetes; c__Planctomycetacia; o__Planctomycetales; Unclassified; Unclassified; Unclassified
OTU1809	1	1	0	1	0	9	3	k__Bacteria; p__Proteobacteria; c__Gammaproteobacteria; o__Betaproteobacteriales; f__Burkholderiaceae; Unclassified; Unclassified
OTU1810	4	0	4	3	2	3	1	k__Bacteria; Unclassified; Unclassified; Unclassified; Unclassified; Unclassified; Unclassified
OTU1811	0	4	1	4	2	2	0	k__Bacteria; p__Proteobacteria; c__Deltaproteobacteria; o__Myxococcales; f__Haliangiaceae; g__Haliangium; s__Betaproteobacteria_bacterium
OTU1813	1	1	1	3	2	8	0	k__Bacteria; p__Proteobacteria; c__Deltaproteobacteria; o__Myxococcales; f__Sandaracinaceae; g__Sandaracinus; s__Sorangiineae_bacterium
OTU1815	1	6	3	2	7	1	3	k__Bacteria; p__Acidobacteria; c__Acidobacteriia; o__Acidobacteriales; f__Koribacteraceae; g__Candidatus_Koribacter; s__Candidatus_Koribacter_versatilis
OTU1816	2	3	5	0	3	7	1	k__Bacteria; p__Planctomycetes; c__Phycisphaerae; o__Tepidisphaerales; f__Tepidisphaeraceae; g__Tepidisphaera; s__Tepidisphaera_mucosa
OTU1817	3	0	2	4	2	4	3	k__Bacteria; p__Verrucomicrobia; c__Verrucomicrobiae; o__Chthoniobacterales; f__Chthoniobacteraceae; g__Chthoniobacter; Unclassified
OTU1818	3	0	3	6	1	1	0	k__Bacteria; p__Gemmatimonadetes; c__Gemmatimonadetes; o__Gemmatimonadales; f__Gemmatimonadaceae; g__Gemmatimonas; s__Gemmatimonadaceae_bacterium
OTU1819	0	4	3	1	5	0	4	k__Bacteria; p__Actinobacteria; c__Acidimicrobiia; Unclassified; Unclassified; Unclassified; Unclassified
OTU1822	3	1	0	4	1	1	2	k__Bacteria; p__Planctomycetes; c__Planctomycetacia; o__Planctomycetales; Unclassified; Unclassified; Unclassified
OTU1823	5	2	0	1	8	0	1	k__Bacteria; p__Planctomycetes; c__Phycisphaerae; o__Tepidisphaerales; f__Tepidisphaeraceae; g__Tepidisphaera; s__Tepidisphaera_mucosa
OTU1825	1	0	3	1	4	3	3	k__Bacteria; p__Proteobacteria; c__Deltaproteobacteria; o__Myxococcales; f__Sandaracinaceae; g__Sandaracinus; s__Sorangiineae_bacterium
OTU1826	1	3	2	1	4	3	2	k__Bacteria; p__Proteobacteria; c__Alphaproteobacteria; o__Rhizobiales; f__Xanthobacteraceae; g__Rhodoplanes; Unclassified
OTU1827	2	1	2	2	3	2	2	k__Bacteria; p__Bacteroidetes; c__Bacteroidia; o__Chitinophagales; f__Chitinophagaceae; g__Parafilimonas; s__Parafilimonas_terrae
OTU1828	2	3	1	2	2	2	8	k__Bacteria; p__Verrucomicrobia; c__Verrucomicrobiae; o__Opitutales; f__Opitutaceae; g__Opitutus; s__Opitutus_sp.
OTU1829	2	4	6	0	2	3	0	k__Bacteria; p__Gemmatimonadetes; c__Gemmatimonadetes; o__Gemmatimonadales; f__Gemmatimonadaceae; Unclassified; Unclassified
OTU18298	4	5	1	8	3	1	0	k__Bacteria; p__Proteobacteria; c__Gammaproteobacteria; o__Betaproteobacteriales; f__Burkholderiaceae; g__Piscinibacter; s__Piscinibacter_sp.
OTU183	6	6	25	15	5	3	6	k__Bacteria; p__Acidobacteria; c__Blastocatellia_Subgroup_4; o__Blastocatellales; f__Pyrinomonadaceae; g__Arenimicrobium; s__Arenimicrobium_luteum
OTU1830	2	0	4	0	3	4	2	k__Bacteria; p__Nitrospirae; c__Nitrospira; o__Nitrospirales; f__Nitrospiraceae; g__Nitrospira; Unclassified
OTU1832	0	1	3	2	2	5	4	k__Bacteria; Unclassified; Unclassified; Unclassified; Unclassified; Unclassified; Unclassified
OTU1833	0	5	1	2	4	3	2	k__Bacteria; p__Planctomycetes; c__Planctomycetacia; o__Pirellulales; f__Pirellulaceae; Unclassified; Unclassified
OTU1834	5	5	0	0	7	6	1	k__Bacteria; p__Planctomycetes; c__Phycisphaerae; o__Phycisphaerales; f__Phycisphaeraceae; Unclassified; Unclassified
OTU18367	2	3	3	2	1	2	2	k__Bacteria; p__Proteobacteria; c__Gammaproteobacteria; o__Betaproteobacteriales; f__Nitrosomonadaceae; g__Ellin6067; s__Xanthomonadaceae_bacterium
OTU1838	2	2	3	0	10	0	1	k__Bacteria; Unclassified; Unclassified; Unclassified; Unclassified; Unclassified; Unclassified
OTU1839	0	5	0	5	0	5	0	k__Bacteria; p__Acidobacteria; c__Vicinamibacteria; Unclassified; f__Vicinamibacteraceae; g__Vicinamibacter; s__Vicinamibacter_silvestris
OTU184	16	15	32	18	28	29	13	k__Bacteria; p__Acidobacteria; c__Blastocatellia_Subgroup_4; o__Pyrinomonadales; f__Pyrinomonadaceae; g__RB41; s__Acidobacteria_bacterium
OTU1841	0	6	3	2	0	5	3	k__Bacteria; p__Proteobacteria; c__Deltaproteobacteria; o__Myxococcales; f__Sandaracinaceae; g__Sandaracinus; s__Sorangiineae_bacterium
OTU1843	2	0	5	2	5	4	5	k__Bacteria; p__Proteobacteria; c__Alphaproteobacteria; o__Caulobacterales; f__Caulobacteraceae; g__Phenylobacterium; s__Phenylobacterium_sp.
OTU1845	8	0	0	1	5	0	0	k__Bacteria; p__Proteobacteria; c__Gammaproteobacteria; o__Enterobacteriales; f__Enterobacteriaceae; g__Escherichia-Shigella; s__Shigella_flexneri
OTU1846	14	0	3	0	2	1	3	k__Bacteria; p__Proteobacteria; c__Alphaproteobacteria; o__Sphingomonadales; f__Sphingomonadaceae; g__Sphingomonas; Unclassified
OTU1847	1	2	2	4	3	1	4	k__Bacteria; p__Proteobacteria; c__Deltaproteobacteria; o__Myxococcales; f__Polyangiaceae; Unclassified; Unclassified
OTU1848	0	3	0	1	6	0	5	k__Bacteria; p__Planctomycetes; c__Phycisphaerae; o__Phycisphaerales; f__Phycisphaeraceae; g__Algisphaera; s__Algisphaera_agarilytica
OTU1849	2	3	2	1	2	4	1	k__Bacteria; p__Planctomycetes; c__Planctomycetacia; Unclassified; Unclassified; Unclassified; Unclassified
OTU185	1	1	6	13	2	0	3	k__Bacteria; p__Proteobacteria; c__Gammaproteobacteria; o__Betaproteobacteriales; f__Burkholderiaceae; g__Massilia; s__Massilia_sp.
OTU1850	2	2	3	0	4	1	8	k__Bacteria; p__Chloroflexi; c__Anaerolineae; Unclassified; Unclassified; Unclassified; Unclassified
OTU1851	4	3	3	0	0	6	8	k__Bacteria; p__Proteobacteria; c__Gammaproteobacteria; Unclassified; Unclassified; Unclassified; Unclassified
OTU1852	2	2	2	1	1	2	10	k__Bacteria; p__Planctomycetes; c__Planctomycetacia; o__Planctomycetales; Unclassified; Unclassified; Unclassified
OTU1854	1	6	6	2	2	0	1	k__Bacteria; p__Acidobacteria; c__Acidobacteriia; o__Acidobacteriales; Unclassified; Unclassified; Unclassified
OTU1855	11	8	9	7	11	4	8	k__Bacteria; p__Verrucomicrobia; c__Verrucomicrobiae; o__Chthoniobacterales; f__Chthoniobacteraceae; g__Candidatus_Udaeobacter; s__Spartobacteria_bacterium
OTU1856	4	3	0	1	0	6	12	k__Bacteria; p__Planctomycetes; c__Planctomycetacia; o__Isosphaerales; f__Isosphaeraceae; Unclassified; Unclassified
OTU1857	2	23	0	0	0	0	1	k__Bacteria; p__Proteobacteria; c__Gammaproteobacteria; o__Betaproteobacteriales; f__Burkholderiaceae; g__Noviherbaspirillum; Unclassified
OTU1858	1	2	3	6	3	5	5	k__Bacteria; p__Proteobacteria; c__Deltaproteobacteria; Unclassified; Unclassified; Unclassified; Unclassified
OTU18581	3	0	5	2	0	2	2	k__Bacteria; p__Verrucomicrobia; c__Verrucomicrobiae; o__Pedosphaerales; f__Pedosphaeraceae; Unclassified; Unclassified
OTU1859	0	3	2	4	0	3	6	k__Bacteria; p__Bacteroidetes; c__Bacteroidia; Unclassified; Unclassified; Unclassified; Unclassified
OTU186	15	7	23	32	12	24	27	k__Bacteria; p__Bacteroidetes; c__Bacteroidia; o__Chitinophagales; f__Chitinophagaceae; g__Flavisolibacter; s__Flavisolibacter_ginsengiterrae
OTU1860	1	2	1	6	11	0	1	k__Bacteria; p__Proteobacteria; c__Alphaproteobacteria; o__Sphingomonadales; f__Sphingomonadaceae; g__Sphingomonas; s__Sphingomonas_sp.
OTU1862	3	1	3	2	1	2	6	k__Bacteria; p__Planctomycetes; c__Planctomycetacia; Unclassified; Unclassified; Unclassified; Unclassified
OTU1864	8	6	19	12	10	9	13	k__Bacteria; p__Proteobacteria; c__Alphaproteobacteria; o__Sphingomonadales; f__Sphingomonadaceae; g__Sphingomonas; Unclassified
OTU1865	0	3	1	6	2	1	2	k__Bacteria; p__Proteobacteria; c__Deltaproteobacteria; o__Myxococcales; f__Nannocystaceae; Unclassified; Unclassified
OTU18650	2	9	12	15	10	7	10	k__Bacteria; p__Acidobacteria; c__Blastocatellia_Subgroup_4; o__Pyrinomonadales; f__Pyrinomonadaceae; g__RB41; s__Acidobacteria_bacterium
OTU18658	4	2	2	0	2	2	2	k__Bacteria; Unclassified; Unclassified; Unclassified; Unclassified; Unclassified; Unclassified
OTU1866	1	3	1	3	1	3	2	k__Bacteria; p__Planctomycetes; c__Planctomycetacia; o__Gemmatales; f__Gemmataceae; Unclassified; Unclassified
OTU18668	3	0	4	4	3	0	4	k__Bacteria; p__Bacteroidetes; c__Bacteroidia; o__Chitinophagales; f__Chitinophagaceae; Unclassified; Unclassified
OTU1868	0	2	10	2	0	0	0	k__Bacteria; p__Proteobacteria; c__Gammaproteobacteria; o__Betaproteobacteriales; f__Burkholderiaceae; g__Rhodoferax; Unclassified
OTU1869	2	6	1	2	2	1	2	k__Bacteria; p__Planctomycetes; c__Planctomycetacia; o__Pirellulales; f__Pirellulaceae; Unclassified; Unclassified
OTU187	4	5	2	4	5	13	5	k__Bacteria; p__Actinobacteria; c__Thermoleophilia; o__Gaiellales; f__Gaiellaceae; g__Gaiella; s__Gaiella_occulta
OTU1870	2	1	0	2	3	2	6	k__Bacteria; p__Actinobacteria; c__Thermoleophilia; o__Solirubrobacterales; f__Solirubrobacteraceae; g__Conexibacter; Unclassified
OTU1871	7	1	7	8	0	2	7	k__Bacteria; p__Planctomycetes; c__Planctomycetacia; o__Gemmatales; f__Gemmataceae; g__Gemmata; s__Gemmata_sp.
OTU18729	2	14	6	3	2	0	3	k__Bacteria; p__Proteobacteria; c__Gammaproteobacteria; o__Betaproteobacteriales; f__Burkholderiaceae; g__Ramlibacter; s__Variovorax_sp.
OTU1873	3	2	1	1	4	2	0	k__Bacteria; p__Proteobacteria; c__Deltaproteobacteria; o__Myxococcales; f__Archangiaceae; Unclassified; Unclassified
OTU18734	0	4	5	3	0	0	1	k__Bacteria; Unclassified; Unclassified; Unclassified; Unclassified; Unclassified; Unclassified
OTU1876	1	1	1	6	3	0	2	k__Bacteria; p__Bacteroidetes; c__Bacteroidia; o__Cytophagales; f__Cytophagaceae; g__Rhodocytophaga; s__Rhodocytophaga_aerolata
OTU1877	2	0	2	6	2	1	0	k__Bacteria; p__Bacteroidetes; c__Bacteroidia; o__Chitinophagales; f__Chitinophagaceae; Unclassified; Unclassified
OTU1878	0	1	4	4	1	3	2	k__Bacteria; p__Planctomycetes; c__Planctomycetacia; o__Planctomycetales; Unclassified; Unclassified; Unclassified
OTU1879	2	3	0	0	5	2	2	k__Bacteria; p__Acidobacteria; c__Thermoanaerobaculia; o__Thermoanaerobaculales; f__Thermoanaerobaculaceae; g__Subgroup_10; s__Acidobacteria_bacterium
OTU188	11	23	13	9	15	14	20	k__Bacteria; p__Nitrospirae; c__Nitrospira; o__Nitrospirales; f__Nitrospiraceae; g__Nitrospira; Unclassified
OTU1881	6	2	1	1	0	2	1	k__Bacteria; p__Firmicutes; c__Bacilli; o__Bacillales; f__Paenibacillaceae; g__Paenibacillus; s__Paenibacillus_glycanilyticus
OTU1883	0	4	1	1	7	6	6	k__Bacteria; Unclassified; Unclassified; Unclassified; Unclassified; Unclassified; Unclassified
OTU1884	0	4	0	1	0	5	3	k__Bacteria; p__Planctomycetes; c__Planctomycetacia; o__Pirellulales; f__Pirellulaceae; Unclassified; Unclassified
OTU1888	1	5	4	2	1	0	6	k__Bacteria; p__Planctomycetes; c__Phycisphaerae; o__Phycisphaerales; f__Phycisphaeraceae; g__SM1A02; Unclassified
OTU189	1	15	9	22	7	18	17	k__Bacteria; p__Planctomycetes; c__Planctomycetacia; o__Isosphaerales; f__Isosphaeraceae; g__Singulisphaera; s__Singulisphaera_sp.
OTU1890	0	0	1	6	4	1	4	k__Bacteria; p__Gemmatimonadetes; c__Gemmatimonadetes; o__Gemmatimonadales; f__Gemmatimonadaceae; g__Gemmatimonas; s__Gemmatimonadetes_bacterium
OTU1892	3	1	3	2	2	5	0	k__Bacteria; p__Proteobacteria; c__Alphaproteobacteria; o__Rhizobiales; f__Rhizobiaceae; g__Allorhizobium-Neorhizobium-Pararhizobium-Rhizobium; s__Agrobacterium_albertimagni
OTU1893	1	3	3	1	1	2	4	k__Bacteria; Unclassified; Unclassified; Unclassified; Unclassified; Unclassified; Unclassified
OTU1895	2	2	2	1	0	5	3	k__Bacteria; p__Planctomycetes; c__Planctomycetacia; o__Isosphaerales; f__Isosphaeraceae; g__Singulisphaera; s__Nostocoida_limicola
OTU18969	18	6	13	11	24	19	14	k__Bacteria; p__Acidobacteria; c__Blastocatellia_Subgroup_4; o__Pyrinomonadales; f__Pyrinomonadaceae; g__RB41; s__Acidobacteria_bacterium
OTU1897	9	3	2	1	4	0	2	k__Bacteria; p__Proteobacteria; c__Deltaproteobacteria; o__Myxococcales; Unclassified; Unclassified; Unclassified
OTU1899	1	0	1	0	10	3	1	k__Bacteria; p__Verrucomicrobia; c__Verrucomicrobiae; o__Pedosphaerales; f__Pedosphaeraceae; g__ADurb.Bin063-1; s__Verrucomicrobia_bacterium
OTU19	3	3	11	6	7	13	7	k__Bacteria; p__Verrucomicrobia; c__Verrucomicrobiae; o__Chthoniobacterales; f__Chthoniobacteraceae; g__Candidatus_Udaeobacter; s__Spartobacteria_bacterium
OTU190	3	7	5	17	20	24	12	k__Bacteria; p__Proteobacteria; c__Deltaproteobacteria; o__Myxococcales; f__Polyangiaceae; Unclassified; Unclassified
OTU1900	6	0	0	5	3	1	1	k__Bacteria; p__Bacteroidetes; c__Bacteroidia; o__Chitinophagales; f__Chitinophagaceae; g__Flavisolibacter; s__Flavisolibacter_sp.
OTU1901	5	1	0	1	6	3	1	k__Bacteria; p__Proteobacteria; c__Gammaproteobacteria; o__Betaproteobacteriales; f__Burkholderiaceae; Unclassified; Unclassified
OTU1902	1	6	0	2	1	3	1	k__Bacteria; p__Gemmatimonadetes; c__Gemmatimonadetes; o__Gemmatimonadales; f__Gemmatimonadaceae; g__Gemmatimonas; Unclassified
OTU19020	4	2	4	3	5	4	2	k__Bacteria; p__Verrucomicrobia; c__Verrucomicrobiae; o__Chthoniobacterales; f__Chthoniobacteraceae; g__Candidatus_Udaeobacter; s__Spartobacteria_bacterium
OTU1905	3	4	6	2	3	3	5	k__Bacteria; p__Acidobacteria; c__Acidobacteriia; o__Solibacterales; f__Solibacteraceae_Subgroup_3; Unclassified; Unclassified
OTU1906	3	4	5	2	1	1	0	k__Bacteria; p__Planctomycetes; c__Planctomycetacia; o__Gemmatales; f__Gemmataceae; Unclassified; Unclassified
OTU1907	0	1	1	0	5	1	3	k__Bacteria; p__Acidobacteria; Unclassified; Unclassified; Unclassified; Unclassified; Unclassified
OTU1909	0	4	3	3	2	1	3	k__Bacteria; p__Gemmatimonadetes; c__Gemmatimonadetes; o__Gemmatimonadales; f__Gemmatimonadaceae; Unclassified; Unclassified
OTU191	1	8	0	3	1	13	6	k__Bacteria; p__Proteobacteria; c__Gammaproteobacteria; o__Betaproteobacteriales; Unclassified; Unclassified; Unclassified
OTU1910	0	1	4	3	4	0	1	k__Bacteria; p__Planctomycetes; Unclassified; Unclassified; Unclassified; Unclassified; Unclassified
OTU1911	1	1	1	3	0	4	2	k__Bacteria; p__Bacteroidetes; c__Bacteroidia; o__Cytophagales; f__Microscillaceae; g__Chryseolinea; Unclassified
OTU1912	1	1	4	4	1	4	3	k__Bacteria; p__Actinobacteria; c__Acidimicrobiia; o__Microtrichales; f__Ilumatobacteraceae; g__CL500-29_marine_group; s__Hevea_brasiliensis
OTU1913	2	0	4	6	0	0	1	k__Bacteria; Unclassified; Unclassified; Unclassified; Unclassified; Unclassified; Unclassified
OTU1914	3	1	2	4	3	1	0	k__Bacteria; p__Gemmatimonadetes; c__Gemmatimonadetes; o__Gemmatimonadales; f__Gemmatimonadaceae; g__Gemmatimonas; Unclassified
OTU1915	0	4	0	1	1	2	7	k__Bacteria; p__Gemmatimonadetes; c__Gemmatimonadetes; o__Gemmatimonadales; f__Gemmatimonadaceae; Unclassified; Unclassified
OTU19180	1	1	1	4	5	4	4	k__Bacteria; p__Acidobacteria; c__Vicinamibacteria; Unclassified; f__Vicinamibacteraceae; g__Vicinamibacter; s__Vicinamibacter_silvestris
OTU1919	1	2	1	0	4	1	2	k__Bacteria; p__Proteobacteria; c__Deltaproteobacteria; o__Desulfuromonadales; Unclassified; Unclassified; Unclassified
OTU192	12	19	24	13	29	22	22	k__Bacteria; p__Gemmatimonadetes; c__Gemmatimonadetes; o__Gemmatimonadales; f__Gemmatimonadaceae; Unclassified; Unclassified
OTU1920	0	2	1	0	4	1	3	k__Bacteria; p__Proteobacteria; c__Gammaproteobacteria; o__Salinisphaerales; f__Solimonadaceae; Unclassified; Unclassified
OTU1923	0	2	1	2	1	3	7	k__Bacteria; p__Proteobacteria; c__Alphaproteobacteria; o__Caulobacterales; f__Caulobacteraceae; Unclassified; Unclassified
OTU1924	5	21	8	16	19	5	19	k__Bacteria; p__Acidobacteria; c__Acidobacteriia; o__Acidobacteriales; f__Koribacteraceae; g__Candidatus_Koribacter; s__Candidatus_Koribacter_versatilis
OTU1925	0	3	1	1	4	4	6	k__Bacteria; p__Planctomycetes; c__Planctomycetacia; o__Pirellulales; f__Pirellulaceae; Unclassified; Unclassified
OTU1926	1	3	5	3	0	2	0	k__Bacteria; p__Acidobacteria; c__Thermoanaerobaculia; o__Thermoanaerobaculales; f__Thermoanaerobaculaceae; g__Subgroup_10; s__Acidobacteria_bacterium
OTU1928	2	2	3	0	2	4	4	k__Bacteria; Unclassified; Unclassified; Unclassified; Unclassified; Unclassified; Unclassified
OTU1929	1	1	3	7	2	1	1	k__Bacteria; p__Proteobacteria; c__Deltaproteobacteria; o__Bdellovibrionales; f__Bdellovibrionaceae; g__Bdellovibrio; s__Bdellovibrionales_bacterium
OTU193	1	2	58	47	5	1	2	k__Bacteria; p__Proteobacteria; c__Alphaproteobacteria; o__Sphingomonadales; f__Sphingomonadaceae; g__Novosphingobium; Unclassified
OTU1930	2	1	2	1	1	2	5	k__Bacteria; p__Proteobacteria; c__Alphaproteobacteria; Unclassified; Unclassified; Unclassified; Unclassified
OTU1932	1	1	4	1	3	3	1	k__Bacteria; p__Acidobacteria; c__Acidobacteriia; Unclassified; Unclassified; Unclassified; Unclassified
OTU1934	3	2	2	4	1	1	0	k__Bacteria; p__Chloroflexi; c__Chloroflexia; o__Chloroflexales; f__Herpetosiphonaceae; g__Herpetosiphon; Unclassified
OTU1936	9	4	0	0	0	0	1	k__Bacteria; p__Proteobacteria; c__Deltaproteobacteria; Unclassified; Unclassified; Unclassified; Unclassified
OTU1937	4	1	1	0	5	0	2	k__Bacteria; p__Verrucomicrobia; c__Verrucomicrobiae; o__Pedosphaerales; f__Pedosphaeraceae; g__Pedosphaera; s__Pedosphaera_parvula
OTU1939	1	2	0	2	8	4	2	k__Bacteria; Unclassified; Unclassified; Unclassified; Unclassified; Unclassified; Unclassified
OTU194	62	97	104	101	124	140	129	k__Bacteria; p__Nitrospirae; c__Nitrospira; o__Nitrospirales; f__Nitrospiraceae; g__Nitrospira; s__Nitrospira_japonica
OTU1940	1	1	3	2	4	2	6	k__Bacteria; p__Bacteroidetes; c__Bacteroidia; Unclassified; Unclassified; Unclassified; Unclassified
OTU1942	1	5	4	1	1	2	3	k__Bacteria; p__Verrucomicrobia; c__Verrucomicrobiae; o__Opitutales; f__Opitutaceae; g__Opitutus; s__Opitutus_sp.
OTU1943	1	3	4	4	2	5	3	k__Bacteria; p__Gemmatimonadetes; c__Gemmatimonadetes; o__Gemmatimonadales; f__Gemmatimonadaceae; Unclassified; Unclassified
OTU1944	1	2	7	0	1	0	3	k__Bacteria; p__Verrucomicrobia; c__Verrucomicrobiae; o__Pedosphaerales; f__Pedosphaeraceae; g__Pedosphaera; s__Pedosphaera_parvula
OTU19446	1	8	2	6	0	5	4	k__Bacteria; p__Proteobacteria; c__Alphaproteobacteria; o__Rhizobiales; f__Rhizobiaceae; g__Aminobacter; s__Mesorhizobium_sp.
OTU1945	0	6	0	1	4	2	2	k__Bacteria; p__Actinobacteria; c__Acidimicrobiia; Unclassified; Unclassified; Unclassified; Unclassified
OTU1946	19	0	0	0	0	1	0	k__Bacteria; p__Bacteroidetes; c__Bacteroidia; Unclassified; Unclassified; Unclassified; Unclassified
OTU1947	1	4	1	2	5	3	1	k__Bacteria; p__Bacteroidetes; c__Bacteroidia; Unclassified; Unclassified; Unclassified; Unclassified
OTU19477	2	2	3	0	0	4	0	k__Bacteria; p__Proteobacteria; c__Gammaproteobacteria; o__Betaproteobacteriales; f__Burkholderiaceae; g__Massilia; Unclassified
OTU1948	1	1	5	0	1	1	4	k__Bacteria; p__Planctomycetes; c__Planctomycetacia; o__Isosphaerales; f__Isosphaeraceae; g__Singulisphaera; Unclassified
OTU1949	0	4	3	1	3	6	3	k__Bacteria; Unclassified; Unclassified; Unclassified; Unclassified; Unclassified; Unclassified
OTU195	1	10	2	4	2	4	1	k__Bacteria; p__Proteobacteria; c__Gammaproteobacteria; o__Betaproteobacteriales; f__Burkholderiaceae; Unclassified; Unclassified
OTU1950	1	2	0	2	4	1	1	k__Bacteria; p__Proteobacteria; c__Alphaproteobacteria; o__Rhizobiales; f__Hyphomicrobiaceae; g__Hyphomicrobium; s__Hyphomicrobium_sp.
OTU1951	2	3	3	0	1	4	1	k__Bacteria; p__Actinobacteria; c__Actinobacteria; o__Streptomycetales; f__Streptomycetaceae; g__Streptomyces; s__Streptomyces_rishiriensis
OTU1952	0	2	1	2	5	1	1	k__Bacteria; p__Proteobacteria; c__Deltaproteobacteria; o__Myxococcales; f__Polyangiaceae; Unclassified; Unclassified
OTU1954	0	0	17	0	0	0	0	k__Bacteria; p__Patescibacteria; c__Saccharimonadia; o__Saccharimonadales; f__Saccharimonadaceae; g__Candidatus_Saccharimonas; s__Candidatus_Saccharimonas_aalborgensis
OTU19556	3	0	3	1	5	2	4	k__Bacteria; p__Gemmatimonadetes; c__Gemmatimonadetes; o__Gemmatimonadales; f__Gemmatimonadaceae; Unclassified; Unclassified
OTU1957	1	0	1	1	5	3	4	k__Bacteria; p__Planctomycetes; c__Brocadiae; o__Brocadiales; Unclassified; Unclassified; Unclassified
OTU1959	1	2	3	0	1	3	2	k__Bacteria; p__Planctomycetes; c__Planctomycetacia; o__Pirellulales; f__Pirellulaceae; Unclassified; Unclassified
OTU196	3	11	2	18	9	57	5	k__Bacteria; p__Gemmatimonadetes; c__Gemmatimonadetes; o__Gemmatimonadales; f__Gemmatimonadaceae; g__Gemmatimonas; s__Gemmatimonas_sp.
OTU1960	6	4	5	8	12	7	12	k__Bacteria; p__Actinobacteria; c__Thermoleophilia; o__Gaiellales; f__Gaiellaceae; g__Gaiella; s__Gaiella_occulta
OTU1961	3	5	1	2	2	3	4	k__Bacteria; p__Actinobacteria; c__Actinobacteria; Unclassified; Unclassified; Unclassified; Unclassified
OTU1963	4	4	4	1	3	4	4	k__Bacteria; p__Acidobacteria; c__Blastocatellia_Subgroup_4; o__Pyrinomonadales; f__Pyrinomonadaceae; g__RB41; s__Acidobacteria_bacterium
OTU1965	6	3	6	5	4	2	2	k__Bacteria; p__Proteobacteria; c__Alphaproteobacteria; o__Rhizobiales; f__Rhizobiaceae; Unclassified; Unclassified
OTU1966	2	4	0	0	3	0	4	k__Bacteria; p__Proteobacteria; c__Alphaproteobacteria; o__Sphingomonadales; f__Sphingomonadaceae; g__Sphingomonas; Unclassified
OTU1967	0	3	3	2	0	5	1	k__Bacteria; p__Planctomycetes; c__Planctomycetacia; o__Pirellulales; f__Pirellulaceae; Unclassified; Unclassified
OTU19674	1	3	1	4	1	4	0	k__Bacteria; p__Proteobacteria; c__Gammaproteobacteria; o__Betaproteobacteriales; f__Nitrosomonadaceae; g__Ellin6067; s__Xanthomonadaceae_bacterium
OTU1968	5	13	8	6	23	12	15	k__Bacteria; p__Proteobacteria; c__Deltaproteobacteria; Unclassified; Unclassified; Unclassified; Unclassified
OTU1969	0	3	0	0	4	3	3	k__Bacteria; p__Gemmatimonadetes; c__Gemmatimonadetes; o__Gemmatimonadales; f__Gemmatimonadaceae; Unclassified; Unclassified
OTU197	10	13	7	6	10	19	18	k__Bacteria; p__Chloroflexi; Unclassified; Unclassified; Unclassified; Unclassified; Unclassified
OTU1971	7	3	9	2	5	2	4	k__Bacteria; p__Proteobacteria; c__Deltaproteobacteria; o__Myxococcales; f__Haliangiaceae; g__Haliangium; s__Betaproteobacteria_bacterium
OTU1972	0	3	2	5	4	1	0	k__Bacteria; p__Proteobacteria; c__Deltaproteobacteria; o__Myxococcales; f__Polyangiaceae; Unclassified; Unclassified
OTU19723	3	2	3	4	5	2	6	k__Bacteria; p__Proteobacteria; c__Gammaproteobacteria; o__Betaproteobacteriales; f__Nitrosomonadaceae; g__Ellin6067; s__Xanthomonadaceae_bacterium
OTU1975	1	1	4	1	3	1	5	k__Bacteria; p__Bacteroidetes; c__Bacteroidia; o__Chitinophagales; f__Chitinophagaceae; g__Flavisolibacter; Unclassified
OTU1976	1	0	3	3	4	0	0	k__Bacteria; p__Verrucomicrobia; c__Verrucomicrobiae; o__Pedosphaerales; f__Pedosphaeraceae; g__Pedosphaera; s__Pedosphaera_parvula
OTU19764	2	0	0	0	4	6	1	k__Bacteria; p__Verrucomicrobia; c__Verrucomicrobiae; o__Pedosphaerales; f__Pedosphaeraceae; g__ADurb.Bin063-1; s__Verrucomicrobia_bacterium
OTU1977	4	0	1	1	1	5	4	k__Bacteria; p__Planctomycetes; c__Planctomycetacia; o__Pirellulales; f__Pirellulaceae; g__Pir4_lineage; s__Planctomycetaceae_bacterium
OTU1978	0	1	1	3	3	3	3	k__Bacteria; p__Acidobacteria; c__Blastocatellia_Subgroup_4; o__Blastocatellales; f__Blastocatellaceae; g__Stenotrophobacter; s__Acidobacteria_bacterium
OTU19785	5	4	2	2	1	4	2	k__Bacteria; p__Bacteroidetes; c__Chitinophagia; o__Chitinophagales; f__Chitinophagaceae; g__Panacibacter; s__Panacibacter_ginsenosidivorans
OTU1979	2	2	0	1	4	2	3	k__Bacteria; p__Actinobacteria; c__Thermoleophilia; o__Solirubrobacterales; f__Solirubrobacteraceae; g__Conexibacter; Unclassified
OTU198	13	18	17	19	23	21	27	k__Bacteria; p__Acidobacteria; c__Acidobacteriia; o__Acidobacteriales; f__Acidobacteriaceae_Subgroup_1; Unclassified; Unclassified
OTU1980	0	1	1	0	4	5	4	k__Bacteria; p__Proteobacteria; c__Gammaproteobacteria; Unclassified; Unclassified; Unclassified; Unclassified
OTU1984	6	1	2	1	3	1	0	k__Bacteria; p__Actinobacteria; c__Actinobacteria; o__Streptomycetales; f__Streptomycetaceae; g__Kitasatospora; s__Kitasatospora_sp.
OTU1985	0	7	0	1	1	4	1	k__Bacteria; p__Verrucomicrobia; c__Verrucomicrobiae; Unclassified; Unclassified; Unclassified; Unclassified
OTU1986	1	1	2	3	0	4	2	k__Bacteria; p__Proteobacteria; c__Alphaproteobacteria; o__Rhizobiales; f__Rhizobiales_Incertae_Sedis; g__Bauldia; Unclassified
OTU1987	1	1	0	7	1	2	1	k__Bacteria; p__Proteobacteria; c__Gammaproteobacteria; o__Betaproteobacteriales; f__Gallionellaceae; g__Sideroxydans; s__Gallionella_sp.
OTU1988	1	1	1	1	2	4	6	k__Bacteria; p__Elusimicrobia; c__Endomicrobia; o__Endomicrobiales; f__Endomicrobiaceae; g__Candidatus_Endomicrobium; Unclassified
OTU19884	2	2	4	3	2	2	3	k__Bacteria; p__Acidobacteria; c__Vicinamibacteria; Unclassified; f__Vicinamibacteraceae; Unclassified; Unclassified
OTU199	14	10	19	16	14	17	9	k__Bacteria; p__Proteobacteria; c__Gammaproteobacteria; o__Pseudomonadales; f__Pseudomonadaceae; g__Pseudomonas; s__Pseudomonas_frederiksbergensis
OTU1990	0	5	2	1	3	2	2	k__Bacteria; p__Proteobacteria; c__Gammaproteobacteria; Unclassified; Unclassified; Unclassified; Unclassified
OTU1991	0	1	3	0	4	2	4	k__Bacteria; p__Proteobacteria; c__Deltaproteobacteria; Unclassified; Unclassified; Unclassified; Unclassified
OTU1992	0	3	2	1	1	2	2	k__Bacteria; p__Planctomycetes; c__Planctomycetacia; o__Isosphaerales; f__Isosphaeraceae; g__Singulisphaera; s__Isosphaera_sp.
OTU1994	3	0	1	7	0	0	2	k__Bacteria; p__Planctomycetes; c__Planctomycetacia; o__Isosphaerales; f__Isosphaeraceae; g__Singulisphaera; s__Nostocoida_limicola
OTU19948	5	7	5	2	1	3	2	k__Bacteria; p__Proteobacteria; c__Deltaproteobacteria; o__Myxococcales; f__Polyangiaceae; Unclassified; Unclassified
OTU1995	4	5	0	5	3	0	5	k__Bacteria; p__Bacteroidetes; c__Bacteroidia; o__Chitinophagales; f__Chitinophagaceae; g__Ferruginibacter; Unclassified
OTU1996	1	1	4	1	3	1	5	k__Bacteria; Unclassified; Unclassified; Unclassified; Unclassified; Unclassified; Unclassified
OTU19978	7	11	1	3	2	7	5	k__Bacteria; p__Acidobacteria; c__Vicinamibacteria; Unclassified; f__Vicinamibacteraceae; g__Luteitalea; s__Luteitalea_pratensis
OTU1998	0	2	6	4	2	1	4	k__Bacteria; p__Gemmatimonadetes; c__Gemmatimonadetes; o__Gemmatimonadales; f__Gemmatimonadaceae; g__Roseisolibacter; s__Roseisolibacter_agri
OTU1999	2	1	3	1	4	0	2	k__Bacteria; p__Proteobacteria; c__Alphaproteobacteria; o__Sphingomonadales; f__Sphingomonadaceae; g__Sphingomonas; s__Sphingomonas_sp.
OTU2	15	54	14	42	51	65	48	k__Bacteria; p__Proteobacteria; c__Gammaproteobacteria; o__Betaproteobacteriales; f__Nitrosomonadaceae; g__MND1; s__Thiobacter_sp.
OTU20	6	14	19	15	13	24	9	k__Bacteria; p__Proteobacteria; c__Deltaproteobacteria; o__Myxococcales; f__Haliangiaceae; g__Haliangium; Unclassified
OTU200	10	14	19	7	13	16	15	k__Bacteria; p__Chloroflexi; c__Anaerolineae; Unclassified; Unclassified; Unclassified; Unclassified
OTU2000	1	0	4	3	3	2	4	k__Bacteria; p__Patescibacteria; c__Saccharimonadia; o__Saccharimonadales; f__Saccharimonadaceae; g__Candidatus_Saccharimonas; s__Candidatus_Saccharimonas_aalborgensis
OTU2001	3	4	1	0	2	4	1	k__Bacteria; Unclassified; Unclassified; Unclassified; Unclassified; Unclassified; Unclassified
OTU2002	1	3	3	1	4	1	0	k__Bacteria; p__Latescibacteria; c__Latescibacteria; o__Latescibacterales; f__Latescibacteraceae; g__Candidatus_Latescibacter; Unclassified
OTU20024	19	4	39	29	16	6	8	k__Bacteria; p__Proteobacteria; c__Gammaproteobacteria; o__Betaproteobacteriales; f__Burkholderiaceae; g__Ramlibacter; s__Ramlibacter_sp.
OTU2003	3	0	1	1	2	4	2	k__Bacteria; p__Planctomycetes; c__Phycisphaerae; o__Phycisphaerales; f__Phycisphaeraceae; g__Algisphaera; s__Algisphaera_agarilytica
OTU20042	1	5	0	1	0	0	6	k__Bacteria; p__Proteobacteria; c__Alphaproteobacteria; o__Sphingomonadales; f__Sphingomonadaceae; g__Sphingomonas; Unclassified
OTU2006	0	6	1	4	3	0	1	k__Bacteria; p__Proteobacteria; c__Deltaproteobacteria; o__Myxococcales; Unclassified; Unclassified; Unclassified
OTU2007	2	4	2	1	3	3	1	k__Bacteria; p__Actinobacteria; c__Actinobacteria; Unclassified; Unclassified; Unclassified; Unclassified
OTU2008	0	2	0	1	7	1	2	k__Bacteria; p__Verrucomicrobia; c__Verrucomicrobiae; o__Pedosphaerales; f__Pedosphaeraceae; g__Pedosphaera; s__Pedosphaera_parvula
OTU2009	0	1	1	1	0	6	5	k__Bacteria; p__Verrucomicrobia; c__Verrucomicrobiae; Unclassified; Unclassified; Unclassified; Unclassified
OTU201	7	22	16	9	18	20	19	k__Bacteria; p__Acidobacteria; c__Blastocatellia_Subgroup_4; o__Pyrinomonadales; f__Pyrinomonadaceae; g__RB41; s__Acidobacteria_bacterium
OTU2010	1	1	0	2	3	11	1	k__Bacteria; p__Proteobacteria; c__Alphaproteobacteria; o__Caulobacterales; f__Hyphomonadaceae; g__SWB02; Unclassified
OTU20104	3	7	5	7	1	5	3	k__Bacteria; p__Proteobacteria; c__Gammaproteobacteria; o__Betaproteobacteriales; f__Burkholderiaceae; Unclassified; Unclassified
OTU2011	0	4	2	1	0	6	7	k__Bacteria; p__Proteobacteria; c__Gammaproteobacteria; o__Betaproteobacteriales; f__Burkholderiaceae; g__Bordetella; s__Achromobacter_sp.
OTU2014	3	2	3	0	3	0	3	k__Bacteria; p__Proteobacteria; c__Gammaproteobacteria; o__Gammaproteobacteria_Incertae_Sedis; Unclassified; g__Acidibacter; s__Steroidobacter_sp.
OTU2015	3	7	7	8	4	15	6	k__Bacteria; p__Acidobacteria; c__Acidobacteriia; o__Acidobacteriales; f__Acidobacteriaceae_Subgroup_1; Unclassified; Unclassified
OTU20178	0	5	0	2	0	3	1	k__Bacteria; p__Bacteroidetes; c__Bacteroidia; o__Chitinophagales; f__Saprospiraceae; Unclassified; Unclassified
OTU2019	2	0	1	6	2	0	5	k__Bacteria; p__Planctomycetes; c__Planctomycetacia; o__Isosphaerales; f__Isosphaeraceae; g__Singulisphaera; Unclassified
OTU202	7	29	2	13	8	39	12	k__Bacteria; p__Proteobacteria; c__Gammaproteobacteria; o__Gammaproteobacteria_Incertae_Sedis; Unclassified; g__Acidibacter; Unclassified
OTU2020	1	3	1	6	1	3	1	k__Bacteria; p__Proteobacteria; c__Gammaproteobacteria; o__Betaproteobacteriales; f__Nitrosomonadaceae; g__MND1; s__Thiobacter_sp.
OTU2022	0	0	9	5	0	0	0	k__Bacteria; p__Bacteroidetes; c__Bacteroidia; o__Chitinophagales; f__Chitinophagaceae; Unclassified; Unclassified
OTU2023	1	2	1	2	2	9	0	k__Bacteria; p__Chloroflexi; c__Anaerolineae; Unclassified; Unclassified; Unclassified; Unclassified
OTU2026	2	1	5	4	0	1	0	k__Bacteria; p__Proteobacteria; c__Deltaproteobacteria; o__Myxococcales; f__Haliangiaceae; g__Haliangium; s__Betaproteobacteria_bacterium
OTU2027	1	1	1	1	2	6	3	k__Bacteria; p__Planctomycetes; c__Phycisphaerae; o__Tepidisphaerales; f__Tepidisphaeraceae; g__Tepidisphaera; s__Tepidisphaera_mucosa
OTU20273	2	4	2	4	3	0	1	k__Bacteria; p__Proteobacteria; c__Gammaproteobacteria; o__Xanthomonadales; f__Xanthomonadaceae; g__Arenimonas; Unclassified
OTU20282	1	3	2	3	1	5	2	k__Bacteria; p__Proteobacteria; c__Alphaproteobacteria; o__Rhizobiales; f__Xanthobacteraceae; g__Pseudolabrys; s__Pseudolabrys_taiwanensis
OTU203	9	41	17	11	8	13	19	k__Bacteria; p__Bacteroidetes; c__Bacteroidia; o__Chitinophagales; f__Chitinophagaceae; g__Niastella; Unclassified
OTU2030	2	7	12	14	4	3	8	k__Bacteria; p__Nitrospirae; c__Nitrospira; o__Nitrospirales; f__Nitrospiraceae; g__Nitrospira; s__Nitrospira_sp.
OTU20303	0	2	4	3	2	0	0	k__Bacteria; p__Proteobacteria; c__Alphaproteobacteria; o__Sphingomonadales; f__Sphingomonadaceae; g__Sphingomonas; Unclassified
OTU2031	0	4	5	0	1	1	4	k__Bacteria; p__Gemmatimonadetes; c__Gemmatimonadetes; o__Gemmatimonadales; f__Gemmatimonadaceae; g__Gemmatimonas; Unclassified
OTU2032	2	2	1	4	0	3	0	k__Bacteria; p__Acidobacteria; c__Vicinamibacteria; Unclassified; f__Vicinamibacteraceae; Unclassified; Unclassified
OTU2033	2	1	1	5	1	2	1	k__Bacteria; p__Proteobacteria; Unclassified; Unclassified; Unclassified; Unclassified; Unclassified
OTU2034	1	5	0	1	4	2	4	k__Bacteria; p__Proteobacteria; c__Alphaproteobacteria; o__Rhizobiales; f__Rhizobiales_Incertae_Sedis; g__Nordella; Unclassified
OTU20348	8	6	21	7	4	4	4	k__Bacteria; p__Proteobacteria; c__Gammaproteobacteria; o__Betaproteobacteriales; f__Burkholderiaceae; g__Ramlibacter; s__Ramlibacter_sp.
OTU2037	0	7	0	1	4	3	2	k__Bacteria; p__Actinobacteria; c__Acidimicrobiia; Unclassified; Unclassified; Unclassified; Unclassified
OTU2039	0	2	2	3	0	5	1	k__Bacteria; Unclassified; Unclassified; Unclassified; Unclassified; Unclassified; Unclassified
OTU204	54	62	2	4	5	1	6	k__Bacteria; p__Proteobacteria; c__Alphaproteobacteria; o__Sphingomonadales; f__Sphingomonadaceae; g__Sphingobium; Unclassified
OTU2042	0	3	6	9	7	11	5	k__Bacteria; p__Proteobacteria; c__Deltaproteobacteria; o__Myxococcales; f__Haliangiaceae; g__Haliangium; Unclassified
OTU2043	0	5	0	1	1	0	4	k__Bacteria; p__Planctomycetes; c__Planctomycetacia; o__Planctomycetales; Unclassified; Unclassified; Unclassified
OTU2044	1	1	5	2	1	2	0	k__Bacteria; p__Proteobacteria; c__Alphaproteobacteria; Unclassified; Unclassified; Unclassified; Unclassified
OTU2045	4	2	4	0	0	0	2	k__Bacteria; p__Planctomycetes; c__Phycisphaerae; o__Tepidisphaerales; f__Tepidisphaeraceae; g__Tepidisphaera; s__Tepidisphaera_mucosa
OTU2046	3	5	1	2	0	14	1	k__Bacteria; p__Verrucomicrobia; c__Verrucomicrobiae; o__Pedosphaerales; f__Pedosphaeraceae; Unclassified; Unclassified
OTU2047	1	0	3	1	6	3	11	k__Bacteria; p__Proteobacteria; c__Deltaproteobacteria; o__Myxococcales; f__Archangiaceae; Unclassified; Unclassified
OTU20496	4	1	3	0	0	1	3	k__Bacteria; p__Acidobacteria; c__Vicinamibacteria; Unclassified; f__Vicinamibacteraceae; g__Vicinamibacter; s__Vicinamibacter_silvestris
OTU205	6	27	15	25	20	21	14	k__Bacteria; p__Proteobacteria; c__Alphaproteobacteria; o__Sphingomonadales; f__Sphingomonadaceae; g__Sphingomonas; s__Sphingomonas_jaspsi
OTU2050	1	2	2	4	2	9	4	k__Bacteria; Unclassified; Unclassified; Unclassified; Unclassified; Unclassified; Unclassified
OTU2051	0	2	2	0	4	0	3	k__Bacteria; p__Acidobacteria; c__Acidobacteriia; o__Solibacterales; f__Solibacteraceae_Subgroup_3; Unclassified; Unclassified
OTU2053	4	0	0	0	4	4	0	k__Bacteria; Unclassified; Unclassified; Unclassified; Unclassified; Unclassified; Unclassified
OTU20543	3	9	1	12	4	14	10	k__Bacteria; p__Proteobacteria; c__Gammaproteobacteria; o__Betaproteobacteriales; f__Nitrosomonadaceae; g__MND1; s__Thiobacter_sp.
OTU2055	2	1	2	1	5	1	1	k__Bacteria; p__Proteobacteria; c__Deltaproteobacteria; o__Myxococcales; f__Polyangiaceae; Unclassified; Unclassified
OTU2056	0	7	3	3	1	7	5	k__Bacteria; p__Proteobacteria; c__Alphaproteobacteria; o__Rhizobiales; f__Rhizobiales_Incertae_Sedis; g__Bauldia; Unclassified
OTU2059	1	8	3	4	7	3	4	k__Bacteria; p__Proteobacteria; c__Gammaproteobacteria; o__Xanthomonadales; Unclassified; Unclassified; Unclassified
OTU20595	1	0	2	1	1	5	1	k__Bacteria; p__Verrucomicrobia; c__Verrucomicrobiae; o__Opitutales; f__Opitutaceae; g__Opitutus; s__Opitutus_sp.
OTU206	6	11	18	19	8	22	22	k__Bacteria; p__Planctomycetes; c__Planctomycetacia; o__Pirellulales; f__Pirellulaceae; g__Pirellula; Unclassified
OTU2061	0	6	1	1	0	4	1	k__Bacteria; p__Proteobacteria; c__Gammaproteobacteria; o__Betaproteobacteriales; f__Nitrosomonadaceae; g__Ellin6067; s__Xanthomonadaceae_bacterium
OTU2062	2	9	4	7	10	9	2	k__Bacteria; p__Proteobacteria; c__Deltaproteobacteria; Unclassified; Unclassified; Unclassified; Unclassified
OTU2065	1	0	1	4	4	1	3	k__Bacteria; p__Acidobacteria; c__Acidobacteriia; o__Acidobacteriales; f__Acidobacteriaceae_Subgroup_1; g__Acidipila; Unclassified
OTU20652	6	10	12	4	11	8	12	k__Bacteria; p__Acidobacteria; c__Blastocatellia_Subgroup_4; o__Pyrinomonadales; f__Pyrinomonadaceae; g__RB41; s__Acidobacteria_bacterium
OTU2066	6	2	3	0	1	0	1	k__Bacteria; p__Bacteroidetes; c__Bacteroidia; o__Chitinophagales; f__Chitinophagaceae; Unclassified; Unclassified
OTU20661	2	12	4	8	11	9	7	k__Bacteria; p__Gemmatimonadetes; c__Gemmatimonadetes; o__Gemmatimonadales; f__Gemmatimonadaceae; g__Gemmatimonas; Unclassified
OTU20664	0	2	2	2	2	2	3	k__Bacteria; p__Acidobacteria; c__Vicinamibacteria; Unclassified; f__Vicinamibacteraceae; g__Vicinamibacter; s__Vicinamibacter_silvestris
OTU2067	1	0	4	4	0	1	2	k__Bacteria; p__Bacteroidetes; c__Bacteroidia; o__Chitinophagales; f__Saprospiraceae; Unclassified; Unclassified
OTU2068	2	1	1	0	6	2	1	k__Bacteria; p__Planctomycetes; c__Planctomycetacia; o__Pirellulales; f__Pirellulaceae; Unclassified; Unclassified
OTU2069	1	8	2	1	3	5	2	k__Bacteria; p__Acidobacteria; Unclassified; Unclassified; Unclassified; Unclassified; Unclassified
OTU207	3	6	6	8	7	12	11	k__Bacteria; p__Proteobacteria; c__Gammaproteobacteria; o__Betaproteobacteriales; Unclassified; Unclassified; Unclassified
OTU2070	1	0	12	2	2	0	0	k__Bacteria; p__Proteobacteria; c__Gammaproteobacteria; o__Xanthomonadales; f__Rhodanobacteraceae; g__Rudaea; s__Rudaea_sp.
OTU20717	2	2	4	1	1	1	1	k__Bacteria; p__Proteobacteria; c__Deltaproteobacteria; o__Myxococcales; f__Haliangiaceae; g__Haliangium; Unclassified
OTU2072	0	4	4	7	2	2	0	k__Bacteria; p__Proteobacteria; c__Gammaproteobacteria; Unclassified; Unclassified; Unclassified; Unclassified
OTU2074	1	1	2	2	1	1	3	k__Bacteria; p__Armatimonadetes; c__Chthonomonadetes; o__Chthonomonadales; f__Chthonomonadaceae; g__Chthonomonas; s__Armatimonadetes_bacterium
OTU2075	1	1	0	3	2	4	3	k__Bacteria; p__Proteobacteria; c__Gammaproteobacteria; o__Acidiferrobacterales; f__Acidiferrobacteraceae; Unclassified; Unclassified
OTU2076	1	1	0	2	5	4	2	k__Bacteria; p__Proteobacteria; c__Deltaproteobacteria; o__Bdellovibrionales; f__Bdellovibrionaceae; g__Bdellovibrio; Unclassified
OTU2077	3	2	3	0	1	3	1	k__Bacteria; p__Proteobacteria; Unclassified; Unclassified; Unclassified; Unclassified; Unclassified
OTU2078	0	3	2	4	2	6	4	k__Bacteria; p__Proteobacteria; Unclassified; Unclassified; Unclassified; Unclassified; Unclassified
OTU208	9	9	11	8	7	9	13	k__Bacteria; p__Planctomycetes; c__Planctomycetacia; o__Isosphaerales; f__Isosphaeraceae; g__Singulisphaera; s__Isosphaera_sp.
OTU2081	1	1	0	1	2	5	1	k__Bacteria; p__Proteobacteria; c__Deltaproteobacteria; o__Oligoflexales; f__Oligoflexaceae; Unclassified; Unclassified
OTU2082	1	4	5	3	2	0	2	k__Bacteria; p__Proteobacteria; c__Gammaproteobacteria; o__Betaproteobacteriales; Unclassified; Unclassified; Unclassified
OTU2083	1	3	1	2	1	4	1	k__Bacteria; p__Acidobacteria; c__Thermoanaerobaculia; o__Thermoanaerobaculales; f__Thermoanaerobaculaceae; g__Subgroup_10; s__Acidobacteria_bacterium
OTU2085	0	3	1	0	1	4	2	k__Bacteria; p__Bacteroidetes; c__Bacteroidia; o__Chitinophagales; f__Chitinophagaceae; Unclassified; Unclassified
OTU20869	2	9	1	1	1	5	2	k__Bacteria; p__Proteobacteria; c__Gammaproteobacteria; o__Gammaproteobacteria_Incertae_Sedis; Unclassified; g__Acidibacter; s__Steroidobacter_sp.
OTU2087	1	0	3	2	2	4	1	k__Bacteria; p__Planctomycetes; c__Phycisphaerae; o__Tepidisphaerales; f__Tepidisphaeraceae; g__Tepidisphaera; s__Tepidisphaera_mucosa
OTU20878	17	45	24	49	81	48	55	k__Bacteria; p__Proteobacteria; c__Gammaproteobacteria; o__Betaproteobacteriales; f__Nitrosomonadaceae; g__MND1; s__Thiobacter_sp.
OTU20887	1	2	2	2	2	5	2	k__Bacteria; p__Actinobacteria; c__Thermoleophilia; o__Gaiellales; f__Gaiellaceae; g__Gaiella; s__Gaiella_occulta
OTU2089	0	4	3	1	2	0	3	k__Bacteria; p__Acidobacteria; c__Blastocatellia_Subgroup_4; o__Blastocatellales; Unclassified; Unclassified; Unclassified
OTU209	25	8	2	7	26	5	9	k__Bacteria; Unclassified; Unclassified; Unclassified; Unclassified; Unclassified; Unclassified
OTU2091	0	4	2	4	1	3	0	k__Bacteria; p__Proteobacteria; c__Deltaproteobacteria; o__Myxococcales; Unclassified; Unclassified; Unclassified
OTU2092	1	4	2	0	2	1	4	k__Bacteria; p__Actinobacteria; c__Thermoleophilia; o__Solirubrobacterales; f__Solirubrobacteraceae; Unclassified; Unclassified
OTU2094	1	2	0	5	3	0	1	k__Bacteria; p__Acidobacteria; Unclassified; Unclassified; Unclassified; Unclassified; Unclassified
OTU2096	1	3	2	1	0	3	2	k__Bacteria; p__Bacteroidetes; c__Bacteroidia; o__Sphingobacteriales; Unclassified; Unclassified; Unclassified
OTU20967	0	7	5	5	9	5	10	k__Bacteria; p__Gemmatimonadetes; c__Gemmatimonadetes; o__Gemmatimonadales; f__Gemmatimonadaceae; g__Gemmatimonas; Unclassified
OTU2097	1	6	1	1	2	3	2	k__Bacteria; Unclassified; Unclassified; Unclassified; Unclassified; Unclassified; Unclassified
OTU2098	1	3	2	3	2	4	1	k__Bacteria; p__Verrucomicrobia; c__Verrucomicrobiae; o__Pedosphaerales; f__Pedosphaeraceae; g__Pedosphaera; s__Pedosphaera_parvula
OTU2099	0	0	11	0	1	1	0	k__Bacteria; p__Proteobacteria; c__Deltaproteobacteria; o__Myxococcales; f__Polyangiaceae; g__Polyangium; s__Sorangiineae_bacterium
OTU21	11	52	22	39	36	52	32	k__Bacteria; p__Proteobacteria; c__Alphaproteobacteria; o__Sphingomonadales; f__Sphingomonadaceae; g__Sphingomonas; s__Sphingomonas_jaspsi
OTU210	4	21	19	21	10	15	17	k__Bacteria; p__Verrucomicrobia; c__Verrucomicrobiae; o__Chthoniobacterales; f__Chthoniobacteraceae; g__Chthoniobacter; Unclassified
OTU2102	0	0	11	3	0	0	0	k__Bacteria; p__Armatimonadetes; c__Armatimonadia; o__Armatimonadales; f__Armatimonadaceae; g__Armatimonas; s__Armatimonas_rosea
OTU2103	1	5	1	1	2	2	3	k__Bacteria; p__Gemmatimonadetes; c__Gemmatimonadetes; o__Gemmatimonadales; f__Gemmatimonadaceae; Unclassified; Unclassified
OTU2104	0	2	5	3	3	2	1	k__Bacteria; p__Proteobacteria; c__Deltaproteobacteria; o__Myxococcales; Unclassified; Unclassified; Unclassified
OTU2105	0	0	0	0	3	5	5	k__Bacteria; Unclassified; Unclassified; Unclassified; Unclassified; Unclassified; Unclassified
OTU2106	10	0	0	1	0	2	0	k__Bacteria; p__Actinobacteria; Unclassified; Unclassified; Unclassified; Unclassified; Unclassified
OTU2107	2	0	0	4	0	2	4	k__Bacteria; p__Dependentiae; c__Babeliae; o__Babeliales; f__Babeliaceae; g__Candidatus_Babela; s__Candidatus_Babela_massiliensis
OTU2109	2	3	0	1	0	7	1	k__Bacteria; p__Gemmatimonadetes; c__Gemmatimonadetes; o__Gemmatimonadales; f__Gemmatimonadaceae; Unclassified; Unclassified
OTU211	9	19	9	12	26	15	19	k__Bacteria; Unclassified; Unclassified; Unclassified; Unclassified; Unclassified; Unclassified
OTU2110	1	0	3	1	4	0	3	k__Bacteria; p__Proteobacteria; c__Deltaproteobacteria; o__Myxococcales; f__Archangiaceae; g__Stigmatella; s__Stigmatella_koreensis
OTU21114	0	3	0	2	2	4	1	k__Bacteria; p__Verrucomicrobia; c__Verrucomicrobiae; o__Pedosphaerales; f__Pedosphaeraceae; g__Pedosphaera; s__Pedosphaera_parvula
OTU2112	0	1	0	0	4	5	4	k__Bacteria; p__Planctomycetes; c__Planctomycetacia; o__Planctomycetales; Unclassified; Unclassified; Unclassified
OTU2113	0	2	1	4	1	2	3	k__Bacteria; p__Proteobacteria; c__Deltaproteobacteria; o__Myxococcales; f__Haliangiaceae; g__Haliangium; s__Haliangium_tepidum
OTU2114	1	0	1	5	0	1	8	k__Bacteria; p__Gemmatimonadetes; c__Gemmatimonadetes; o__Gemmatimonadales; f__Gemmatimonadaceae; g__Gemmatimonas; Unclassified
OTU21150	0	1	0	5	1	4	0	k__Bacteria; p__Proteobacteria; c__Gammaproteobacteria; o__Betaproteobacteriales; f__Burkholderiaceae; g__Pseudoduganella; s__Pseudoduganella_sp.
OTU2116	1	2	1	0	1	2	4	k__Bacteria; p__Actinobacteria; c__Thermoleophilia; o__Solirubrobacterales; f__Solirubrobacteraceae; Unclassified; Unclassified
OTU21163	0	1	0	2	6	2	2	k__Bacteria; p__Acidobacteria; c__Vicinamibacteria; Unclassified; f__Vicinamibacteraceae; Unclassified; Unclassified
OTU2117	0	3	1	5	2	5	1	k__Bacteria; p__Proteobacteria; c__Deltaproteobacteria; o__Myxococcales; Unclassified; Unclassified; Unclassified
OTU21173	1	0	37	51	23	15	7	k__Bacteria; p__Proteobacteria; c__Gammaproteobacteria; o__Betaproteobacteriales; f__Burkholderiaceae; g__Azohydromonas; Unclassified
OTU2118	1	1	0	4	2	9	0	k__Bacteria; p__Proteobacteria; c__Gammaproteobacteria; o__Steroidobacterales; f__Steroidobacteraceae; Unclassified; Unclassified
OTU212	8	38	24	21	21	26	12	k__Bacteria; p__Proteobacteria; c__Gammaproteobacteria; o__Xanthomonadales; f__Xanthomonadaceae; g__Arenimonas; Unclassified
OTU2122	1	4	3	2	4	7	7	k__Bacteria; p__Verrucomicrobia; c__Verrucomicrobiae; o__Chthoniobacterales; f__Chthoniobacteraceae; g__Candidatus_Udaeobacter; Unclassified
OTU2125	0	7	1	3	0	6	2	k__Bacteria; p__Planctomycetes; c__Planctomycetacia; o__Pirellulales; f__Pirellulaceae; Unclassified; Unclassified
OTU21261	2	5	2	5	9	5	3	k__Bacteria; p__Acidobacteria; c__Vicinamibacteria; Unclassified; f__Vicinamibacteraceae; g__Vicinamibacter; s__Vicinamibacter_silvestris
OTU2127	1	3	3	2	0	1	2	k__Bacteria; p__Armatimonadetes; c__Fimbriimonadia; o__Fimbriimonadales; f__Fimbriimonadaceae; g__Fimbriimonas; s__Fimbriimonas_ginsengisoli
OTU2128	0	2	2	2	3	3	0	k__Bacteria; p__Cyanobacteria; Unclassified; Unclassified; Unclassified; Unclassified; Unclassified
OTU2129	1	1	2	1	2	6	2	k__Bacteria; p__Verrucomicrobia; c__Verrucomicrobiae; o__Pedosphaerales; f__Pedosphaeraceae; g__Pedosphaera; s__Pedosphaera_parvula
OTU213	3	22	3	16	8	19	5	k__Bacteria; p__Acidobacteria; c__Acidobacteriia; o__Acidobacteriales; f__Acidobacteriaceae_Subgroup_1; Unclassified; Unclassified
OTU2130	3	1	3	1	3	1	4	k__Bacteria; p__Actinobacteria; c__Acidimicrobiia; o__Microtrichales; f__Iamiaceae; g__Iamia; Unclassified
OTU2131	5	0	1	1	2	0	3	k__Bacteria; p__Acidobacteria; Unclassified; Unclassified; Unclassified; Unclassified; Unclassified
OTU21321	4	1	1	0	3	3	0	k__Bacteria; p__Bacteroidetes; c__Bacteroidia; o__Chitinophagales; f__Chitinophagaceae; Unclassified; Unclassified
OTU2133	2	4	2	1	1	1	0	k__Bacteria; p__Planctomycetes; c__Planctomycetacia; o__Gemmatales; f__Gemmataceae; g__Zavarzinella; Unclassified
OTU2136	1	2	0	1	1	17	3	k__Bacteria; p__Dependentiae; c__Babeliae; o__Babeliales; f__Babeliaceae; g__Candidatus_Babela; s__Candidatus_Babela_massiliensis
OTU21366	26	77	52	43	73	96	92	k__Bacteria; p__Proteobacteria; c__Alphaproteobacteria; o__Rhizobiales; f__Xanthobacteraceae; g__Pseudolabrys; s__Pseudolabrys_taiwanensis
OTU2137	5	0	6	4	2	2	0	k__Bacteria; p__Proteobacteria; c__Gammaproteobacteria; o__Enterobacteriales; f__Enterobacteriaceae; g__Enterobacter; Unclassified
OTU21370	2	0	0	0	1	2	7	k__Bacteria; p__Proteobacteria; c__Deltaproteobacteria; o__Myxococcales; f__Archangiaceae; g__Anaeromyxobacter; Unclassified
OTU2138	0	0	0	2	0	9	2	k__Bacteria; p__Bacteroidetes; c__Bacteroidia; o__Sphingobacteriales; Unclassified; Unclassified; Unclassified
OTU2139	0	0	4	4	2	3	1	k__Bacteria; Unclassified; Unclassified; Unclassified; Unclassified; Unclassified; Unclassified
OTU21395	3	2	1	4	0	1	2	k__Bacteria; p__Proteobacteria; c__Deltaproteobacteria; o__Myxococcales; f__Haliangiaceae; g__Haliangium; Unclassified
OTU21396	2	0	2	4	4	3	6	k__Bacteria; p__Proteobacteria; c__Deltaproteobacteria; o__Myxococcales; f__Haliangiaceae; g__Haliangium; Unclassified
OTU2140	3	0	6	3	3	0	2	k__Bacteria; p__Acidobacteria; c__Acidobacteriia; o__Acidobacteriales; f__Acidobacteriaceae_Subgroup_1; g__Terriglobus; s__Terriglobus_albidus
OTU2144	3	2	1	2	4	5	4	k__Bacteria; p__Planctomycetes; c__Planctomycetacia; o__Pirellulales; f__Pirellulaceae; Unclassified; Unclassified
OTU2146	11	15	10	5	7	2	7	k__Bacteria; p__Proteobacteria; c__Deltaproteobacteria; o__Myxococcales; f__Polyangiaceae; g__Labilithrix; s__Labilithrix_luteola
OTU2147	1	2	0	5	1	1	3	k__Bacteria; p__Proteobacteria; c__Alphaproteobacteria; o__Sphingomonadales; f__Sphingomonadaceae; Unclassified; Unclassified
OTU2148	1	5	1	3	2	1	5	k__Bacteria; p__Proteobacteria; c__Gammaproteobacteria; o__Betaproteobacteriales; Unclassified; Unclassified; Unclassified
OTU2149	0	2	2	1	4	1	5	k__Bacteria; p__Proteobacteria; c__Gammaproteobacteria; o__Diplorickettsiales; f__Diplorickettsiaceae; g__Aquicella; Unclassified
OTU215	9	18	7	21	26	17	16	k__Bacteria; Unclassified; Unclassified; Unclassified; Unclassified; Unclassified; Unclassified
OTU2151	2	3	6	2	0	0	4	k__Bacteria; p__Gemmatimonadetes; c__Gemmatimonadetes; o__Gemmatimonadales; f__Gemmatimonadaceae; Unclassified; Unclassified
OTU2152	1	8	1	7	4	11	11	k__Bacteria; p__Proteobacteria; c__Gammaproteobacteria; o__Betaproteobacteriales; f__Nitrosomonadaceae; g__MND1; s__Thiobacter_sp.
OTU2154	0	0	6	0	1	3	1	k__Bacteria; p__Acidobacteria; c__Acidobacteriia; o__Acidobacteriales; Unclassified; Unclassified; Unclassified
OTU2155	0	2	2	3	4	1	4	k__Bacteria; Unclassified; Unclassified; Unclassified; Unclassified; Unclassified; Unclassified
OTU2156	3	2	1	4	1	3	1	k__Bacteria; p__Verrucomicrobia; c__Verrucomicrobiae; o__Pedosphaerales; f__Pedosphaeraceae; g__Pedosphaera; s__Pedosphaera_parvula
OTU2157	0	1	0	0	2	7	6	k__Bacteria; p__Proteobacteria; c__Deltaproteobacteria; Unclassified; Unclassified; Unclassified; Unclassified
OTU2158	3	0	5	4	4	2	1	k__Bacteria; p__Gemmatimonadetes; c__Gemmatimonadetes; o__Gemmatimonadales; f__Gemmatimonadaceae; g__Gemmatimonas; Unclassified
OTU2160	3	7	1	6	3	9	4	k__Bacteria; Unclassified; Unclassified; Unclassified; Unclassified; Unclassified; Unclassified
OTU21607	2	1	1	2	3	2	1	k__Bacteria; p__Proteobacteria; c__Deltaproteobacteria; o__Myxococcales; Unclassified; Unclassified; Unclassified
OTU2161	1	4	0	1	1	4	2	k__Bacteria; p__Planctomycetes; c__Planctomycetacia; o__Isosphaerales; f__Isosphaeraceae; Unclassified; Unclassified
OTU21613	1	3	3	0	2	1	5	k__Bacteria; p__Acidobacteria; c__Acidobacteriia; o__Acidobacteriales; f__Acidobacteriaceae_Subgroup_1; g__Acidipila; Unclassified
OTU2162	1	1	1	3	1	2	5	k__Bacteria; p__Planctomycetes; c__Planctomycetacia; o__Isosphaerales; f__Isosphaeraceae; g__Aquisphaera; s__Aquisphaera_giovannonii
OTU2164	0	3	2	5	3	3	3	k__Bacteria; p__Proteobacteria; c__Deltaproteobacteria; o__Myxococcales; Unclassified; Unclassified; Unclassified
OTU2165	5	3	4	1	1	1	8	k__Bacteria; p__Patescibacteria; c__Saccharimonadia; o__Saccharimonadales; f__Saccharimonadaceae; g__Candidatus_Saccharimonas; Unclassified
OTU2166	1	1	1	0	2	7	0	k__Bacteria; p__Chloroflexi; c__Anaerolineae; Unclassified; Unclassified; Unclassified; Unclassified
OTU21665	0	3	2	5	0	1	1	k__Bacteria; p__Bacteroidetes; c__Bacteroidia; o__Chitinophagales; f__Chitinophagaceae; Unclassified; Unclassified
OTU2167	1	0	3	2	2	5	4	k__Bacteria; p__Planctomycetes; c__Phycisphaerae; o__Tepidisphaerales; f__Tepidisphaeraceae; g__Tepidisphaera; s__Tepidisphaera_mucosa
OTU2168	2	1	4	0	5	2	1	k__Bacteria; p__Actinobacteria; c__Actinobacteria; o__Propionibacteriales; f__Nocardioidaceae; g__Nocardioides; s__Nocardioides_iriomotensis
OTU21694	0	7	2	3	2	0	3	k__Bacteria; p__Proteobacteria; c__Gammaproteobacteria; o__Betaproteobacteriales; f__Nitrosomonadaceae; g__Ellin6067; s__Xanthomonadaceae_bacterium
OTU21696	5	0	3	1	3	8	1	k__Bacteria; p__Verrucomicrobia; c__Verrucomicrobiae; o__Pedosphaerales; f__Pedosphaeraceae; Unclassified; Unclassified
OTU217	12	15	22	15	21	16	38	k__Bacteria; p__Acidobacteria; c__Acidobacteriia; o__Acidobacteriales; Unclassified; Unclassified; Unclassified
OTU2170	0	1	6	3	0	0	2	k__Bacteria; p__Gemmatimonadetes; c__Gemmatimonadetes; o__Gemmatimonadales; f__Gemmatimonadaceae; g__Gemmatimonas; s__Gemmatimonadetes_bacterium
OTU2171	1	4	2	1	2	2	1	k__Bacteria; Unclassified; Unclassified; Unclassified; Unclassified; Unclassified; Unclassified
OTU2172	2	1	4	1	1	0	3	k__Bacteria; p__Acidobacteria; c__Blastocatellia_Subgroup_4; o__Blastocatellales; f__Blastocatellaceae; g__Stenotrophobacter; s__Acidobacteria_bacterium
OTU21725	2	5	0	2	2	3	1	k__Bacteria; p__Fibrobacteres; c__Fibrobacteria; o__Fibrobacterales; f__Fibrobacteraceae; g__possible_genus_04; s__Juncus_effusus
OTU2173	11	0	0	0	0	0	0	k__Bacteria; p__Bacteroidetes; c__Bacteroidia; o__Bacteroidales; f__Marinilabiliaceae; g__Ruminofilibacter; s__Ruminofilibacter_xylanolyticum
OTU2174	5	7	2	6	4	13	8	k__Bacteria; p__Planctomycetes; c__Phycisphaerae; o__Phycisphaerales; f__Phycisphaeraceae; g__SM1A02; Unclassified
OTU2176	2	1	2	4	1	0	1	k__Bacteria; p__Acidobacteria; Unclassified; Unclassified; Unclassified; Unclassified; Unclassified
OTU2177	0	3	1	5	1	2	1	k__Bacteria; p__Actinobacteria; c__Acidimicrobiia; o__Microtrichales; f__Iamiaceae; g__Iamia; Unclassified
OTU2178	2	0	0	5	2	3	2	k__Bacteria; p__Gemmatimonadetes; c__Gemmatimonadetes; o__Gemmatimonadales; f__Gemmatimonadaceae; Unclassified; Unclassified
OTU2179	0	1	0	2	3	4	2	k__Bacteria; p__Planctomycetes; c__Planctomycetacia; o__Gemmatales; f__Gemmataceae; Unclassified; Unclassified
OTU218	11	2	25	22	4	5	2	k__Bacteria; p__Proteobacteria; c__Gammaproteobacteria; o__Betaproteobacteriales; f__Burkholderiaceae; Unclassified; Unclassified
OTU2180	1	3	2	0	1	3	2	k__Bacteria; Unclassified; Unclassified; Unclassified; Unclassified; Unclassified; Unclassified
OTU2181	0	4	2	1	3	6	2	k__Bacteria; p__Proteobacteria; c__Deltaproteobacteria; Unclassified; Unclassified; Unclassified; Unclassified
OTU2182	3	3	0	1	3	0	3	k__Bacteria; p__Proteobacteria; c__Alphaproteobacteria; o__Sphingomonadales; f__Sphingomonadaceae; g__Sphingomonas; s__Sphingomonas_sp.
OTU2184	1	1	3	3	3	4	1	k__Bacteria; p__Verrucomicrobia; c__Verrucomicrobiae; o__Chthoniobacterales; f__Chthoniobacteraceae; Unclassified; Unclassified
OTU2185	5	1	0	0	1	1	4	k__Bacteria; p__Actinobacteria; c__Actinobacteria; o__Micrococcales; f__Microbacteriaceae; g__Leifsonia; s__Leifsonia_xyli
OTU21859	8	2	1	8	10	5	7	k__Bacteria; p__Planctomycetes; c__Planctomycetacia; o__Pirellulales; f__Pirellulaceae; Unclassified; Unclassified
OTU2186	1	3	3	3	3	0	2	k__Bacteria; p__Proteobacteria; c__Gammaproteobacteria; o__Betaproteobacteriales; Unclassified; Unclassified; Unclassified
OTU2187	1	2	3	4	2	8	4	k__Bacteria; Unclassified; Unclassified; Unclassified; Unclassified; Unclassified; Unclassified
OTU2188	5	0	1	0	8	0	0	k__Bacteria; p__Proteobacteria; c__Alphaproteobacteria; Unclassified; Unclassified; Unclassified; Unclassified
OTU2189	2	4	0	4	2	1	5	k__Bacteria; p__Proteobacteria; c__Gammaproteobacteria; o__Xanthomonadales; f__Rhodanobacteraceae; Unclassified; Unclassified
OTU219	4	5	10	14	28	27	11	k__Bacteria; p__Proteobacteria; c__Gammaproteobacteria; o__Betaproteobacteriales; f__Rhodocyclaceae; g__Azoarcus; s__Azoarcus_sp.
OTU2190	2	1	2	3	7	5	2	k__Bacteria; p__Proteobacteria; c__Gammaproteobacteria; o__Diplorickettsiales; f__Diplorickettsiaceae; g__Aquicella; Unclassified
OTU2192	0	2	3	1	2	1	2	k__Bacteria; p__Planctomycetes; c__Planctomycetacia; Unclassified; Unclassified; Unclassified; Unclassified
OTU2193	2	1	2	1	3	3	5	k__Bacteria; p__Bacteroidetes; c__Bacteroidia; o__Sphingobacteriales; Unclassified; Unclassified; Unclassified
OTU21948	8	1	12	2	8	0	2	k__Bacteria; p__Proteobacteria; c__Gammaproteobacteria; o__Betaproteobacteriales; f__Burkholderiaceae; g__Massilia; Unclassified
OTU2195	3	2	4	4	1	0	2	k__Bacteria; p__Verrucomicrobia; c__Verrucomicrobiae; o__Pedosphaerales; f__Pedosphaeraceae; g__Pedosphaera; s__Pedosphaera_parvula
OTU2196	4	2	7	5	4	0	0	k__Bacteria; p__Proteobacteria; c__Gammaproteobacteria; o__Betaproteobacteriales; f__Burkholderiaceae; g__Ramlibacter; s__Ramlibacter_sp.
OTU21967	4	2	0	6	0	0	0	k__Bacteria; p__Proteobacteria; c__Gammaproteobacteria; o__Betaproteobacteriales; f__Burkholderiaceae; g__Achromobacter; s__Achromobacter_pulmonis
OTU2197	2	4	1	2	0	1	1	k__Bacteria; p__Proteobacteria; c__Deltaproteobacteria; o__Myxococcales; f__Polyangiaceae; Unclassified; Unclassified
OTU2199	3	9	10	13	17	16	16	k__Bacteria; Unclassified; Unclassified; Unclassified; Unclassified; Unclassified; Unclassified
OTU22	22	20	17	10	51	16	12	k__Bacteria; p__Proteobacteria; c__Gammaproteobacteria; o__Betaproteobacteriales; f__Burkholderiaceae; g__Piscinibacter; s__Piscinibacter_sp.
OTU220	12	24	8	19	5	23	25	k__Bacteria; p__Planctomycetes; c__Planctomycetacia; o__Planctomycetales; Unclassified; Unclassified; Unclassified
OTU2200	0	4	2	2	0	4	3	k__Bacteria; p__Planctomycetes; c__Planctomycetacia; o__Planctomycetales; f__Schlesneriaceae; g__Planctopirus; s__Planctomyces_sp.
OTU2201	0	1	3	4	0	0	3	k__Bacteria; p__Planctomycetes; c__Planctomycetacia; o__Isosphaerales; f__Isosphaeraceae; g__Singulisphaera; s__Nostocoida_limicola
OTU2202	1	3	0	2	2	1	4	k__Bacteria; p__Verrucomicrobia; c__Verrucomicrobiae; o__Chthoniobacterales; f__Chthoniobacteraceae; g__Chthoniobacter; Unclassified
OTU2203	0	0	1	6	2	2	0	k__Bacteria; p__Proteobacteria; c__Alphaproteobacteria; Unclassified; Unclassified; Unclassified; Unclassified
OTU2204	3	1	7	2	1	1	2	k__Bacteria; p__Planctomycetes; c__Phycisphaerae; o__Phycisphaerales; f__Phycisphaeraceae; g__SM1A02; s__Nannochloropsis_gaditana
OTU2205	1	1	3	12	2	2	2	k__Bacteria; p__Gemmatimonadetes; c__Longimicrobia; o__Longimicrobiales; f__Longimicrobiaceae; g__Longimicrobium; s__Longimicrobium_terrae
OTU2206	0	0	4	0	4	1	2	k__Bacteria; p__Elusimicrobia; c__Endomicrobia; o__Endomicrobiales; f__Endomicrobiaceae; g__Candidatus_Endomicrobium; Unclassified
OTU2208	1	1	2	5	3	0	3	k__Bacteria; p__Proteobacteria; c__Alphaproteobacteria; o__Sphingomonadales; f__Sphingomonadaceae; g__Sphingomonas; s__Sphingomonas_sediminicola
OTU2209	2	0	9	0	2	0	2	k__Bacteria; p__Proteobacteria; c__Gammaproteobacteria; o__Betaproteobacteriales; f__Burkholderiaceae; g__Noviherbaspirillum; s__Herbaspirillum_sp.
OTU221	5	5	13	14	6	6	26	k__Bacteria; p__Proteobacteria; c__Alphaproteobacteria; o__Rhizobiales; f__Xanthobacteraceae; g__Pseudolabrys; s__Pseudolabrys_sp.
OTU2211	2	0	5	0	1	2	1	k__Bacteria; p__Acidobacteria; c__Thermoanaerobaculia; o__Thermoanaerobaculales; f__Thermoanaerobaculaceae; g__Subgroup_10; s__Acidobacteria_bacterium
OTU2212	3	5	10	12	8	15	17	k__Bacteria; p__Proteobacteria; c__Gammaproteobacteria; o__Betaproteobacteriales; f__Burkholderiaceae; g__Ramlibacter; s__Variovorax_sp.
OTU2213	0	0	3	2	1	1	4	k__Bacteria; p__Bacteroidetes; c__Bacteroidia; o__Cytophagales; f__Microscillaceae; g__Ohtaekwangia; Unclassified
OTU22141	1	1	3	3	6	2	3	k__Bacteria; p__Proteobacteria; c__Deltaproteobacteria; o__Myxococcales; Unclassified; Unclassified; Unclassified
OTU22149	2	0	3	2	12	4	9	k__Bacteria; p__Proteobacteria; c__Deltaproteobacteria; o__Myxococcales; f__Haliangiaceae; g__Haliangium; s__Betaproteobacteria_bacterium
OTU2215	1	5	3	2	2	4	1	k__Bacteria; p__Proteobacteria; c__Alphaproteobacteria; o__Sphingomonadales; f__Sphingomonadaceae; g__Sphingomonas; Unclassified
OTU22155	1	5	3	4	3	1	5	k__Bacteria; p__Proteobacteria; c__Gammaproteobacteria; Unclassified; Unclassified; Unclassified; Unclassified
OTU2216	1	3	6	1	0	1	2	k__Bacteria; p__Verrucomicrobia; c__Verrucomicrobiae; o__Verrucomicrobiales; Unclassified; Unclassified; Unclassified
OTU2217	4	0	4	7	3	3	2	k__Bacteria; p__Proteobacteria; c__Deltaproteobacteria; o__Bdellovibrionales; f__Bdellovibrionaceae; g__Bdellovibrio; Unclassified
OTU2218	1	2	4	1	0	2	2	k__Bacteria; p__Verrucomicrobia; c__Verrucomicrobiae; o__Chthoniobacterales; f__Terrimicrobiaceae; g__Terrimicrobium; s__Spartobacteria_bacterium
OTU22186	2	4	4	4	2	1	0	k__Bacteria; p__Proteobacteria; c__Gammaproteobacteria; o__Xanthomonadales; f__Xanthomonadaceae; g__Arenimonas; Unclassified
OTU2219	2	2	3	0	0	3	2	k__Bacteria; p__Proteobacteria; c__Deltaproteobacteria; Unclassified; Unclassified; Unclassified; Unclassified
OTU222	12	9	19	14	11	11	25	k__Bacteria; p__Nitrospirae; c__Nitrospira; o__Nitrospirales; f__Nitrospiraceae; g__Nitrospira; s__Nitrospirae_bacterium
OTU2220	0	1	1	3	0	5	1	k__Bacteria; p__Proteobacteria; c__Deltaproteobacteria; o__Myxococcales; f__Archangiaceae; g__Anaeromyxobacter; Unclassified
OTU22218	4	2	3	6	5	6	2	k__Bacteria; p__Acidobacteria; c__Blastocatellia_Subgroup_4; o__Pyrinomonadales; f__Pyrinomonadaceae; g__RB41; s__Acidobacteria_bacterium
OTU2222	2	2	0	1	2	3	1	k__Bacteria; p__Chloroflexi; Unclassified; Unclassified; Unclassified; Unclassified; Unclassified
OTU2224	0	1	2	1	2	4	3	k__Bacteria; p__Proteobacteria; c__Deltaproteobacteria; Unclassified; Unclassified; Unclassified; Unclassified
OTU2225	1	2	1	2	4	1	2	k__Bacteria; p__Acidobacteria; c__Vicinamibacteria; Unclassified; f__Vicinamibacteraceae; g__Vicinamibacter; s__Vicinamibacter_silvestris
OTU22253	5	11	5	5	7	3	5	k__Bacteria; p__Actinobacteria; c__Acidimicrobiia; Unclassified; Unclassified; Unclassified; Unclassified
OTU2226	2	2	1	0	2	2	2	k__Bacteria; p__Acidobacteria; c__Acidobacteriia; o__Acidobacteriales; Unclassified; Unclassified; Unclassified
OTU22268	4	2	6	1	2	2	1	k__Bacteria; p__Bacteroidetes; c__Chitinophagia; o__Chitinophagales; f__Chitinophagaceae; g__Panacibacter; s__Panacibacter_ginsenosidivorans
OTU2227	2	3	5	2	3	0	5	k__Bacteria; p__Proteobacteria; c__Alphaproteobacteria; o__Reyranellales; f__Reyranellaceae; g__Reyranella; Unclassified
OTU2228	0	3	1	4	1	1	2	k__Bacteria; p__Verrucomicrobia; c__Verrucomicrobiae; o__Pedosphaerales; f__Pedosphaeraceae; Unclassified; Unclassified
OTU2229	0	1	10	3	0	1	0	k__Bacteria; p__Bacteroidetes; c__Bacteroidia; o__Chitinophagales; f__Chitinophagaceae; g__Flavisolibacter; Unclassified
OTU223	8	7	12	13	21	11	21	k__Bacteria; p__Planctomycetes; c__Planctomycetacia; o__Planctomycetales; Unclassified; Unclassified; Unclassified
OTU2230	2	2	5	0	0	2	1	k__Bacteria; p__Actinobacteria; c__Actinobacteria; o__Frankiales; f__Sporichthyaceae; g__Sporichthya; s__Sporichthya_polymorpha
OTU22316	1	3	3	0	4	9	5	k__Bacteria; p__Acidobacteria; c__Acidobacteriia; o__Acidobacteriales; f__Acidobacteriaceae_Subgroup_1; Unclassified; Unclassified
OTU2233	1	2	3	1	1	2	1	k__Bacteria; p__Bacteroidetes; c__Bacteroidia; o__Chitinophagales; f__Chitinophagaceae; g__Terrimonas; s__Terrimonas_sp.
OTU22348	1	2	2	3	2	4	1	k__Bacteria; p__Acidobacteria; c__Blastocatellia_Subgroup_4; o__Pyrinomonadales; f__Pyrinomonadaceae; g__RB41; s__Acidobacteria_bacterium
OTU2235	0	3	1	1	5	2	0	k__Bacteria; p__Planctomycetes; c__Phycisphaerae; o__Phycisphaerales; f__Phycisphaeraceae; g__SM1A02; Unclassified
OTU22355	2	0	11	2	0	0	0	k__Bacteria; p__Bacteroidetes; c__Bacteroidia; o__Chitinophagales; f__Chitinophagaceae; g__Terrimonas; s__Terrimonas_sp.
OTU2237	2	0	3	1	1	6	1	k__Bacteria; p__Cyanobacteria; c__Oxyphotobacteria; o__Oxyphotobacteria_Incertae_Sedis; Unclassified; g__Leptolyngbya_EcFYyyy-00; s__Leptolyngbya_scottii
OTU2238	1	1	1	4	4	0	0	k__Bacteria; p__Acidobacteria; c__Vicinamibacteria; Unclassified; f__Vicinamibacteraceae; Unclassified; Unclassified
OTU2239	2	0	2	5	2	1	0	k__Bacteria; p__Proteobacteria; c__Deltaproteobacteria; o__Myxococcales; f__Polyangiaceae; Unclassified; Unclassified
OTU22390	0	3	0	1	6	6	2	k__Bacteria; p__Gemmatimonadetes; c__Gemmatimonadetes; o__Gemmatimonadales; f__Gemmatimonadaceae; g__Gemmatimonas; Unclassified
OTU224	10	7	17	5	23	12	18	k__Bacteria; p__Acidobacteria; c__Acidobacteriia; Unclassified; Unclassified; Unclassified; Unclassified
OTU2242	5	0	4	1	1	1	1	k__Bacteria; p__Planctomycetes; c__Phycisphaerae; o__Tepidisphaerales; f__Tepidisphaeraceae; g__Tepidisphaera; s__Tepidisphaera_mucosa
OTU22421	14	9	11	12	9	4	12	k__Bacteria; p__Proteobacteria; c__Alphaproteobacteria; o__Rhizobiales; f__Xanthobacteraceae; Unclassified; Unclassified
OTU2243	0	7	1	1	0	0	3	k__Bacteria; p__Nitrospirae; c__Nitrospira; o__Nitrospirales; f__Nitrospiraceae; g__Nitrospira; s__Nitrospirae_bacterium
OTU2244	2	1	0	0	3	4	3	k__Bacteria; p__Chloroflexi; Unclassified; Unclassified; Unclassified; Unclassified; Unclassified
OTU2245	1	3	2	2	2	0	3	k__Bacteria; p__Actinobacteria; c__Acidimicrobiia; o__Acidimicrobiales; f__Acidimicrobiales_Incertae_Sedis; g__Aciditerrimonas; s__Aciditerrimonas_ferrireducens
OTU22454	4	6	8	9	4	10	3	k__Bacteria; p__Acidobacteria; c__Vicinamibacteria; Unclassified; f__Vicinamibacteraceae; g__Vicinamibacter; s__Vicinamibacter_silvestris
OTU2247	0	1	1	3	2	1	4	k__Bacteria; p__Actinobacteria; c__Actinobacteria; Unclassified; Unclassified; Unclassified; Unclassified
OTU22477	1	3	6	3	4	4	4	k__Bacteria; p__Verrucomicrobia; c__Verrucomicrobiae; o__Chthoniobacterales; f__Chthoniobacteraceae; g__Candidatus_Udaeobacter; Unclassified
OTU2248	2	1	5	5	0	1	1	k__Bacteria; p__Verrucomicrobia; c__Verrucomicrobiae; o__Pedosphaerales; f__Pedosphaeraceae; g__Pedosphaera; s__Pedosphaera_parvula
OTU225	2	11	6	11	4	8	4	k__Bacteria; p__Proteobacteria; c__Alphaproteobacteria; o__Sphingomonadales; f__Sphingomonadaceae; g__Sphingomonas; Unclassified
OTU2252	0	1	5	6	0	4	0	k__Bacteria; p__Bacteroidetes; c__Bacteroidia; o__Chitinophagales; f__Chitinophagaceae; g__Lacibacter; s__Lacibacter_sp.
OTU2255	4	3	4	4	0	0	2	k__Bacteria; p__Proteobacteria; c__Deltaproteobacteria; o__Myxococcales; f__Polyangiaceae; Unclassified; Unclassified
OTU22553	0	1	11	7	0	0	2	k__Bacteria; p__Bacteroidetes; c__Bacteroidia; o__Chitinophagales; f__Chitinophagaceae; g__Flavisolibacter; Unclassified
OTU2256	3	0	4	0	2	0	4	k__Bacteria; p__Verrucomicrobia; c__Verrucomicrobiae; o__Chthoniobacterales; f__Chthoniobacteraceae; g__Chthoniobacter; s__Verrucomicrobia_bacterium
OTU22574	1	6	1	2	1	10	0	k__Bacteria; p__Proteobacteria; c__Gammaproteobacteria; o__Betaproteobacteriales; f__Nitrosomonadaceae; g__Ellin6067; s__Xanthomonadaceae_bacterium
OTU22578	1	4	1	4	0	2	2	k__Bacteria; p__Acidobacteria; c__Vicinamibacteria; Unclassified; f__Vicinamibacteraceae; g__Vicinamibacter; s__Vicinamibacter_silvestris
OTU2259	1	0	4	3	1	0	2	k__Bacteria; p__Planctomycetes; c__Phycisphaerae; o__Tepidisphaerales; f__Tepidisphaeraceae; g__Tepidisphaera; s__Tepidisphaera_mucosa
OTU22593	9	7	27	16	23	21	30	k__Bacteria; p__Verrucomicrobia; c__Verrucomicrobiae; o__Chthoniobacterales; f__Chthoniobacteraceae; g__Candidatus_Udaeobacter; Unclassified
OTU226	6	1	47	39	2	2	3	k__Bacteria; p__Bacteroidetes; c__Bacteroidia; o__Chitinophagales; f__Chitinophagaceae; g__Flavisolibacter; s__Flavisolibacter_sp.
OTU2260	1	1	2	2	1	3	2	k__Bacteria; p__Candidatus_Melainabacteria; Unclassified; o__Vampirovibrionales; Unclassified; g__Vampirovibrio; s__Vampirovibrio_chlorellavorus
OTU2261	1	4	0	6	1	1	1	k__Bacteria; p__Acidobacteria; c__Blastocatellia; o__Blastocatellales; f__Pyrinomonadaceae; g__Brevitalea; Unclassified
OTU2262	0	2	0	2	0	3	4	k__Bacteria; p__Proteobacteria; c__Alphaproteobacteria; Unclassified; Unclassified; Unclassified; Unclassified
OTU22623	1	6	12	3	7	8	5	k__Bacteria; p__Acidobacteria; c__Blastocatellia_Subgroup_4; o__Pyrinomonadales; f__Pyrinomonadaceae; g__RB41; s__Acidobacteria_bacterium
OTU2263	1	0	0	1	2	8	1	k__Bacteria; p__Planctomycetes; Unclassified; Unclassified; Unclassified; Unclassified; Unclassified
OTU2264	0	0	1	1	0	8	3	k__Bacteria; p__Planctomycetes; c__Planctomycetacia; o__Pirellulales; f__Pirellulaceae; g__Pirellula; s__Pirellula_sp.
OTU2265	0	3	1	1	4	1	1	k__Bacteria; p__Acidobacteria; c__Thermoanaerobaculia; o__Thermoanaerobaculales; f__Thermoanaerobaculaceae; g__Subgroup_10; s__Acidobacteria_bacterium
OTU2267	9	27	7	14	16	45	9	k__Bacteria; p__Proteobacteria; c__Gammaproteobacteria; o__Betaproteobacteriales; f__Rhodocyclaceae; Unclassified; Unclassified
OTU2268	0	5	1	4	0	1	3	k__Bacteria; p__Proteobacteria; c__Gammaproteobacteria; Unclassified; Unclassified; Unclassified; Unclassified
OTU22686	2	4	8	4	6	4	0	k__Bacteria; p__Planctomycetes; c__Phycisphaerae; o__Tepidisphaerales; f__Tepidisphaeraceae; g__Tepidisphaera; s__Tepidisphaera_mucosa
OTU227	4	4	6	10	1	6	2	k__Bacteria; p__Verrucomicrobia; c__Verrucomicrobiae; o__Chthoniobacterales; f__Chthoniobacteraceae; g__Chthoniobacter; s__Chthoniobacter_flavus
OTU2270	3	2	3	1	0	0	2	k__Bacteria; p__Acidobacteria; c__Acidobacteriia; o__Solibacterales; f__Solibacteraceae_Subgroup_3; Unclassified; Unclassified
OTU2273	1	1	6	3	1	0	2	k__Bacteria; p__Verrucomicrobia; c__Verrucomicrobiae; o__Chthoniobacterales; f__Chthoniobacteraceae; g__Chthoniobacter; s__Chthoniobacter_flavus
OTU22739	19	17	11	11	26	19	13	k__Bacteria; p__Proteobacteria; c__Deltaproteobacteria; o__Myxococcales; f__Haliangiaceae; g__Haliangium; Unclassified
OTU2275	0	3	2	3	2	4	1	k__Bacteria; p__Verrucomicrobia; c__Verrucomicrobiae; o__Pedosphaerales; f__Pedosphaeraceae; Unclassified; Unclassified
OTU2276	2	3	5	3	2	0	0	k__Bacteria; p__Proteobacteria; c__Alphaproteobacteria; o__Rhizobiales; f__Rhizobiales_Incertae_Sedis; g__Alsobacter; s__Alsobacter_metallidurans
OTU22766	4	7	5	2	13	3	5	k__Bacteria; p__Proteobacteria; c__Deltaproteobacteria; Unclassified; Unclassified; Unclassified; Unclassified
OTU2277	3	1	1	4	4	8	5	k__Bacteria; p__Patescibacteria; c__Saccharimonadia; o__Saccharimonadales; f__Saccharimonadaceae; g__Candidatus_Saccharimonas; s__Candidatus_Saccharimonas_aalborgensis
OTU2279	1	3	0	1	1	3	3	k__Bacteria; p__Actinobacteria; c__Acidimicrobiia; Unclassified; Unclassified; Unclassified; Unclassified
OTU22795	15	3	13	6	4	2	5	k__Bacteria; p__Proteobacteria; c__Gammaproteobacteria; o__Betaproteobacteriales; f__Burkholderiaceae; Unclassified; Unclassified
OTU228	10	19	12	22	15	27	11	k__Bacteria; p__Proteobacteria; c__Gammaproteobacteria; o__Xanthomonadales; f__Xanthomonadaceae; g__Lysobacter; s__Lysobacter_yangpyeongensis
OTU22807	1	1	2	0	4	2	3	k__Bacteria; p__Acidobacteria; c__Blastocatellia_Subgroup_4; o__Pyrinomonadales; f__Pyrinomonadaceae; g__RB41; s__Acidobacteria_bacterium
OTU2282	2	3	3	1	0	6	2	k__Bacteria; p__Planctomycetes; c__Planctomycetia; o__Planctomycetales; f__Isosphaeraceae; g__Tundrisphaera; s__Singulisphaera_sp.
OTU2284	2	7	3	6	1	4	4	k__Bacteria; p__Acidobacteria; c__Vicinamibacteria; Unclassified; f__Vicinamibacteraceae; Unclassified; Unclassified
OTU2286	0	0	0	4	1	2	5	k__Bacteria; p__Proteobacteria; c__Alphaproteobacteria; o__Micropepsales; f__Micropepsaceae; g__Rhizomicrobium; s__Rhizomicrobium_electricum
OTU22883	2	0	2	1	3	1	2	k__Bacteria; p__Proteobacteria; c__Gammaproteobacteria; o__Betaproteobacteriales; f__Nitrosomonadaceae; g__Ellin6067; s__Xanthomonadaceae_bacterium
OTU2289	1	1	0	2	3	4	3	k__Bacteria; p__Proteobacteria; c__Gammaproteobacteria; o__Salinisphaerales; f__Solimonadaceae; g__Solimonas; s__Solimonas_aquatica
OTU22895	1	4	9	6	7	8	5	k__Bacteria; p__Acidobacteria; c__Blastocatellia_Subgroup_4; o__Pyrinomonadales; f__Pyrinomonadaceae; g__RB41; s__Acidobacteria_bacterium
OTU229	8	0	4	1	1	3	4	k__Bacteria; p__Bacteroidetes; c__Bacteroidia; o__Chitinophagales; f__Chitinophagaceae; Unclassified; Unclassified
OTU2290	0	2	5	1	2	1	1	k__Bacteria; p__Acidobacteria; Unclassified; Unclassified; Unclassified; Unclassified; Unclassified
OTU2291	1	7	2	0	2	1	0	k__Bacteria; p__Acidobacteria; c__Vicinamibacteria; Unclassified; f__Vicinamibacteraceae; Unclassified; Unclassified
OTU22924	7	6	6	6	7	3	4	k__Bacteria; p__Proteobacteria; c__Deltaproteobacteria; o__Myxococcales; f__Haliangiaceae; g__Haliangium; Unclassified
OTU2293	0	4	0	3	0	0	5	k__Bacteria; p__Planctomycetes; c__Planctomycetacia; o__Planctomycetales; Unclassified; Unclassified; Unclassified
OTU2297	0	8	1	0	2	3	1	k__Bacteria; p__Proteobacteria; c__Deltaproteobacteria; Unclassified; Unclassified; Unclassified; Unclassified
OTU22990	1	3	4	4	5	3	2	k__Bacteria; p__Actinobacteria; c__Thermoleophilia; o__Gaiellales; f__Gaiellaceae; g__Gaiella; s__Gaiella_occulta
OTU23	35	49	49	48	63	54	83	k__Bacteria; p__Proteobacteria; c__Deltaproteobacteria; Unclassified; Unclassified; Unclassified; Unclassified
OTU23008	1	2	0	4	1	3	1	k__Bacteria; p__Proteobacteria; c__Gammaproteobacteria; o__Xanthomonadales; Unclassified; Unclassified; Unclassified
OTU2301	1	2	0	0	0	7	1	k__Bacteria; p__Actinobacteria; c__Acidimicrobiia; o__Microtrichales; Unclassified; Unclassified; Unclassified
OTU23018	6	6	16	28	4	4	4	k__Bacteria; p__Proteobacteria; c__Gammaproteobacteria; o__Betaproteobacteriales; f__Burkholderiaceae; g__Ramlibacter; s__Ramlibacter_sp.
OTU2305	2	3	3	1	0	1	3	k__Bacteria; p__Actinobacteria; c__Actinobacteria; o__Corynebacteriales; f__Mycobacteriaceae; g__Mycobacterium; Unclassified
OTU2307	0	5	0	1	1	5	1	k__Bacteria; p__Proteobacteria; c__Gammaproteobacteria; o__Steroidobacterales; f__Steroidobacteraceae; Unclassified; Unclassified
OTU2308	3	1	1	2	2	5	1	k__Bacteria; p__Planctomycetes; c__Phycisphaerae; o__Tepidisphaerales; f__Tepidisphaeraceae; g__Tepidisphaera; s__Tepidisphaera_mucosa
OTU2309	3	1	6	1	0	0	0	k__Bacteria; p__Proteobacteria; c__Deltaproteobacteria; o__Myxococcales; f__Haliangiaceae; g__Haliangium; Unclassified
OTU231	22	10	27	12	11	4	17	k__Bacteria; p__Acidobacteria; c__Acidobacteriia; o__Acidobacteriales; f__Acidobacteriaceae_Subgroup_1; g__Occallatibacter; s__Acidobacteria_bacterium
OTU2311	1	2	4	0	1	4	3	k__Bacteria; p__Verrucomicrobia; c__Verrucomicrobiae; o__Chthoniobacterales; f__Chthoniobacteraceae; g__Candidatus_Udaeobacter; Unclassified
OTU23119	6	3	8	3	10	4	4	k__Bacteria; p__Proteobacteria; c__Gammaproteobacteria; o__Betaproteobacteriales; f__Burkholderiaceae; g__Piscinibacter; Unclassified
OTU2312	1	2	1	2	1	3	2	k__Bacteria; p__Planctomycetes; c__Planctomycetacia; o__Pirellulales; f__Pirellulaceae; Unclassified; Unclassified
OTU23135	6	2	2	1	3	1	2	k__Bacteria; p__Bacteroidetes; c__Bacteroidia; o__Chitinophagales; f__Chitinophagaceae; g__Segetibacter; s__Segetibacter_aerophilus
OTU2314	0	5	4	2	0	0	0	k__Bacteria; p__Bacteroidetes; c__Bacteroidia; o__Sphingobacteriales; Unclassified; Unclassified; Unclassified
OTU2315	0	3	0	6	4	3	6	k__Bacteria; p__Proteobacteria; c__Alphaproteobacteria; o__Acetobacterales; f__Acetobacteraceae; Unclassified; Unclassified
OTU2316	2	2	0	1	4	5	1	k__Bacteria; Unclassified; Unclassified; Unclassified; Unclassified; Unclassified; Unclassified
OTU23167	5	3	6	2	2	1	4	k__Bacteria; p__Acidobacteria; c__Blastocatellia_Subgroup_4; o__Pyrinomonadales; f__Pyrinomonadaceae; g__RB41; s__Acidobacteria_bacterium
OTU2318	2	4	2	4	1	1	0	k__Bacteria; p__Proteobacteria; c__Deltaproteobacteria; o__Bdellovibrionales; f__Bdellovibrionaceae; g__Bdellovibrio; s__Bdellovibrionales_bacterium
OTU23188	2	2	5	1	2	2	3	k__Bacteria; p__Proteobacteria; c__Gammaproteobacteria; o__Betaproteobacteriales; Unclassified; Unclassified; Unclassified
OTU2319	1	0	0	2	3	4	2	k__Bacteria; p__Chloroflexi; c__Anaerolineae; Unclassified; Unclassified; Unclassified; Unclassified
OTU232	3	20	9	6	12	25	8	k__Bacteria; p__Actinobacteria; c__Acidimicrobiia; o__Microtrichales; f__Iamiaceae; g__Iamia; Unclassified
OTU23217	1	0	3	3	5	1	6	k__Bacteria; Unclassified; Unclassified; Unclassified; Unclassified; Unclassified; Unclassified
OTU2322	1	5	1	5	2	1	2	k__Bacteria; p__Proteobacteria; c__Deltaproteobacteria; o__Myxococcales; Unclassified; Unclassified; Unclassified
OTU23226	4	4	13	6	6	6	4	k__Bacteria; p__Proteobacteria; c__Gammaproteobacteria; o__Betaproteobacteriales; f__Burkholderiaceae; g__Burkholderia-Caballeronia-Paraburkholderia; Unclassified
OTU2323	1	1	2	1	1	3	2	k__Bacteria; p__Actinobacteria; c__Thermoleophilia; o__Gaiellales; f__Gaiellaceae; g__Gaiella; s__Gaiella_occulta
OTU2324	1	2	5	3	2	1	2	k__Bacteria; p__Verrucomicrobia; c__Verrucomicrobiae; o__Pedosphaerales; f__Pedosphaeraceae; g__Pedosphaera; s__Pedosphaera_parvula
OTU2326	2	3	5	3	0	6	8	k__Bacteria; p__Planctomycetes; c__Planctomycetacia; o__Gemmatales; f__Gemmataceae; Unclassified; Unclassified
OTU23262	1	0	14	6	1	0	1	k__Bacteria; p__Proteobacteria; c__Gammaproteobacteria; o__Betaproteobacteriales; f__Burkholderiaceae; g__Ramlibacter; s__Ramlibacter_sp.
OTU2327	1	0	8	2	2	0	2	k__Bacteria; p__Verrucomicrobia; c__Verrucomicrobiae; o__Pedosphaerales; f__Pedosphaeraceae; g__Pedosphaera; s__Pedosphaera_parvula
OTU2329	1	1	1	1	5	1	3	k__Bacteria; p__Chloroflexi; Unclassified; Unclassified; Unclassified; Unclassified; Unclassified
OTU23295	0	0	6	2	2	0	3	k__Bacteria; p__Verrucomicrobia; c__Verrucomicrobiae; o__Pedosphaerales; f__Pedosphaeraceae; g__Pedosphaera; s__Pedosphaera_parvula
OTU233	5	9	4	4	8	4	8	k__Bacteria; p__Proteobacteria; c__Deltaproteobacteria; Unclassified; Unclassified; Unclassified; Unclassified
OTU2330	5	1	0	0	2	2	1	k__Bacteria; p__Planctomycetes; c__Planctomycetacia; o__Pirellulales; f__Pirellulaceae; Unclassified; Unclassified
OTU2331	1	4	2	1	1	6	1	k__Bacteria; p__Acidobacteria; c__Blastocatellia; o__Blastocatellales; f__Pyrinomonadaceae; g__Brevitalea; Unclassified
OTU2332	1	2	0	1	0	6	3	k__Bacteria; p__Bacteroidetes; c__Bacteroidia; Unclassified; Unclassified; Unclassified; Unclassified
OTU2333	0	0	2	4	4	4	0	k__Bacteria; p__Bacteroidetes; c__Bacteroidia; o__Chitinophagales; f__Chitinophagaceae; g__Terrimonas; s__Terrimonas_sp.
OTU2334	2	0	2	3	3	4	1	k__Bacteria; p__Gemmatimonadetes; c__Gemmatimonadetes; o__Gemmatimonadales; f__Gemmatimonadaceae; g__Gemmatimonas; Unclassified
OTU2335	3	1	3	1	3	1	2	k__Bacteria; p__Bacteroidetes; c__Bacteroidia; o__Sphingobacteriales; f__Sphingobacteriaceae; Unclassified; Unclassified
OTU2336	0	5	0	1	2	2	1	k__Bacteria; p__Proteobacteria; c__Alphaproteobacteria; Unclassified; Unclassified; Unclassified; Unclassified
OTU2337	0	0	2	2	2	3	5	k__Bacteria; p__Proteobacteria; c__Alphaproteobacteria; Unclassified; Unclassified; Unclassified; Unclassified
OTU2338	5	0	3	0	4	0	0	k__Bacteria; p__Proteobacteria; c__Gammaproteobacteria; o__Betaproteobacteriales; Unclassified; Unclassified; Unclassified
OTU2339	1	3	0	3	1	3	2	k__Bacteria; p__Armatimonadetes; c__Fimbriimonadia; o__Fimbriimonadales; f__Fimbriimonadaceae; g__Fimbriimonas; s__Fimbriimonas_ginsengisoli
OTU234	8	9	9	11	21	15	18	k__Bacteria; p__Proteobacteria; c__Gammaproteobacteria; Unclassified; Unclassified; Unclassified; Unclassified
OTU2340	0	0	5	4	1	1	2	k__Bacteria; Unclassified; Unclassified; Unclassified; Unclassified; Unclassified; Unclassified
OTU2341	1	0	6	6	5	2	0	k__Bacteria; p__Proteobacteria; c__Alphaproteobacteria; o__Rickettsiales; f__Midichloriaceae; Unclassified; Unclassified
OTU2343	2	0	2	2	3	2	6	k__Bacteria; p__Gemmatimonadetes; c__Gemmatimonadetes; o__Gemmatimonadales; f__Gemmatimonadaceae; Unclassified; Unclassified
OTU2345	1	9	3	2	8	7	6	k__Bacteria; p__Gemmatimonadetes; c__Gemmatimonadetes; o__Gemmatimonadales; f__Gemmatimonadaceae; Unclassified; Unclassified
OTU23456	1	3	3	5	1	4	2	k__Bacteria; p__Proteobacteria; c__Deltaproteobacteria; o__Myxococcales; f__Haliangiaceae; g__Haliangium; Unclassified
OTU2346	1	0	3	4	5	0	4	k__Bacteria; p__Planctomycetes; c__Planctomycetacia; o__Pirellulales; f__Pirellulaceae; Unclassified; Unclassified
OTU2348	2	5	3	2	1	1	2	k__Bacteria; p__Proteobacteria; c__Alphaproteobacteria; o__Micropepsales; f__Micropepsaceae; g__Rhizomicrobium; Unclassified
OTU2349	0	1	0	3	1	1	5	k__Bacteria; Unclassified; Unclassified; Unclassified; Unclassified; Unclassified; Unclassified
OTU235	6	15	13	14	22	8	15	k__Bacteria; p__Proteobacteria; c__Gammaproteobacteria; o__Betaproteobacteriales; Unclassified; Unclassified; Unclassified
OTU2351	8	0	2	0	0	2	0	k__Bacteria; p__Gemmatimonadetes; Unclassified; Unclassified; Unclassified; Unclassified; Unclassified
OTU2352	3	6	1	1	2	0	1	k__Bacteria; p__Planctomycetes; c__Planctomycetacia; o__Gemmatales; f__Gemmataceae; Unclassified; Unclassified
OTU23529	3	6	8	12	15	11	12	k__Bacteria; p__Proteobacteria; c__Gammaproteobacteria; o__Xanthomonadales; f__Xanthomonadaceae; g__Lysobacter; s__Lysobacter_dokdonensis
OTU2353	0	1	7	5	0	0	0	k__Bacteria; p__Gemmatimonadetes; c__Longimicrobia; o__Longimicrobiales; f__Longimicrobiaceae; g__Longimicrobium; s__Longimicrobium_terrae
OTU2355	6	2	4	3	2	1	5	k__Bacteria; p__Proteobacteria; c__Deltaproteobacteria; o__Myxococcales; f__Haliangiaceae; g__Haliangium; Unclassified
OTU23550	3	3	1	3	2	2	1	k__Bacteria; p__Proteobacteria; c__Gammaproteobacteria; o__Betaproteobacteriales; f__Burkholderiaceae; g__Ideonella; s__Ideonella_sp.
OTU2356	3	1	0	1	3	3	2	k__Bacteria; p__Planctomycetes; Unclassified; Unclassified; Unclassified; Unclassified; Unclassified
OTU2357	3	1	5	4	1	2	2	k__Bacteria; p__Bacteroidetes; c__Bacteroidia; o__Chitinophagales; f__Chitinophagaceae; g__Flavisolibacter; s__Flavisolibacter_sp.
OTU2358	0	4	5	2	2	1	2	k__Bacteria; p__Planctomycetes; c__Planctomycetacia; o__Pirellulales; f__Pirellulaceae; Unclassified; Unclassified
OTU2359	2	0	1	0	2	3	3	k__Bacteria; Unclassified; Unclassified; Unclassified; Unclassified; Unclassified; Unclassified
OTU236	9	3	19	9	6	4	17	k__Bacteria; p__Bacteroidetes; c__Bacteroidia; o__Chitinophagales; f__Chitinophagaceae; g__Segetibacter; s__Segetibacter_aerophilus
OTU2360	2	4	0	2	1	4	2	k__Bacteria; Unclassified; Unclassified; Unclassified; Unclassified; Unclassified; Unclassified
OTU2361	1	3	2	1	2	1	1	k__Bacteria; p__Acidobacteria; c__Vicinamibacteria; Unclassified; f__Vicinamibacteraceae; g__Vicinamibacter; s__Vicinamibacter_silvestris
OTU23612	5	22	12	7	16	9	9	k__Bacteria; p__Proteobacteria; c__Alphaproteobacteria; o__Sphingomonadales; f__Sphingomonadaceae; g__Sphingomonas; Unclassified
OTU2362	4	0	2	0	5	0	0	k__Bacteria; p__Gemmatimonadetes; c__Gemmatimonadetes; o__Gemmatimonadales; f__Gemmatimonadaceae; Unclassified; Unclassified
OTU2365	1	0	5	1	3	0	1	k__Bacteria; p__Acidobacteria; c__Blastocatellia_Subgroup_4; o__Pyrinomonadales; f__Pyrinomonadaceae; g__RB41; s__Acidobacteria_bacterium
OTU2366	0	0	3	9	0	0	0	k__Bacteria; p__Proteobacteria; c__Alphaproteobacteria; o__Sphingomonadales; f__Sphingomonadaceae; g__Sphingomonas; s__Sphingomonas_sp.
OTU2367	3	0	1	2	6	0	1	k__Bacteria; p__Proteobacteria; c__Deltaproteobacteria; o__Myxococcales; f__Haliangiaceae; g__Haliangium; Unclassified
OTU2369	0	3	3	4	0	6	2	k__Bacteria; p__Proteobacteria; c__Gammaproteobacteria; o__Betaproteobacteriales; Unclassified; Unclassified; Unclassified
OTU237	5	3	16	5	7	2	4	k__Bacteria; p__Proteobacteria; c__Gammaproteobacteria; o__Betaproteobacteriales; f__Burkholderiaceae; g__Noviherbaspirillum; Unclassified
OTU2370	1	5	0	1	1	2	2	k__Bacteria; p__Planctomycetes; c__Planctomycetacia; o__Gemmatales; f__Gemmataceae; g__Gemmata; Unclassified
OTU2371	16	0	0	0	0	0	0	k__Bacteria; p__Proteobacteria; c__Alphaproteobacteria; o__Rickettsiales; f__Rickettsiaceae; g__Rickettsia; s__Rickettsia_bellii
OTU2372	2	2	2	1	5	0	2	k__Bacteria; p__Planctomycetes; c__Phycisphaerae; o__Tepidisphaerales; f__Tepidisphaeraceae; g__Tepidisphaera; s__Tepidisphaera_mucosa
OTU23723	0	2	1	0	3	6	2	k__Bacteria; p__Acidobacteria; c__Vicinamibacteria; Unclassified; f__Vicinamibacteraceae; g__Vicinamibacter; s__Vicinamibacter_silvestris
OTU2373	0	6	0	5	1	6	4	k__Bacteria; p__Fibrobacteres; c__Fibrobacteria; o__Fibrobacterales; f__Fibrobacteraceae; g__possible_genus_04; s__Juncus_effusus
OTU23752	1	2	2	2	1	3	1	k__Bacteria; p__Proteobacteria; c__Gammaproteobacteria; o__Betaproteobacteriales; f__Burkholderiaceae; g__Piscinibacter; s__Piscinibacter_sp.
OTU2376	2	0	3	6	3	0	11	k__Bacteria; p__Proteobacteria; c__Alphaproteobacteria; o__Micropepsales; f__Micropepsaceae; Unclassified; Unclassified
OTU2377	0	5	3	1	2	1	2	k__Bacteria; p__Proteobacteria; c__Alphaproteobacteria; o__Rhizobiales; f__Hyphomicrobiaceae; g__Hyphomicrobium; s__Hyphomicrobium_sp.
OTU2379	1	8	0	2	0	2	0	k__Bacteria; p__Planctomycetes; c__Planctomycetacia; o__Planctomycetales; Unclassified; Unclassified; Unclassified
OTU238	0	9	2	4	4	13	7	k__Bacteria; p__Verrucomicrobia; c__Verrucomicrobiae; o__Opitutales; f__Opitutaceae; g__Lacunisphaera; Unclassified
OTU2381	0	6	0	1	0	4	0	k__Bacteria; p__Gemmatimonadetes; Unclassified; Unclassified; Unclassified; Unclassified; Unclassified
OTU2382	1	3	3	3	3	3	4	k__Bacteria; p__Acidobacteria; c__Blastocatellia_Subgroup_4; o__Blastocatellales; f__Blastocatellaceae; g__Stenotrophobacter; Unclassified
OTU23826	1	7	7	9	5	4	2	k__Bacteria; p__Proteobacteria; c__Gammaproteobacteria; Unclassified; Unclassified; Unclassified; Unclassified
OTU2384	1	1	3	1	2	4	2	k__Bacteria; p__Planctomycetes; c__Planctomycetacia; o__Isosphaerales; f__Isosphaeraceae; g__Singulisphaera; s__Nostocoida_limicola
OTU2385	0	3	2	0	1	2	3	k__Bacteria; p__Planctomycetes; c__Planctomycetacia; o__Gemmatales; f__Gemmataceae; g__Gemmata; s__Gemmata_sp.
OTU2386	1	1	4	3	3	1	4	k__Bacteria; p__Proteobacteria; c__Alphaproteobacteria; o__Caulobacterales; f__Caulobacteraceae; g__Phenylobacterium; s__Phenylobacterium_sp.
OTU2388	0	2	0	5	1	3	1	k__Bacteria; p__Planctomycetes; c__Planctomycetacia; o__Isosphaerales; f__Isosphaeraceae; g__Singulisphaera; Unclassified
OTU239	5	47	14	13	10	10	14	k__Bacteria; p__Proteobacteria; Unclassified; Unclassified; Unclassified; Unclassified; Unclassified
OTU2393	0	6	5	7	0	1	2	k__Bacteria; p__Verrucomicrobia; c__Verrucomicrobiae; o__Chthoniobacterales; f__Chthoniobacteraceae; g__Candidatus_Udaeobacter; s__Verrucomicrobia_bacterium
OTU2394	0	1	0	1	9	1	0	k__Bacteria; p__Planctomycetes; c__Phycisphaerae; o__Phycisphaerales; f__Phycisphaeraceae; Unclassified; Unclassified
OTU2396	4	2	6	1	1	2	0	k__Bacteria; p__Gemmatimonadetes; c__Gemmatimonadetes; o__Gemmatimonadales; f__Gemmatimonadaceae; g__Gemmatirosa; s__Gemmatirosa_kalamazoonesis
OTU23985	3	4	4	1	1	6	6	k__Bacteria; p__Gemmatimonadetes; Unclassified; Unclassified; Unclassified; Unclassified; Unclassified
OTU2399	0	0	2	1	4	4	1	k__Bacteria; p__Acidobacteria; c__Acidobacteriia; o__Acidobacteriales; f__Acidobacteriaceae_Subgroup_1; Unclassified; Unclassified
OTU24	4	9	15	11	7	11	8	k__Bacteria; p__Proteobacteria; c__Gammaproteobacteria; o__Betaproteobacteriales; f__Nitrosomonadaceae; g__Ellin6067; s__Xanthomonadaceae_bacterium
OTU240	19	20	10	14	34	19	25	k__Bacteria; Unclassified; Unclassified; Unclassified; Unclassified; Unclassified; Unclassified
OTU2401	3	1	2	2	0	3	0	k__Bacteria; p__Bacteroidetes; c__Bacteroidia; o__Cytophagales; f__Microscillaceae; g__Chryseolinea; s__Chryseolinea_serpens
OTU2402	1	2	4	2	2	2	2	k__Bacteria; p__Acidobacteria; c__Acidobacteriia; o__Acidobacteriales; Unclassified; Unclassified; Unclassified
OTU2403	0	0	1	0	5	1	5	k__Bacteria; p__Dependentiae; c__Babeliae; o__Babeliales; f__Babeliaceae; g__Candidatus_Babela; s__Candidatus_Babela_massiliensis
OTU2404	1	1	0	3	1	6	0	k__Bacteria; p__Acidobacteria; c__Acidobacteriia; o__Acidobacteriales; f__Koribacteraceae; g__Candidatus_Koribacter; s__Candidatus_Koribacter_versatilis
OTU2405	0	2	5	2	2	4	2	k__Bacteria; p__Acidobacteria; Unclassified; Unclassified; Unclassified; Unclassified; Unclassified
OTU2406	1	2	2	2	5	0	0	k__Bacteria; p__Acidobacteria; Unclassified; Unclassified; Unclassified; Unclassified; Unclassified
OTU2409	2	2	4	1	0	1	3	k__Bacteria; p__Verrucomicrobia; c__Verrucomicrobiae; o__Opitutales; f__Opitutaceae; Unclassified; Unclassified
OTU24096	3	5	2	2	4	6	7	k__Bacteria; Unclassified; Unclassified; Unclassified; Unclassified; Unclassified; Unclassified
OTU24099	8	22	19	31	26	34	31	k__Bacteria; p__Proteobacteria; c__Gammaproteobacteria; o__Betaproteobacteriales; Unclassified; Unclassified; Unclassified
OTU241	8	4	23	15	9	15	12	k__Bacteria; p__Actinobacteria; c__Thermoleophilia; o__Gaiellales; f__Gaiellaceae; g__Gaiella; s__Gaiella_occulta
OTU2410	2	1	4	2	8	1	2	k__Bacteria; p__Verrucomicrobia; c__Verrucomicrobiae; o__Pedosphaerales; f__Pedosphaeraceae; g__ADurb.Bin063-1; s__Verrucomicrobia_bacterium
OTU24102	3	0	2	3	3	0	0	k__Bacteria; p__Acidobacteria; c__Blastocatellia_Subgroup_4; o__Pyrinomonadales; f__Pyrinomonadaceae; g__RB41; s__Acidobacteria_bacterium
OTU2412	1	3	1	3	1	0	2	k__Bacteria; p__Planctomycetes; c__Phycisphaerae; o__Tepidisphaerales; f__Tepidisphaeraceae; g__Tepidisphaera; s__Tepidisphaera_mucosa
OTU2413	2	1	0	4	0	2	3	k__Bacteria; p__Proteobacteria; c__Gammaproteobacteria; o__Betaproteobacteriales; f__Nitrosomonadaceae; g__Nitrosospira; Unclassified
OTU24139	0	3	0	5	0	5	2	k__Bacteria; p__Proteobacteria; c__Gammaproteobacteria; o__Betaproteobacteriales; f__Nitrosomonadaceae; g__MND1; s__Thiobacter_sp.
OTU2414	11	1	0	0	2	2	0	k__Bacteria; p__Patescibacteria; c__Saccharimonadia; o__Saccharimonadales; f__Saccharimonadaceae; g__Candidatus_Saccharimonas; s__Candidatus_Saccharimonas_aalborgensis
OTU2415	2	0	0	2	0	1	6	k__Bacteria; p__Verrucomicrobia; c__Verrucomicrobiae; o__Chthoniobacterales; f__Chthoniobacteraceae; g__Chthoniobacter; s__Chthoniobacter_flavus
OTU2416	4	1	2	2	3	1	5	k__Bacteria; p__Acidobacteria; c__Acidobacteriia; o__Acidobacteriales; f__Koribacteraceae; g__Candidatus_Koribacter; s__Candidatus_Koribacter_versatilis
OTU2417	2	0	1	1	2	1	4	k__Bacteria; p__Planctomycetes; c__Phycisphaerae; o__Tepidisphaerales; f__Tepidisphaeraceae; g__Tepidisphaera; s__Tepidisphaera_mucosa
OTU242	8	13	8	5	15	13	15	k__Bacteria; p__Nitrospirae; c__Nitrospira; o__Nitrospirales; f__Nitrospiraceae; g__Nitrospira; s__Nitrospirae_bacterium
OTU2420	3	2	1	0	1	3	3	k__Bacteria; Unclassified; Unclassified; Unclassified; Unclassified; Unclassified; Unclassified
OTU24249	0	0	0	19	0	0	0	k__Bacteria; p__Verrucomicrobia; c__Verrucomicrobiae; o__Verrucomicrobiales; f__Rubritaleaceae; g__Luteolibacter; s__Luteolibacter_sp.
OTU2425	1	5	0	1	3	3	2	k__Bacteria; p__Proteobacteria; c__Alphaproteobacteria; o__Rhizobiales; f__Xanthobacteraceae; g__Pseudolabrys; s__Pseudolabrys_sp.
OTU2426	3	3	1	4	2	6	3	k__Bacteria; p__Proteobacteria; c__Deltaproteobacteria; o__Myxococcales; f__Polyangiaceae; Unclassified; Unclassified
OTU243	15	26	25	11	9	13	17	k__Bacteria; p__Planctomycetes; c__Planctomycetacia; o__Gemmatales; f__Gemmataceae; g__Zavarzinella; Unclassified
OTU2430	1	0	1	1	4	4	0	k__Bacteria; p__Proteobacteria; c__Deltaproteobacteria; o__Myxococcales; f__Haliangiaceae; g__Haliangium; s__Betaproteobacteria_bacterium
OTU24314	0	2	1	1	2	4	1	k__Bacteria; Unclassified; Unclassified; Unclassified; Unclassified; Unclassified; Unclassified
OTU24315	6	2	3	0	13	0	3	k__Bacteria; p__Proteobacteria; c__Gammaproteobacteria; o__Betaproteobacteriales; f__Burkholderiaceae; g__Piscinibacter; s__Piscinibacter_sp.
OTU24324	10	13	19	16	17	17	14	k__Bacteria; p__Acidobacteria; c__Acidobacteriia; o__Acidobacteriales; Unclassified; Unclassified; Unclassified
OTU24338	1	7	3	2	3	5	8	k__Bacteria; p__Acidobacteria; c__Vicinamibacteria; Unclassified; f__Vicinamibacteraceae; g__Vicinamibacter; s__Vicinamibacter_silvestris
OTU2434	2	5	1	1	2	1	0	k__Bacteria; p__Verrucomicrobia; c__Verrucomicrobiae; o__Chthoniobacterales; f__Chthoniobacteraceae; Unclassified; Unclassified
OTU2435	2	2	2	2	2	1	1	k__Bacteria; p__Acidobacteria; Unclassified; Unclassified; Unclassified; Unclassified; Unclassified
OTU24352	0	14	1	12	11	14	4	k__Bacteria; p__Proteobacteria; c__Gammaproteobacteria; o__Betaproteobacteriales; f__Nitrosomonadaceae; g__MND1; s__Thiobacter_sp.
OTU2437	7	2	0	1	4	3	1	k__Bacteria; Unclassified; Unclassified; Unclassified; Unclassified; Unclassified; Unclassified
OTU24380	1	4	5	2	2	1	9	k__Bacteria; p__Verrucomicrobia; c__Verrucomicrobiae; o__Chthoniobacterales; f__Chthoniobacteraceae; g__Candidatus_Udaeobacter; s__Spartobacteria_bacterium
OTU24387	0	2	14	8	6	6	7	k__Bacteria; p__Planctomycetes; c__Planctomycetacia; o__Pirellulales; f__Pirellulaceae; Unclassified; Unclassified
OTU24388	3	2	4	6	3	4	13	k__Bacteria; p__Verrucomicrobia; c__Verrucomicrobiae; o__Chthoniobacterales; f__Chthoniobacteraceae; g__Candidatus_Udaeobacter; s__Spartobacteria_bacterium
OTU24389	10	8	7	4	11	1	0	k__Bacteria; p__Proteobacteria; c__Gammaproteobacteria; o__Betaproteobacteriales; f__Nitrosomonadaceae; g__Ellin6067; s__Xanthomonadaceae_bacterium
OTU2439	9	13	6	2	8	17	9	k__Bacteria; p__Proteobacteria; c__Gammaproteobacteria; o__Xanthomonadales; f__Rhodanobacteraceae; g__Dokdonella; Unclassified
OTU24398	1	2	4	4	2	1	0	k__Bacteria; p__Proteobacteria; c__Gammaproteobacteria; o__Betaproteobacteriales; f__Burkholderiaceae; g__Ramlibacter; s__Ramlibacter_sp.
OTU244	0	7	2	2	7	2	5	k__Bacteria; p__Proteobacteria; c__Deltaproteobacteria; Unclassified; Unclassified; Unclassified; Unclassified
OTU2440	1	2	5	3	4	9	3	k__Bacteria; Unclassified; Unclassified; Unclassified; Unclassified; Unclassified; Unclassified
OTU24401	1	5	3	5	1	5	3	k__Bacteria; p__Bacteroidetes; c__Bacteroidia; o__Chitinophagales; f__Chitinophagaceae; g__Ferruginibacter; s__Hypsibius_dujardini
OTU2442	2	4	2	1	0	1	1	k__Bacteria; p__Proteobacteria; c__Alphaproteobacteria; o__Rhizobiales; f__Xanthobacteraceae; Unclassified; Unclassified
OTU2443	0	3	2	3	0	2	2	k__Bacteria; p__Planctomycetes; c__Planctomycetacia; o__Gemmatales; f__Gemmataceae; g__Fimbriiglobus; Unclassified
OTU24445	5	5	3	2	2	2	4	k__Bacteria; p__Planctomycetes; c__Planctomycetacia; o__Gemmatales; f__Gemmataceae; g__Gemmata; Unclassified
OTU2445	3	1	0	1	5	1	2	k__Bacteria; p__Elusimicrobia; c__Endomicrobia; o__Endomicrobiales; f__Endomicrobiaceae; g__Candidatus_Endomicrobium; s__Elusimicrobia_bacterium
OTU2446	0	1	0	2	3	4	1	k__Bacteria; Unclassified; Unclassified; Unclassified; Unclassified; Unclassified; Unclassified
OTU24487	5	13	13	8	16	13	13	k__Bacteria; p__Acidobacteria; c__Vicinamibacteria; Unclassified; f__Vicinamibacteraceae; g__Vicinamibacter; s__Vicinamibacter_silvestris
OTU245	5	24	23	18	8	17	9	k__Bacteria; p__Proteobacteria; c__Gammaproteobacteria; o__Betaproteobacteriales; f__Burkholderiaceae; g__Variovorax; s__Variovorax_ginsengisoli
OTU2451	3	4	4	0	2	0	0	k__Bacteria; p__Patescibacteria; c__Saccharimonadia; o__Saccharimonadales; f__Saccharimonadaceae; g__Candidatus_Saccharimonas; s__Candidatus_Saccharimonas_aalborgensis
OTU2453	2	6	2	6	8	7	5	k__Bacteria; p__Actinobacteria; c__Actinobacteria; Unclassified; Unclassified; Unclassified; Unclassified
OTU2454	1	4	5	5	7	8	3	k__Bacteria; Unclassified; Unclassified; Unclassified; Unclassified; Unclassified; Unclassified
OTU2455	0	4	1	6	0	4	0	k__Bacteria; p__Proteobacteria; c__Alphaproteobacteria; Unclassified; Unclassified; Unclassified; Unclassified
OTU24551	0	2	3	10	0	0	0	k__Bacteria; p__Bacteroidetes; c__Bacteroidia; o__Chitinophagales; f__Chitinophagaceae; g__Ferruginibacter; Unclassified
OTU2456	23	4	12	0	29	5	2	k__Bacteria; p__Proteobacteria; c__Gammaproteobacteria; o__Betaproteobacteriales; f__Nitrosomonadaceae; g__Ellin6067; s__Xanthomonadaceae_bacterium
OTU2458	2	0	9	5	0	1	1	k__Bacteria; p__Bacteroidetes; c__Bacteroidia; o__Chitinophagales; f__Chitinophagaceae; g__Ferruginibacter; s__Ferruginibacter_paludis
OTU246	7	6	6	6	3	3	8	k__Bacteria; p__Proteobacteria; c__Gammaproteobacteria; o__Betaproteobacteriales; Unclassified; Unclassified; Unclassified
OTU2461	2	9	7	2	2	2	4	k__Bacteria; p__Acidobacteria; c__Blastocatellia_Subgroup_4; o__Blastocatellales; f__Pyrinomonadaceae; g__Arenimicrobium; s__Arenimicrobium_luteum
OTU2467	0	5	0	4	1	1	5	k__Bacteria; p__Gemmatimonadetes; c__Gemmatimonadetes; o__Gemmatimonadales; f__Gemmatimonadaceae; g__Gemmatirosa; s__Gemmatirosa_kalamazoonesis
OTU24690	2	1	2	2	3	1	2	k__Bacteria; p__Acidobacteria; c__Vicinamibacteria; Unclassified; f__Vicinamibacteraceae; g__Vicinamibacter; s__Vicinamibacter_silvestris
OTU247	2	7	4	16	3	10	3	k__Bacteria; p__Bacteroidetes; c__Bacteroidia; o__Chitinophagales; f__Chitinophagaceae; g__Terrimonas; s__Terrimonas_sp.
OTU2470	2	2	1	1	2	4	3	k__Bacteria; p__Gemmatimonadetes; c__Gemmatimonadetes; o__Gemmatimonadales; f__Gemmatimonadaceae; g__Gemmatimonas; s__Gemmatimonadetes_bacterium
OTU2472	2	1	1	4	1	2	0	k__Bacteria; p__Actinobacteria; c__Actinobacteria; Unclassified; Unclassified; Unclassified; Unclassified
OTU24722	2	0	5	8	5	11	14	k__Bacteria; p__Proteobacteria; c__Gammaproteobacteria; o__Betaproteobacteriales; Unclassified; Unclassified; Unclassified
OTU24723	0	1	3	6	0	0	1	k__Bacteria; p__Proteobacteria; c__Gammaproteobacteria; o__Betaproteobacteriales; f__Burkholderiaceae; g__Achromobacter; Unclassified
OTU2473	1	1	5	2	2	0	2	k__Bacteria; p__Acidobacteria; Unclassified; Unclassified; Unclassified; Unclassified; Unclassified
OTU2475	0	0	1	1	0	7	3	k__Bacteria; p__Proteobacteria; c__Deltaproteobacteria; Unclassified; Unclassified; Unclassified; Unclassified
OTU2476	2	2	2	0	0	1	4	k__Bacteria; p__Proteobacteria; c__Gammaproteobacteria; o__Gammaproteobacteria_Incertae_Sedis; Unclassified; g__Acidibacter; s__Steroidobacter_sp.
OTU2477	1	2	0	0	5	0	3	k__Bacteria; p__Firmicutes; c__Bacilli; o__Bacillales; f__Planococcaceae; g__Sporosarcina; Unclassified
OTU24771	5	6	5	5	6	12	4	k__Bacteria; p__Proteobacteria; c__Alphaproteobacteria; o__Sphingomonadales; f__Sphingomonadaceae; g__Sphingomonas; s__Sphingomonas_sediminicola
OTU2478	0	1	0	0	7	2	1	k__Bacteria; p__Proteobacteria; c__Gammaproteobacteria; o__Salinisphaerales; f__Solimonadaceae; Unclassified; Unclassified
OTU2479	3	2	4	1	1	1	0	k__Bacteria; Unclassified; Unclassified; Unclassified; Unclassified; Unclassified; Unclassified
OTU248	11	6	7	13	14	16	12	k__Bacteria; p__Bacteroidetes; c__Bacteroidia; o__Chitinophagales; f__Chitinophagaceae; g__Terrimonas; s__Terrimonas_sp.
OTU2480	3	5	2	2	1	3	2	k__Bacteria; p__Bacteroidetes; c__Bacteroidia; o__Chitinophagales; f__Chitinophagaceae; g__Niastella; Unclassified
OTU2481	0	2	1	0	2	3	3	k__Bacteria; p__Planctomycetes; c__Phycisphaerae; o__Tepidisphaerales; f__Tepidisphaeraceae; g__Tepidisphaera; s__Tepidisphaera_mucosa
OTU2482	1	1	5	1	3	5	3	k__Bacteria; p__Acidobacteria; Unclassified; Unclassified; Unclassified; Unclassified; Unclassified
OTU2484	1	2	2	6	0	0	0	k__Bacteria; Unclassified; Unclassified; Unclassified; Unclassified; Unclassified; Unclassified
OTU2487	0	3	1	2	2	3	0	k__Bacteria; p__Acidobacteria; Unclassified; Unclassified; Unclassified; Unclassified; Unclassified
OTU2488	2	1	0	2	3	1	2	k__Bacteria; p__Gemmatimonadetes; c__Gemmatimonadetes; o__Gemmatimonadales; f__Gemmatimonadaceae; g__Gemmatimonas; Unclassified
OTU24881	2	3	3	12	0	3	7	k__Bacteria; p__Proteobacteria; c__Gammaproteobacteria; o__Betaproteobacteriales; f__Burkholderiaceae; g__Caenimonas; s__Caenimonas_sp.
OTU2489	3	0	5	3	0	0	0	k__Bacteria; p__Bacteroidetes; c__Bacteroidia; o__Chitinophagales; f__Chitinophagaceae; Unclassified; Unclassified
OTU249	6	16	28	20	21	19	27	k__Bacteria; p__Verrucomicrobia; c__Verrucomicrobiae; o__Chthoniobacterales; f__Chthoniobacteraceae; g__Candidatus_Udaeobacter; Unclassified
OTU2490	1	6	3	0	2	2	0	k__Bacteria; p__Planctomycetes; Unclassified; Unclassified; Unclassified; Unclassified; Unclassified
OTU2491	1	5	2	2	2	0	2	k__Bacteria; p__Planctomycetes; c__Planctomycetacia; o__Gemmatales; f__Gemmataceae; Unclassified; Unclassified
OTU24928	5	3	3	3	1	0	1	k__Bacteria; p__Proteobacteria; c__Gammaproteobacteria; o__Betaproteobacteriales; f__Burkholderiaceae; g__Rhizobacter; s__Rhizobacter_sp.
OTU2494	6	3	5	4	1	0	0	k__Bacteria; p__Bacteroidetes; c__Bacteroidia; o__Sphingobacteriales; f__Sphingobacteriaceae; g__Mucilaginibacter; s__Mucilaginibacter_gossypii
OTU2496	2	2	2	2	1	5	1	k__Bacteria; p__Planctomycetes; c__Planctomycetacia; o__Gemmatales; f__Gemmataceae; g__Fimbriiglobus; Unclassified
OTU25	14	19	22	22	34	18	19	k__Bacteria; p__Proteobacteria; c__Gammaproteobacteria; o__Betaproteobacteriales; Unclassified; Unclassified; Unclassified
OTU250	11	4	14	15	8	9	14	k__Bacteria; p__Proteobacteria; c__Alphaproteobacteria; o__Rhizobiales; f__Rhizobiaceae; g__Allorhizobium-Neorhizobium-Pararhizobium-Rhizobium; Unclassified
OTU2502	7	0	2	2	0	0	1	k__Bacteria; p__Armatimonadetes; c__Fimbriimonadia; o__Fimbriimonadales; f__Fimbriimonadaceae; g__Fimbriimonas; s__Fimbriimonas_ginsengisoli
OTU25022	2	5	5	1	2	5	2	k__Bacteria; p__Proteobacteria; c__Gammaproteobacteria; o__Xanthomonadales; f__Xanthomonadaceae; g__Arenimonas; Unclassified
OTU2503	0	0	0	0	1	10	1	k__Bacteria; p__Proteobacteria; c__Gammaproteobacteria; o__Gammaproteobacteria_Incertae_Sedis; Unclassified; g__Candidatus_Berkiella; Unclassified
OTU2504	0	2	2	1	3	1	2	k__Bacteria; p__Gemmatimonadetes; c__Gemmatimonadetes; o__Gemmatimonadales; f__Gemmatimonadaceae; g__Gemmatimonas; Unclassified
OTU2506	0	1	0	0	3	4	3	k__Bacteria; p__Planctomycetes; c__Planctomycetacia; o__Pirellulales; f__Pirellulaceae; Unclassified; Unclassified
OTU2507	2	1	3	1	3	3	3	k__Bacteria; p__Chloroflexi; c__Anaerolineae; Unclassified; Unclassified; Unclassified; Unclassified
OTU2508	0	2	1	1	0	1	6	k__Bacteria; p__Verrucomicrobia; c__Verrucomicrobiae; o__Chthoniobacterales; f__Chthoniobacteraceae; Unclassified; Unclassified
OTU25084	2	5	3	1	2	6	13	k__Bacteria; p__Proteobacteria; c__Alphaproteobacteria; o__Rhizobiales; f__Methyloligellaceae; g__Methyloceanibacter; Unclassified
OTU251	6	5	9	16	13	14	23	k__Bacteria; p__Planctomycetes; c__Planctomycetacia; o__Pirellulales; f__Pirellulaceae; g__Pirellula; Unclassified
OTU25116	2	3	0	5	3	0	2	k__Bacteria; p__Acidobacteria; c__Blastocatellia_Subgroup_4; o__Pyrinomonadales; f__Pyrinomonadaceae; g__RB41; s__Acidobacteria_bacterium
OTU2512	0	5	2	0	0	3	2	k__Bacteria; p__Acidobacteria; c__Acidobacteriia; o__Solibacterales; f__Solibacteraceae_Subgroup_3; g__Candidatus_Solibacter; s__Candidatus_Solibacter_usitatus
OTU2513	5	0	3	2	1	3	2	k__Bacteria; p__Verrucomicrobia; c__Verrucomicrobiae; o__Pedosphaerales; f__Pedosphaeraceae; g__Pedosphaera; s__Pedosphaera_parvula
OTU2516	1	0	1	1	3	5	0	k__Bacteria; p__Acidobacteria; c__Thermoanaerobaculia; o__Thermoanaerobaculales; f__Thermoanaerobaculaceae; g__Subgroup_10; s__Acidobacteria_bacterium
OTU25162	2	6	1	1	1	1	2	k__Bacteria; p__Proteobacteria; c__Alphaproteobacteria; o__Caulobacterales; f__Caulobacteraceae; Unclassified; Unclassified
OTU2517	4	0	3	2	2	1	0	k__Bacteria; p__Proteobacteria; c__Gammaproteobacteria; o__Enterobacteriales; f__Enterobacteriaceae; g__Pantoea; s__Pantoea_dispersa
OTU25170	2	3	2	4	0	0	0	k__Bacteria; p__Planctomycetes; c__Planctomycetacia; o__Pirellulales; f__Pirellulaceae; g__Pirellula; Unclassified
OTU25181	1	3	6	1	1	1	4	k__Bacteria; p__Acidobacteria; c__Acidobacteriia; o__Solibacterales; f__Solibacteraceae_Subgroup_3; g__Candidatus_Solibacter; s__Candidatus_Solibacter_usitatus
OTU2519	2	0	4	1	1	1	3	k__Bacteria; p__Proteobacteria; c__Alphaproteobacteria; o__Rhodospirillales; f__Acetobacteraceae; g__Dankookia; s__Dankookia_rubra
OTU252	4	10	3	4	9	14	5	k__Bacteria; p__Proteobacteria; c__Gammaproteobacteria; o__Gammaproteobacteria_Incertae_Sedis; Unclassified; g__Acidibacter; s__Steroidobacter_sp.
OTU25227	2	4	7	12	2	12	2	k__Bacteria; p__Proteobacteria; c__Gammaproteobacteria; o__Xanthomonadales; f__Xanthomonadaceae; g__Arenimonas; Unclassified
OTU25234	4	18	4	12	11	19	7	k__Bacteria; p__Proteobacteria; c__Gammaproteobacteria; o__Betaproteobacteriales; f__Nitrosomonadaceae; g__MND1; s__Thiobacter_sp.
OTU25251	49	127	110	121	137	171	145	k__Bacteria; p__Nitrospirae; c__Nitrospira; o__Nitrospirales; f__Nitrospiraceae; g__Nitrospira; s__Nitrospira_japonica
OTU25295	6	13	14	9	18	8	14	k__Bacteria; p__Acidobacteria; c__Blastocatellia_Subgroup_4; o__Pyrinomonadales; f__Pyrinomonadaceae; g__RB41; s__Acidobacteria_bacterium
OTU253	4	20	19	22	4	12	28	k__Bacteria; p__Gemmatimonadetes; c__Gemmatimonadetes; o__Gemmatimonadales; f__Gemmatimonadaceae; Unclassified; Unclassified
OTU2530	0	1	2	2	2	0	5	k__Bacteria; p__Planctomycetes; c__Planctomycetacia; o__Isosphaerales; f__Isosphaeraceae; g__Singulisphaera; s__Nostocoida_limicola
OTU25300	4	13	6	4	7	5	3	k__Bacteria; p__Proteobacteria; c__Gammaproteobacteria; o__Betaproteobacteriales; f__Nitrosomonadaceae; g__Ellin6067; s__Xanthomonadaceae_bacterium
OTU2531	1	1	3	1	4	2	2	k__Bacteria; p__Chloroflexi; c__Anaerolineae; o__Anaerolineales; f__Anaerolineaceae; Unclassified; Unclassified
OTU25316	0	1	2	7	0	8	9	k__Bacteria; p__Proteobacteria; c__Alphaproteobacteria; o__Rhizobiales; f__Xanthobacteraceae; g__Pseudolabrys; s__Pseudolabrys_sp.
OTU2533	10	1	2	1	0	0	0	k__Bacteria; p__Actinobacteria; c__Actinobacteria; o__Micrococcales; f__Micrococcaceae; g__Arthrobacter; s__Arthrobacter_cupressi
OTU25330	2	2	1	3	4	1	1	k__Bacteria; p__Actinobacteria; c__Acidimicrobiia; o__Microtrichales; f__Iamiaceae; g__Iamia; Unclassified
OTU2535	2	2	2	3	0	3	3	k__Bacteria; p__Proteobacteria; c__Gammaproteobacteria; o__Betaproteobacteriales; Unclassified; Unclassified; Unclassified
OTU2537	1	1	4	2	2	2	6	k__Bacteria; p__Planctomycetes; c__Planctomycetacia; o__Planctomycetales; f__Rubinisphaeraceae; g__SH-PL14; s__Planctomyces_sp.
OTU254	7	17	12	7	25	14	18	k__Bacteria; p__Proteobacteria; c__Deltaproteobacteria; o__Myxococcales; f__Haliangiaceae; g__Haliangium; Unclassified
OTU2540	0	1	0	0	0	9	3	k__Bacteria; p__Gemmatimonadetes; Unclassified; Unclassified; Unclassified; Unclassified; Unclassified
OTU2541	0	3	3	3	1	4	2	k__Bacteria; p__Planctomycetes; c__Planctomycetacia; o__Planctomycetales; Unclassified; Unclassified; Unclassified
OTU2542	1	0	1	2	2	1	4	k__Bacteria; p__Planctomycetes; c__Phycisphaerae; o__Phycisphaerales; f__Phycisphaeraceae; g__SM1A02; Unclassified
OTU25442	0	7	0	6	1	7	0	k__Bacteria; p__Proteobacteria; c__Gammaproteobacteria; o__Betaproteobacteriales; f__Nitrosomonadaceae; g__Ellin6067; s__Xanthomonadaceae_bacterium
OTU2545	0	0	0	1	2	4	4	k__Bacteria; p__Proteobacteria; c__Alphaproteobacteria; Unclassified; Unclassified; Unclassified; Unclassified
OTU25453	1	2	0	4	2	4	0	k__Bacteria; p__Acidobacteria; c__Vicinamibacteria; Unclassified; f__Vicinamibacteraceae; g__Luteitalea; s__Luteitalea_pratensis
OTU2548	0	0	1	1	3	7	0	k__Bacteria; Unclassified; Unclassified; Unclassified; Unclassified; Unclassified; Unclassified
OTU25487	3	16	7	10	12	3	22	k__Bacteria; p__Gemmatimonadetes; c__Gemmatimonadetes; o__Gemmatimonadales; f__Gemmatimonadaceae; g__Gemmatimonas; s__Gemmatimonadaceae_bacterium
OTU255	3	8	41	45	4	6	5	k__Bacteria; p__Proteobacteria; c__Gammaproteobacteria; o__Betaproteobacteriales; f__Methylophilaceae; g__Methylotenera; s__Methylotenera_sp.
OTU2551	2	1	1	2	2	1	3	k__Bacteria; p__Armatimonadetes; c__Armatimonadia; o__Armatimonadales; f__Armatimonadaceae; g__Armatimonas; s__Armatimonas_rosea
OTU2552	1	32	2	5	0	13	10	k__Bacteria; p__Proteobacteria; c__Gammaproteobacteria; o__Xanthomonadales; f__Xanthomonadaceae; g__Arenimonas; Unclassified
OTU2553	0	2	2	1	1	4	1	k__Bacteria; p__Proteobacteria; c__Gammaproteobacteria; o__Xanthomonadales; f__Xanthomonadaceae; g__Pseudoxanthomonas; s__Pseudoxanthomonas_indica
OTU25534	1	5	10	4	8	5	8	k__Bacteria; p__Acidobacteria; c__Acidobacteriia; Unclassified; Unclassified; Unclassified; Unclassified
OTU2555	0	1	5	2	1	2	1	k__Bacteria; Unclassified; Unclassified; Unclassified; Unclassified; Unclassified; Unclassified
OTU25550	1	3	0	3	3	2	1	k__Bacteria; p__Proteobacteria; c__Deltaproteobacteria; Unclassified; Unclassified; Unclassified; Unclassified
OTU2556	1	5	1	1	1	1	2	k__Bacteria; p__Planctomycetes; c__Phycisphaerae; o__Tepidisphaerales; f__Tepidisphaeraceae; g__Tepidisphaera; s__Tepidisphaera_mucosa
OTU25571	7	9	13	19	7	8	2	k__Bacteria; p__Proteobacteria; c__Gammaproteobacteria; o__Betaproteobacteriales; f__Burkholderiaceae; g__Ramlibacter; s__Variovorax_sp.
OTU2559	0	1	1	4	1	4	3	k__Bacteria; p__Candidatus_Melainabacteria; Unclassified; o__Vampirovibrionales; Unclassified; g__Vampirovibrio; s__Vampirovibrio_chlorellavorus
OTU256	16	24	13	21	19	19	12	k__Bacteria; p__Proteobacteria; c__Gammaproteobacteria; o__Xanthomonadales; Unclassified; Unclassified; Unclassified
OTU2560	8	0	2	0	0	0	1	k__Bacteria; p__Proteobacteria; c__Deltaproteobacteria; o__Myxococcales; f__Polyangiaceae; Unclassified; Unclassified
OTU25639	2	3	4	0	1	1	0	k__Bacteria; p__Acidobacteria; c__Blastocatellia_Subgroup_4; o__Blastocatellales; f__Blastocatellaceae; g__Stenotrophobacter; Unclassified
OTU2564	1	2	1	5	0	1	1	k__Bacteria; p__Planctomycetes; c__Planctomycetacia; o__Pirellulales; f__Pirellulaceae; g__Pir4_lineage; s__Planctomycetaceae_bacterium
OTU2565	0	0	0	1	8	2	0	k__Bacteria; p__Firmicutes; c__Bacilli; o__Lactobacillales; f__Leuconostocaceae; g__Weissella; s__Weissella_paramesenteroides
OTU25662	0	2	2	1	2	4	7	k__Bacteria; p__Acidobacteria; c__Vicinamibacteria; Unclassified; f__Vicinamibacteraceae; g__Vicinamibacter; s__Vicinamibacter_silvestris
OTU25674	3	12	1	4	12	7	1	k__Bacteria; p__Proteobacteria; c__Gammaproteobacteria; o__Betaproteobacteriales; Unclassified; Unclassified; Unclassified
OTU25678	1	2	8	8	7	6	6	k__Bacteria; p__Proteobacteria; c__Alphaproteobacteria; o__Caulobacterales; f__Caulobacteraceae; g__Phenylobacterium; Unclassified
OTU2568	2	2	1	3	0	2	4	k__Bacteria; p__Proteobacteria; c__Gammaproteobacteria; Unclassified; Unclassified; Unclassified; Unclassified
OTU2570	1	0	1	4	1	3	1	k__Bacteria; p__Elusimicrobia; c__Endomicrobia; o__Endomicrobiales; f__Endomicrobiaceae; g__Candidatus_Endomicrobium; Unclassified
OTU2571	0	1	0	8	7	2	0	k__Bacteria; p__Bacteroidetes; c__Bacteroidia; o__Cytophagales; f__Microscillaceae; g__Ohtaekwangia; s__Ohtaekwangia_koreensis
OTU2572	0	0	0	3	0	10	1	k__Bacteria; p__Proteobacteria; c__Deltaproteobacteria; o__Myxococcales; f__Polyangiaceae; Unclassified; Unclassified
OTU25735	1	1	4	1	5	4	2	k__Bacteria; p__Proteobacteria; c__Gammaproteobacteria; o__Betaproteobacteriales; Unclassified; Unclassified; Unclassified
OTU2574	18	2	4	2	3	1	4	k__Bacteria; p__Firmicutes; c__Bacilli; o__Bacillales; f__Bacillaceae; g__Bacillus; Unclassified
OTU25755	1	4	2	4	1	3	4	k__Bacteria; p__Proteobacteria; c__Gammaproteobacteria; o__Betaproteobacteriales; f__Nitrosomonadaceae; g__Ellin6067; Unclassified
OTU2576	0	1	0	0	5	3	3	k__Bacteria; p__Proteobacteria; c__Gammaproteobacteria; o__Salinisphaerales; f__Solimonadaceae; Unclassified; Unclassified
OTU2577	0	3	0	3	3	0	3	k__Bacteria; Unclassified; Unclassified; Unclassified; Unclassified; Unclassified; Unclassified
OTU2579	2	0	2	1	3	2	2	k__Bacteria; p__Gemmatimonadetes; c__Gemmatimonadetes; o__Gemmatimonadales; f__Gemmatimonadaceae; g__Gemmatimonas; Unclassified
OTU258	2	3	2	1	6	3	2	k__Bacteria; p__Verrucomicrobia; c__Verrucomicrobiae; o__Pedosphaerales; f__Pedosphaeraceae; Unclassified; Unclassified
OTU2580	0	4	0	2	2	2	2	k__Bacteria; p__Proteobacteria; c__Alphaproteobacteria; o__Sphingomonadales; f__Sphingomonadaceae; g__Sphingomonas; s__Sphingomonas_wittichii
OTU25828	0	1	0	6	0	5	1	k__Bacteria; p__Bacteroidetes; c__Bacteroidia; o__Chitinophagales; f__Chitinophagaceae; g__Terrimonas; s__Terrimonas_sp.
OTU2583	1	0	2	3	3	3	3	k__Bacteria; p__Proteobacteria; c__Alphaproteobacteria; o__Rhizobiales; f__Xanthobacteraceae; g__Pseudolabrys; s__Pseudolabrys_sp.
OTU25848	14	15	6	12	14	13	18	k__Bacteria; p__Acidobacteria; Unclassified; Unclassified; Unclassified; Unclassified; Unclassified
OTU25851	13	19	13	36	19	22	28	k__Bacteria; p__Proteobacteria; c__Gammaproteobacteria; o__Betaproteobacteriales; Unclassified; Unclassified; Unclassified
OTU25890	0	5	3	2	0	1	1	k__Bacteria; p__Proteobacteria; c__Deltaproteobacteria; o__Myxococcales; f__Polyangiaceae; Unclassified; Unclassified
OTU2592	1	5	2	2	6	0	2	k__Bacteria; p__Proteobacteria; c__Alphaproteobacteria; o__Caulobacterales; f__Caulobacteraceae; g__Caulobacter; Unclassified
OTU25922	4	1	3	1	3	0	3	k__Bacteria; p__Proteobacteria; c__Gammaproteobacteria; o__Betaproteobacteriales; f__Burkholderiaceae; Unclassified; Unclassified
OTU2593	8	1	2	1	1	2	1	k__Bacteria; p__Verrucomicrobia; c__Verrucomicrobiae; o__Pedosphaerales; f__Pedosphaeraceae; Unclassified; Unclassified
OTU25931	1	0	4	6	0	0	0	k__Bacteria; p__Proteobacteria; c__Gammaproteobacteria; o__Betaproteobacteriales; f__Burkholderiaceae; g__Ramlibacter; Unclassified
OTU25936	3	5	4	2	4	3	5	k__Bacteria; p__Acidobacteria; c__Acidobacteriia; o__Acidobacteriales; Unclassified; Unclassified; Unclassified
OTU2594	0	4	0	3	1	2	1	k__Bacteria; p__Actinobacteria; c__Acidimicrobiia; o__Microtrichales; f__Iamiaceae; g__Iamia; Unclassified
OTU2595	1	2	1	3	4	3	1	k__Bacteria; p__Proteobacteria; c__Alphaproteobacteria; Unclassified; Unclassified; Unclassified; Unclassified
OTU2596	0	6	9	2	1	5	3	k__Bacteria; p__Planctomycetes; Unclassified; Unclassified; Unclassified; Unclassified; Unclassified
OTU25964	0	3	0	1	1	6	2	k__Bacteria; p__Proteobacteria; c__Gammaproteobacteria; o__Betaproteobacteriales; f__Nitrosomonadaceae; g__MND1; s__Thiobacter_sp.
OTU2597	1	3	2	1	5	2	1	k__Bacteria; p__Proteobacteria; c__Deltaproteobacteria; Unclassified; Unclassified; Unclassified; Unclassified
OTU25992	4	1	0	3	2	1	1	k__Bacteria; p__Proteobacteria; c__Deltaproteobacteria; o__Myxococcales; f__Haliangiaceae; g__Haliangium; s__Betaproteobacteria_bacterium
OTU26	32	44	45	67	47	65	51	k__Bacteria; p__Bacteroidetes; c__Bacteroidia; o__Chitinophagales; f__Chitinophagaceae; g__Flavitalea; s__Flavitalea_sp.
OTU260	6	0	24	10	8	0	3	k__Bacteria; p__Proteobacteria; c__Gammaproteobacteria; o__Betaproteobacteriales; f__Burkholderiaceae; g__Azohydromonas; s__Azohydromonas_sp.
OTU26000	1	1	6	5	1	0	0	k__Bacteria; p__Proteobacteria; c__Gammaproteobacteria; o__Betaproteobacteriales; f__Burkholderiaceae; g__Ramlibacter; s__Ramlibacter_sp.
OTU2601	1	1	1	3	1	3	1	k__Bacteria; p__Planctomycetes; c__Phycisphaerae; o__Tepidisphaerales; f__Tepidisphaeraceae; g__Tepidisphaera; s__Tepidisphaera_mucosa
OTU2603	0	3	3	1	2	3	1	k__Bacteria; p__Gemmatimonadetes; c__Gemmatimonadetes; o__Gemmatimonadales; f__Gemmatimonadaceae; Unclassified; Unclassified
OTU26034	2	5	3	3	1	2	4	k__Bacteria; p__Planctomycetes; c__Planctomycetacia; o__Pirellulales; f__Pirellulaceae; g__Pirellula; s__Pasteuria_sp.
OTU2606	1	0	10	2	1	3	3	k__Bacteria; p__Acidobacteria; c__Blastocatellia_Subgroup_4; o__Pyrinomonadales; f__Pyrinomonadaceae; g__RB41; s__Acidobacteria_bacterium
OTU2608	0	1	1	4	1	5	1	k__Bacteria; Unclassified; Unclassified; Unclassified; Unclassified; Unclassified; Unclassified
OTU2609	3	0	2	4	5	5	0	k__Bacteria; p__Proteobacteria; c__Gammaproteobacteria; o__Steroidobacterales; f__Steroidobacteraceae; g__Steroidobacter; s__Pseudomonas_sp.
OTU261	2	17	7	15	10	18	8	k__Bacteria; p__Gemmatimonadetes; c__Gemmatimonadetes; o__Gemmatimonadales; f__Gemmatimonadaceae; g__Gemmatimonas; Unclassified
OTU2610	0	2	0	0	1	1	9	k__Bacteria; Unclassified; Unclassified; Unclassified; Unclassified; Unclassified; Unclassified
OTU2611	4	3	0	0	6	0	1	k__Bacteria; p__Verrucomicrobia; c__Verrucomicrobiae; o__Pedosphaerales; f__Pedosphaeraceae; g__Pedosphaera; s__Pedosphaera_parvula
OTU2612	0	1	4	6	1	0	0	k__Bacteria; p__Proteobacteria; c__Gammaproteobacteria; o__Betaproteobacteriales; f__Nitrosomonadaceae; g__MND1; s__Thiobacter_sp.
OTU2613	2	1	6	1	1	0	1	k__Bacteria; p__Acidobacteria; c__Acidobacteriia; o__Solibacterales; f__Solibacteraceae_Subgroup_3; g__Candidatus_Solibacter; s__Candidatus_Solibacter_usitatus
OTU26136	0	0	1	48	0	2	1	k__Bacteria; p__Proteobacteria; c__Gammaproteobacteria; o__Xanthomonadales; f__Xanthomonadaceae; g__Thermomonas; s__Thermomonas_brevis
OTU2615	1	3	2	4	1	0	8	k__Bacteria; p__Bacteroidetes; c__Bacteroidia; o__Chitinophagales; f__Chitinophagaceae; g__Flavisolibacter; s__Flavisolibacter_sp.
OTU2616	3	2	6	0	5	3	3	k__Bacteria; p__Verrucomicrobia; c__Verrucomicrobiae; o__Chthoniobacterales; f__Chthoniobacteraceae; g__Candidatus_Udaeobacter; Unclassified
OTU2617	1	0	3	1	5	2	0	k__Bacteria; p__Gemmatimonadetes; c__Gemmatimonadetes; o__Gemmatimonadales; f__Gemmatimonadaceae; g__Gemmatimonas; Unclassified
OTU2618	8	0	0	0	3	1	1	k__Bacteria; Unclassified; Unclassified; Unclassified; Unclassified; Unclassified; Unclassified
OTU26198	2	8	2	2	1	2	2	k__Bacteria; p__Gemmatimonadetes; c__Gemmatimonadetes; o__Gemmatimonadales; f__Gemmatimonadaceae; g__Gemmatimonas; s__Gemmatimonadaceae_bacterium
OTU262	4	16	6	3	14	3	9	k__Bacteria; p__Proteobacteria; c__Alphaproteobacteria; o__Rhizobiales; f__Xanthobacteraceae; Unclassified; Unclassified
OTU2620	0	6	3	2	2	2	2	k__Bacteria; p__Proteobacteria; c__Alphaproteobacteria; Unclassified; Unclassified; Unclassified; Unclassified
OTU2622	2	0	10	0	0	0	0	k__Bacteria; p__Armatimonadetes; c__Armatimonadia; o__Armatimonadales; f__Armatimonadaceae; g__Armatimonas; s__Armatimonas_rosea
OTU26234	3	0	6	7	3	5	4	k__Bacteria; p__Proteobacteria; c__Gammaproteobacteria; o__Betaproteobacteriales; f__Burkholderiaceae; g__Ramlibacter; s__Ramlibacter_sp.
OTU26238	3	1	2	8	6	3	4	k__Bacteria; p__Bacteroidetes; c__Bacteroidia; o__Chitinophagales; f__Chitinophagaceae; Unclassified; Unclassified
OTU2626	3	0	2	3	2	0	2	k__Bacteria; p__Planctomycetes; c__Planctomycetacia; o__Planctomycetales; Unclassified; Unclassified; Unclassified
OTU26261	2	5	3	2	3	4	6	k__Bacteria; p__Actinobacteria; c__Acidimicrobiia; o__Acidimicrobiales; f__Acidimicrobiales_Incertae_Sedis; g__Aciditerrimonas; s__Aciditerrimonas_ferrireducens
OTU2627	0	2	4	0	1	8	1	k__Bacteria; p__Gemmatimonadetes; c__Gemmatimonadetes; o__Gemmatimonadales; f__Gemmatimonadaceae; g__Gemmatimonas; Unclassified
OTU263	3	25	13	4	14	17	9	k__Bacteria; p__Acidobacteria; Unclassified; Unclassified; Unclassified; Unclassified; Unclassified
OTU2630	2	5	4	2	0	9	9	k__Bacteria; p__Actinobacteria; c__Thermoleophilia; o__Gaiellales; f__Gaiellaceae; g__Gaiella; s__Gaiella_occulta
OTU26323	3	0	5	2	0	1	2	k__Bacteria; p__Proteobacteria; c__Alphaproteobacteria; o__Sphingomonadales; f__Sphingomonadaceae; g__Sphingomonas; s__Sphingomonadaceae_bacterium
OTU2636	1	0	3	2	2	0	3	k__Bacteria; p__Bacteroidetes; c__Bacteroidia; Unclassified; Unclassified; Unclassified; Unclassified
OTU26371	1	2	1	2	1	2	4	k__Bacteria; p__Gemmatimonadetes; c__Gemmatimonadetes; o__Gemmatimonadales; f__Gemmatimonadaceae; g__Gemmatimonas; s__Gemmatimonadaceae_bacterium
OTU2639	4	1	4	4	3	2	5	k__Bacteria; p__Acidobacteria; c__Acidobacteriia; o__Acidobacteriales; f__Acidobacteriaceae_Subgroup_1; g__Occallatibacter; s__Acidobacteria_bacterium
OTU26394	0	0	1	3	1	2	4	k__Bacteria; p__Acidobacteria; c__Vicinamibacteria; Unclassified; f__Vicinamibacteraceae; g__Vicinamibacter; s__Vicinamibacter_silvestris
OTU26396	1	4	1	7	2	5	4	k__Bacteria; p__Acidobacteria; c__Vicinamibacteria; Unclassified; f__Vicinamibacteraceae; g__Vicinamibacter; s__Vicinamibacter_silvestris
OTU264	4	18	6	12	5	5	12	k__Bacteria; p__Acidobacteria; c__Vicinamibacteria; Unclassified; f__Vicinamibacteraceae; Unclassified; Unclassified
OTU2641	1	4	2	1	0	3	0	k__Bacteria; p__Proteobacteria; c__Alphaproteobacteria; Unclassified; Unclassified; Unclassified; Unclassified
OTU26445	0	2	3	3	2	2	2	k__Bacteria; p__Proteobacteria; c__Gammaproteobacteria; o__Betaproteobacteriales; f__Burkholderiaceae; g__Piscinibacter; s__Piscinibacter_sp.
OTU2646	6	9	3	3	2	5	2	k__Bacteria; p__Proteobacteria; c__Gammaproteobacteria; o__Betaproteobacteriales; f__Burkholderiaceae; g__Burkholderia-Caballeronia-Paraburkholderia; Unclassified
OTU2647	2	1	2	2	4	3	2	k__Bacteria; p__Proteobacteria; c__Gammaproteobacteria; o__Betaproteobacteriales; Unclassified; Unclassified; Unclassified
OTU2648	5	11	7	8	12	6	7	k__Bacteria; Unclassified; Unclassified; Unclassified; Unclassified; Unclassified; Unclassified
OTU265	8	4	14	4	11	6	21	k__Bacteria; p__Verrucomicrobia; c__Verrucomicrobiae; o__Chthoniobacterales; f__Chthoniobacteraceae; g__Candidatus_Udaeobacter; Unclassified
OTU2650	0	0	0	0	4	1	6	k__Bacteria; p__Planctomycetes; c__Planctomycetacia; o__Pirellulales; f__Pirellulaceae; g__Pirellula; s__Pasteuria_sp.
OTU2655	5	7	21	19	7	6	6	k__Bacteria; p__Proteobacteria; c__Gammaproteobacteria; o__Betaproteobacteriales; f__Burkholderiaceae; Unclassified; Unclassified
OTU2659	2	2	6	2	2	2	3	k__Bacteria; p__Verrucomicrobia; c__Verrucomicrobiae; o__Pedosphaerales; f__Pedosphaeraceae; g__Pedosphaera; s__Pedosphaera_parvula
OTU26595	3	4	1	0	6	3	3	k__Bacteria; p__Acidobacteria; c__Vicinamibacteria; Unclassified; f__Vicinamibacteraceae; g__Vicinamibacter; s__Vicinamibacter_silvestris
OTU266	2	11	12	21	8	10	3	k__Bacteria; p__Proteobacteria; c__Gammaproteobacteria; o__Betaproteobacteriales; f__Nitrosomonadaceae; g__MND1; s__Thiobacter_sp.
OTU2660	2	0	1	2	2	2	2	k__Bacteria; p__Actinobacteria; c__Thermoleophilia; o__Gaiellales; f__Gaiellaceae; g__Gaiella; s__Gaiella_occulta
OTU2663	2	8	3	10	8	20	9	k__Bacteria; p__Proteobacteria; c__Gammaproteobacteria; o__Betaproteobacteriales; f__Nitrosomonadaceae; g__MND1; s__Thiobacter_sp.
OTU2664	2	0	0	1	3	2	4	k__Bacteria; p__Chloroflexi; c__Anaerolineae; o__Anaerolineales; f__Anaerolineaceae; Unclassified; Unclassified
OTU26653	6	4	4	7	13	2	10	k__Bacteria; p__Proteobacteria; c__Alphaproteobacteria; o__Sphingomonadales; f__Sphingomonadaceae; Unclassified; Unclassified
OTU2666	0	0	0	0	1	12	0	k__Bacteria; p__Proteobacteria; c__Gammaproteobacteria; o__Cellvibrionales; Unclassified; Unclassified; Unclassified
OTU267	13	10	14	8	20	9	19	k__Bacteria; p__Acidobacteria; c__Blastocatellia_Subgroup_4; o__Pyrinomonadales; f__Pyrinomonadaceae; g__RB41; s__Acidobacteria_bacterium
OTU2672	2	1	3	1	2	2	0	k__Bacteria; p__Proteobacteria; c__Gammaproteobacteria; Unclassified; Unclassified; Unclassified; Unclassified
OTU26757	0	1	0	3	0	6	2	k__Bacteria; p__Verrucomicrobia; c__Verrucomicrobiae; o__Chthoniobacterales; f__Chthoniobacteraceae; g__Candidatus_Udaeobacter; Unclassified
OTU2679	2	3	3	1	5	0	0	k__Bacteria; p__Proteobacteria; c__Gammaproteobacteria; o__Betaproteobacteriales; f__Nitrosomonadaceae; g__MND1; s__Thiobacter_sp.
OTU268	4	18	14	13	9	21	16	k__Bacteria; p__Gemmatimonadetes; c__Gemmatimonadetes; o__Gemmatimonadales; f__Gemmatimonadaceae; g__Gemmatimonas; Unclassified
OTU2680	2	0	0	1	5	3	4	k__Bacteria; Unclassified; Unclassified; Unclassified; Unclassified; Unclassified; Unclassified
OTU2681	3	0	2	0	2	0	4	k__Bacteria; p__Armatimonadetes; c__Armatimonadia; o__Armatimonadales; f__Armatimonadaceae; g__Armatimonas; s__Armatimonas_rosea
OTU2684	1	3	0	3	0	4	0	k__Bacteria; p__Bacteroidetes; c__Bacteroidia; o__Chitinophagales; f__Chitinophagaceae; g__Terrimonas; s__Terrimonas_sp.
OTU26841	3	3	4	5	2	3	5	k__Bacteria; p__Verrucomicrobia; c__Verrucomicrobiae; o__Chthoniobacterales; f__Chthoniobacteraceae; g__Candidatus_Udaeobacter; s__Spartobacteria_bacterium
OTU26863	3	6	14	4	11	4	9	k__Bacteria; p__Gemmatimonadetes; c__Gemmatimonadetes; o__Gemmatimonadales; f__Gemmatimonadaceae; g__Gemmatimonas; Unclassified
OTU2687	0	0	3	2	6	1	0	k__Bacteria; p__Bacteroidetes; c__Chitinophagia; o__Chitinophagales; f__Chitinophagaceae; g__Panacibacter; s__Panacibacter_ginsenosidivorans
OTU2689	0	1	1	2	5	1	3	k__Bacteria; p__Gemmatimonadetes; c__Gemmatimonadetes; o__Gemmatimonadales; f__Gemmatimonadaceae; g__Gemmatimonas; Unclassified
OTU26892	4	0	3	0	4	0	0	k__Bacteria; p__Proteobacteria; c__Alphaproteobacteria; o__Sphingomonadales; f__Sphingomonadaceae; g__Sphingomonas; Unclassified
OTU269	9	7	8	12	24	17	24	k__Bacteria; p__Acidobacteria; c__Blastocatellia_Subgroup_4; o__Pyrinomonadales; f__Pyrinomonadaceae; g__RB41; s__Acidobacteria_bacterium
OTU26905	11	7	9	6	8	4	2	k__Bacteria; p__Proteobacteria; c__Gammaproteobacteria; o__Betaproteobacteriales; f__Burkholderiaceae; g__Noviherbaspirillum; s__Herbaspirillum_sp.
OTU2692	5	0	2	1	1	1	2	k__Bacteria; Unclassified; Unclassified; Unclassified; Unclassified; Unclassified; Unclassified
OTU2697	0	7	0	0	0	5	0	k__Bacteria; p__Planctomycetes; c__Planctomycetacia; Unclassified; Unclassified; Unclassified; Unclassified
OTU2699	0	6	0	9	4	4	5	k__Bacteria; p__Proteobacteria; c__Alphaproteobacteria; o__Sphingomonadales; f__Sphingomonadaceae; g__Sphingomonas; Unclassified
OTU26995	27	6	12	4	5	0	4	k__Bacteria; p__Proteobacteria; c__Gammaproteobacteria; o__Betaproteobacteriales; f__Burkholderiaceae; g__Massilia; s__Telluria_mixta
OTU270	9	2	6	9	15	13	6	k__Bacteria; p__Proteobacteria; c__Gammaproteobacteria; o__Xanthomonadales; f__Xanthomonadaceae; g__Arenimonas; Unclassified
OTU2700	1	0	0	0	2	3	5	k__Bacteria; p__Candidatus_Melainabacteria; Unclassified; o__Vampirovibrionales; Unclassified; g__Vampirovibrio; s__Vampirovibrio_chlorellavorus
OTU2704	7	4	3	2	12	3	5	k__Bacteria; p__Actinobacteria; c__Acidimicrobiia; o__Microtrichales; f__Iamiaceae; g__Iamia; s__Aquihabitans_daechungensis
OTU2706	1	0	0	3	2	5	2	k__Bacteria; p__Gemmatimonadetes; c__Gemmatimonadetes; o__Gemmatimonadales; f__Gemmatimonadaceae; g__Gemmatimonas; Unclassified
OTU2708	0	1	2	4	5	2	2	k__Bacteria; p__Proteobacteria; c__Deltaproteobacteria; Unclassified; Unclassified; Unclassified; Unclassified
OTU271	3	2	0	3	2	3	1	k__Bacteria; p__Planctomycetes; c__Planctomycetacia; o__Pirellulales; f__Pirellulaceae; Unclassified; Unclassified
OTU2711	7	2	0	0	1	1	0	k__Bacteria; p__Verrucomicrobia; c__Verrucomicrobiae; o__Opitutales; f__Opitutaceae; g__Lacunisphaera; s__Opitutus_sp.
OTU2714	6	0	0	0	5	1	0	k__Bacteria; p__Planctomycetes; c__Phycisphaerae; o__Tepidisphaerales; f__Tepidisphaeraceae; g__Tepidisphaera; s__Tepidisphaera_mucosa
OTU27142	13	59	61	62	57	65	81	k__Bacteria; p__Proteobacteria; c__Alphaproteobacteria; o__Sphingomonadales; f__Sphingomonadaceae; g__Sphingomonas; s__Sphingomonas_sediminicola
OTU27159	4	2	6	2	0	1	2	k__Bacteria; p__Proteobacteria; c__Deltaproteobacteria; o__Myxococcales; f__Polyangiaceae; g__Pajaroellobacter; s__Sorangiineae_bacterium
OTU2716	2	12	2	2	7	2	3	k__Bacteria; p__Proteobacteria; c__Gammaproteobacteria; o__Betaproteobacteriales; f__Burkholderiaceae; g__Comamonas; s__Leptothrix_sp.
OTU272	7	8	7	10	16	11	4	k__Bacteria; p__Proteobacteria; c__Gammaproteobacteria; o__Betaproteobacteriales; f__Nitrosomonadaceae; g__Ellin6067; s__Xanthomonadaceae_bacterium
OTU27231	2	3	6	5	4	1	2	k__Bacteria; p__Proteobacteria; c__Gammaproteobacteria; o__Betaproteobacteriales; f__Burkholderiaceae; g__Massilia; s__Massilia_sp.
OTU2724	1	3	1	3	2	5	2	k__Bacteria; p__Proteobacteria; c__Alphaproteobacteria; o__Sphingomonadales; f__Sphingomonadaceae; g__Sphingomonas; s__Sphingomonas_sediminicola
OTU27244	1	2	2	5	0	5	3	k__Bacteria; p__Proteobacteria; c__Deltaproteobacteria; o__Myxococcales; f__Polyangiaceae; Unclassified; Unclassified
OTU2727	1	2	0	2	1	3	3	k__Bacteria; p__Chloroflexi; c__Anaerolineae; o__Caldilineales; f__Caldilineaceae; g__Litorilinea; s__Litorilinea_aerophila
OTU2729	2	2	1	2	2	1	1	k__Bacteria; p__Proteobacteria; c__Alphaproteobacteria; o__Rhizobiales; f__Beijerinckiaceae; Unclassified; Unclassified
OTU273	1	1	2	2	4	6	4	k__Bacteria; p__Acidobacteria; c__Vicinamibacteria; Unclassified; f__Vicinamibacteraceae; g__Vicinamibacter; s__Vicinamibacter_silvestris
OTU2730	0	2	2	2	1	3	1	k__Bacteria; p__Verrucomicrobia; c__Verrucomicrobiae; o__Chthoniobacterales; f__Chthoniobacteraceae; Unclassified; Unclassified
OTU2733	2	1	3	3	0	1	1	k__Bacteria; p__Proteobacteria; c__Gammaproteobacteria; o__Xanthomonadales; f__Rhodanobacteraceae; Unclassified; Unclassified
OTU27339	2	18	2	4	6	17	2	k__Bacteria; p__Proteobacteria; c__Gammaproteobacteria; o__Betaproteobacteriales; Unclassified; Unclassified; Unclassified
OTU27349	0	3	1	3	2	1	2	k__Bacteria; p__Acidobacteria; c__Vicinamibacteria; Unclassified; f__Vicinamibacteraceae; g__Vicinamibacter; s__Vicinamibacter_silvestris
OTU2735	0	1	4	0	4	0	5	k__Bacteria; p__Proteobacteria; c__Deltaproteobacteria; Unclassified; Unclassified; Unclassified; Unclassified
OTU27363	1	4	0	1	0	3	2	k__Bacteria; p__Acidobacteria; c__Vicinamibacteria; Unclassified; f__Vicinamibacteraceae; g__Vicinamibacter; s__Vicinamibacter_silvestris
OTU2739	0	0	0	6	1	7	4	k__Bacteria; p__Acidobacteria; c__Vicinamibacteria; Unclassified; f__Vicinamibacteraceae; g__Vicinamibacter; s__Vicinamibacter_silvestris
OTU274	3	12	4	9	7	10	13	k__Bacteria; p__Planctomycetes; c__Planctomycetacia; o__Gemmatales; f__Gemmataceae; Unclassified; Unclassified
OTU2740	0	1	2	1	1	3	5	k__Bacteria; p__Acidobacteria; c__Acidobacteriia; o__Acidobacteriales; Unclassified; Unclassified; Unclassified
OTU2742	0	2	4	0	1	2	3	k__Bacteria; p__Proteobacteria; c__Gammaproteobacteria; o__Salinisphaerales; f__Solimonadaceae; Unclassified; Unclassified
OTU2748	2	12	9	31	22	40	13	k__Bacteria; Unclassified; Unclassified; Unclassified; Unclassified; Unclassified; Unclassified
OTU2749	1	0	1	3	1	6	0	k__Bacteria; p__Acidobacteria; c__Thermoanaerobaculia; o__Thermoanaerobaculales; f__Thermoanaerobaculaceae; g__Subgroup_10; s__Acidobacteria_bacterium
OTU275	1	5	25	27	1	6	4	k__Bacteria; p__Bacteroidetes; c__Bacteroidia; o__Chitinophagales; f__Chitinophagaceae; g__Flavisolibacter; Unclassified
OTU2750	1	0	3	3	1	2	1	k__Bacteria; p__Bacteroidetes; c__Bacteroidia; o__Chitinophagales; f__Chitinophagaceae; g__Ferruginibacter; s__Sphingobacteriales_bacterium
OTU2755	3	1	1	1	3	3	3	k__Bacteria; p__Planctomycetes; c__Planctomycetacia; o__Gemmatales; f__Gemmataceae; g__Zavarzinella; Unclassified
OTU2756	4	0	4	7	0	0	1	k__Bacteria; p__Bacteroidetes; c__Chitinophagia; o__Chitinophagales; f__Chitinophagaceae; g__Puia; s__Puia_dinghuensis
OTU276	7	17	27	28	14	17	7	k__Bacteria; p__Gemmatimonadetes; c__Gemmatimonadetes; o__Gemmatimonadales; f__Gemmatimonadaceae; g__Gemmatimonas; s__Gemmatimonadaceae_bacterium
OTU2762	1	0	3	3	1	3	1	k__Bacteria; p__Acidobacteria; c__Vicinamibacteria; Unclassified; f__Vicinamibacteraceae; g__Luteitalea; s__Luteitalea_pratensis
OTU2763	3	4	3	10	5	7	10	k__Bacteria; p__Proteobacteria; c__Gammaproteobacteria; o__Xanthomonadales; f__Rhodanobacteraceae; Unclassified; Unclassified
OTU2765	1	2	2	6	2	9	2	k__Bacteria; p__Proteobacteria; c__Gammaproteobacteria; o__Steroidobacterales; f__Steroidobacteraceae; g__Povalibacter; s__Povalibacter_uvarum
OTU2766	1	1	0	2	1	3	4	k__Bacteria; p__Planctomycetes; c__Phycisphaerae; o__Tepidisphaerales; f__Tepidisphaeraceae; g__Tepidisphaera; s__Tepidisphaera_mucosa
OTU27678	0	4	0	0	0	2	5	k__Bacteria; p__Planctomycetes; c__Phycisphaerae; o__Tepidisphaerales; f__Tepidisphaeraceae; g__Tepidisphaera; s__Tepidisphaera_mucosa
OTU2768	0	0	3	9	0	0	0	k__Bacteria; p__Bacteroidetes; c__Bacteroidia; o__Chitinophagales; f__Chitinophagaceae; Unclassified; Unclassified
OTU27682	1	1	3	0	1	9	4	k__Bacteria; p__Proteobacteria; c__Gammaproteobacteria; o__Betaproteobacteriales; f__Nitrosomonadaceae; g__MND1; s__Thiobacter_sp.
OTU277	3	18	0	32	23	39	16	k__Bacteria; p__Proteobacteria; c__Gammaproteobacteria; o__Pseudomonadales; f__Pseudomonadaceae; g__Pseudomonas; Unclassified
OTU2772	0	0	1	0	5	3	2	k__Bacteria; p__Planctomycetes; c__Phycisphaerae; o__Phycisphaerales; f__Phycisphaeraceae; g__SM1A02; s__Nannochloropsis_gaditana
OTU2773	1	2	3	0	0	1	7	k__Bacteria; p__Planctomycetes; c__Phycisphaerae; o__Tepidisphaerales; f__Tepidisphaeraceae; g__Tepidisphaera; s__Tepidisphaera_mucosa
OTU2777	0	2	1	6	1	1	0	k__Bacteria; p__Proteobacteria; c__Gammaproteobacteria; o__Betaproteobacteriales; Unclassified; Unclassified; Unclassified
OTU2778	1	2	0	2	2	3	1	k__Bacteria; p__Acidobacteria; Unclassified; Unclassified; Unclassified; Unclassified; Unclassified
OTU2779	3	1	1	1	3	1	2	k__Bacteria; p__Chloroflexi; Unclassified; Unclassified; Unclassified; Unclassified; Unclassified
OTU27793	0	8	0	9	1	5	2	k__Bacteria; p__Proteobacteria; c__Gammaproteobacteria; o__Betaproteobacteriales; f__Nitrosomonadaceae; g__Ellin6067; s__Xanthomonadaceae_bacterium
OTU2783	0	8	3	1	0	2	0	k__Bacteria; p__Patescibacteria; c__Saccharimonadia; o__Saccharimonadales; f__Saccharimonadaceae; g__Candidatus_Saccharimonas; s__Candidatus_Saccharimonas_aalborgensis
OTU2784	2	2	3	1	2	0	1	k__Bacteria; p__Verrucomicrobia; c__Verrucomicrobiae; o__Pedosphaerales; f__Pedosphaeraceae; g__Pedosphaera; s__Pedosphaera_parvula
OTU2785	0	5	0	1	1	4	0	k__Bacteria; Unclassified; Unclassified; Unclassified; Unclassified; Unclassified; Unclassified
OTU27888	0	1	3	1	3	5	0	k__Bacteria; p__Gemmatimonadetes; Unclassified; Unclassified; Unclassified; Unclassified; Unclassified
OTU279	0	2	1	2	5	7	2	k__Bacteria; p__Gemmatimonadetes; Unclassified; Unclassified; Unclassified; Unclassified; Unclassified
OTU2790	2	2	2	0	3	2	2	k__Bacteria; p__Verrucomicrobia; c__Verrucomicrobiae; o__Chthoniobacterales; f__Chthoniobacteraceae; g__Chthoniobacter; s__Verrucomicrobia_bacterium
OTU2791	0	0	12	0	0	0	0	k__Bacteria; p__Proteobacteria; c__Gammaproteobacteria; o__Xanthomonadales; f__Xanthomonadaceae; g__Lysobacter; s__Lysobacter_ximonensis
OTU2792	3	6	1	0	0	1	0	k__Bacteria; p__Bacteroidetes; c__Bacteroidia; o__Sphingobacteriales; Unclassified; Unclassified; Unclassified
OTU2794	4	8	6	8	8	11	11	k__Bacteria; p__Acidobacteria; c__Blastocatellia_Subgroup_4; o__Blastocatellales; Unclassified; Unclassified; Unclassified
OTU27941	1	0	4	1	2	3	2	k__Bacteria; p__Gemmatimonadetes; c__Longimicrobia; o__Longimicrobiales; f__Longimicrobiaceae; g__Longimicrobium; s__Longimicrobium_terrae
OTU27945	2	1	3	1	6	2	1	k__Bacteria; p__Acidobacteria; c__Blastocatellia_Subgroup_4; o__Pyrinomonadales; f__Pyrinomonadaceae; g__RB41; s__Acidobacteria_bacterium
OTU2795	2	2	0	1	2	2	2	k__Bacteria; Unclassified; Unclassified; Unclassified; Unclassified; Unclassified; Unclassified
OTU27956	2	3	5	2	9	4	2	k__Bacteria; p__Proteobacteria; c__Alphaproteobacteria; o__Sphingomonadales; f__Sphingomonadaceae; Unclassified; Unclassified
OTU2796	1	0	1	5	0	2	4	k__Bacteria; p__Chloroflexi; c__Ktedonobacteria; o__Ktedonobacterales; f__Ktedonobacteraceae; Unclassified; Unclassified
OTU2797	2	4	1	2	0	1	1	k__Bacteria; p__Proteobacteria; c__Gammaproteobacteria; o__Betaproteobacteriales; Unclassified; Unclassified; Unclassified
OTU27974	2	5	1	3	2	6	2	k__Bacteria; p__Proteobacteria; c__Gammaproteobacteria; o__Betaproteobacteriales; f__Nitrosomonadaceae; g__Ellin6067; s__Xanthomonadaceae_bacterium
OTU27979	1	2	2	10	1	5	4	k__Bacteria; p__Proteobacteria; c__Gammaproteobacteria; o__Xanthomonadales; f__Xanthomonadaceae; g__Arenimonas; Unclassified
OTU2799	0	0	2	2	2	4	1	k__Bacteria; p__Gemmatimonadetes; c__Gemmatimonadetes; o__Gemmatimonadales; f__Gemmatimonadaceae; g__Gemmatimonas; Unclassified
OTU28	33	31	40	33	46	43	46	k__Bacteria; p__Acidobacteria; c__Blastocatellia_Subgroup_4; o__Pyrinomonadales; f__Pyrinomonadaceae; g__RB41; s__Acidobacteria_bacterium
OTU280	5	8	14	15	14	19	12	k__Bacteria; Unclassified; Unclassified; Unclassified; Unclassified; Unclassified; Unclassified
OTU2800	1	4	2	2	2	0	2	k__Bacteria; p__Proteobacteria; c__Deltaproteobacteria; o__Myxococcales; f__Sandaracinaceae; g__Sandaracinus; s__Sorangiineae_bacterium
OTU28005	1	1	7	11	1	4	3	k__Bacteria; p__Proteobacteria; c__Gammaproteobacteria; o__Betaproteobacteriales; f__Burkholderiaceae; g__Ramlibacter; s__Ramlibacter_sp.
OTU28020	0	0	4	0	0	4	4	k__Bacteria; p__Acidobacteria; c__Vicinamibacteria; Unclassified; f__Vicinamibacteraceae; g__Vicinamibacter; s__Vicinamibacter_silvestris
OTU2806	1	3	3	3	2	1	3	k__Bacteria; p__Bacteroidetes; c__Bacteroidia; o__Chitinophagales; f__Chitinophagaceae; g__Chitinophaga; s__Chitinophaga_rupis
OTU28069	1	10	0	1	1	0	1	k__Bacteria; p__Proteobacteria; c__Gammaproteobacteria; o__Betaproteobacteriales; f__Nitrosomonadaceae; g__Ellin6067; s__Xanthomonadaceae_bacterium
OTU2807	3	1	0	2	3	2	0	k__Bacteria; p__Actinobacteria; c__Thermoleophilia; o__Solirubrobacterales; f__Solirubrobacteraceae; g__Conexibacter; s__Conexibacter_sp.
OTU2808	2	6	4	3	1	5	5	k__Bacteria; p__Proteobacteria; c__Alphaproteobacteria; o__Sphingomonadales; f__Sphingomonadaceae; g__Sphingomonas; s__Sphingomonas_jaspsi
OTU2809	0	1	3	1	4	2	2	k__Bacteria; p__Actinobacteria; c__Thermoleophilia; o__Gaiellales; f__Gaiellaceae; g__Gaiella; s__Gaiella_occulta
OTU281	6	3	4	3	8	9	6	k__Bacteria; p__Verrucomicrobia; c__Verrucomicrobiae; o__Opitutales; f__Opitutaceae; g__Opitutus; s__Opitutus_sp.
OTU2812	1	2	3	0	4	1	0	k__Bacteria; p__Gemmatimonadetes; c__Gemmatimonadetes; o__Gemmatimonadales; f__Gemmatimonadaceae; g__Gemmatimonas; Unclassified
OTU28157	4	22	0	7	8	2	7	k__Bacteria; p__Acidobacteria; c__Vicinamibacteria; Unclassified; f__Vicinamibacteraceae; Unclassified; Unclassified
OTU2816	1	3	1	2	4	1	1	k__Bacteria; p__Proteobacteria; c__Gammaproteobacteria; Unclassified; Unclassified; Unclassified; Unclassified
OTU282	0	19	2	4	10	15	5	k__Bacteria; p__Proteobacteria; c__Gammaproteobacteria; o__Betaproteobacteriales; Unclassified; Unclassified; Unclassified
OTU2821	0	1	3	3	0	4	2	k__Bacteria; p__Verrucomicrobia; c__Verrucomicrobiae; o__Chthoniobacterales; f__Chthoniobacteraceae; g__Candidatus_Udaeobacter; Unclassified
OTU2825	0	1	1	3	2	3	2	k__Bacteria; p__Actinobacteria; c__Thermoleophilia; o__Gaiellales; f__Gaiellaceae; g__Gaiella; s__Gaiella_occulta
OTU2827	2	4	7	4	12	11	18	k__Bacteria; p__Acidobacteria; c__Acidobacteriia; o__Acidobacteriales; f__Acidobacteriaceae_Subgroup_1; g__Acidipila; Unclassified
OTU28276	0	1	2	0	5	2	1	k__Bacteria; p__Proteobacteria; c__Gammaproteobacteria; o__Betaproteobacteriales; f__Nitrosomonadaceae; g__MND1; s__Thiobacter_sp.
OTU2829	0	0	1	0	4	5	1	k__Bacteria; Unclassified; Unclassified; Unclassified; Unclassified; Unclassified; Unclassified
OTU283	3	7	7	4	12	13	5	k__Bacteria; p__Proteobacteria; c__Deltaproteobacteria; o__Myxococcales; f__Polyangiaceae; Unclassified; Unclassified
OTU2831	0	3	2	3	0	3	5	k__Bacteria; p__Planctomycetes; c__Planctomycetacia; o__Pirellulales; f__Pirellulaceae; Unclassified; Unclassified
OTU28324	1	4	3	3	2	1	0	k__Bacteria; p__Proteobacteria; c__Gammaproteobacteria; o__Xanthomonadales; f__Xanthomonadaceae; g__Lysobacter; s__Lysobacter_yangpyeongensis
OTU2833	0	0	0	0	1	11	0	k__Bacteria; p__Elusimicrobia; c__Endomicrobia; o__Endomicrobiales; f__Endomicrobiaceae; g__Candidatus_Endomicrobium; Unclassified
OTU2835	0	0	2	1	3	5	0	k__Bacteria; p__Proteobacteria; c__Deltaproteobacteria; o__Bdellovibrionales; f__Bdellovibrionaceae; g__Bdellovibrio; s__Bdellovibrionales_bacterium
OTU2838	0	5	0	1	0	5	2	k__Bacteria; p__Proteobacteria; c__Deltaproteobacteria; o__Myxococcales; f__Nannocystaceae; g__Nannocystis; Unclassified
OTU2839	0	6	0	3	0	7	8	k__Bacteria; p__Proteobacteria; c__Deltaproteobacteria; o__Myxococcales; f__Haliangiaceae; g__Haliangium; s__Betaproteobacteria_bacterium
OTU28398	0	13	0	4	1	3	2	k__Bacteria; p__Proteobacteria; c__Gammaproteobacteria; o__Betaproteobacteriales; f__Nitrosomonadaceae; g__Ellin6067; s__Xanthomonadaceae_bacterium
OTU284	1	18	2	4	4	7	4	k__Bacteria; p__Acidobacteria; c__Vicinamibacteria; Unclassified; f__Vicinamibacteraceae; g__Vicinamibacter; s__Vicinamibacter_silvestris
OTU28418	0	6	1	2	0	3	1	k__Bacteria; p__Acidobacteria; c__Thermoanaerobaculia; o__Thermoanaerobaculales; f__Thermoanaerobaculaceae; g__Subgroup_10; s__Acidobacteria_bacterium
OTU2843	0	0	2	5	4	1	0	k__Bacteria; p__Fibrobacteres; c__Fibrobacteria; o__Fibrobacterales; f__Fibrobacteraceae; g__possible_genus_04; s__Juncus_effusus
OTU2847	1	1	1	6	8	7	3	k__Bacteria; p__Proteobacteria; c__Deltaproteobacteria; Unclassified; Unclassified; Unclassified; Unclassified
OTU2848	2	1	0	1	4	2	1	k__Bacteria; p__Verrucomicrobia; c__Verrucomicrobiae; o__Pedosphaerales; f__Pedosphaeraceae; Unclassified; Unclassified
OTU285	5	14	10	25	18	23	25	k__Bacteria; p__Proteobacteria; c__Gammaproteobacteria; o__Xanthomonadales; f__Xanthomonadaceae; g__Lysobacter; Unclassified
OTU28527	1	1	1	6	1	1	0	k__Bacteria; p__Bacteroidetes; c__Bacteroidia; o__Chitinophagales; f__Chitinophagaceae; g__Ferruginibacter; Unclassified
OTU28533	1	4	3	1	1	0	1	k__Bacteria; p__Proteobacteria; c__Gammaproteobacteria; o__Betaproteobacteriales; f__Nitrosomonadaceae; g__Ellin6067; s__Xanthomonadaceae_bacterium
OTU2857	0	0	6	13	0	3	0	k__Bacteria; p__Bacteroidetes; c__Bacteroidia; o__Flavobacteriales; f__Flavobacteriaceae; g__Flavobacterium; Unclassified
OTU28581	0	7	1	4	3	8	3	k__Bacteria; p__Proteobacteria; c__Gammaproteobacteria; o__Betaproteobacteriales; f__Burkholderiaceae; g__Ramlibacter; s__Ramlibacter_sp.
OTU286	0	2	1	1	1	1	5	k__Bacteria; p__Proteobacteria; c__Alphaproteobacteria; o__Sphingomonadales; f__Sphingomonadaceae; g__Sphingomonas; Unclassified
OTU28643	16	20	23	25	13	16	7	k__Bacteria; p__Proteobacteria; c__Gammaproteobacteria; o__Betaproteobacteriales; f__Nitrosomonadaceae; g__Ellin6067; s__Xanthomonadaceae_bacterium
OTU287	8	6	6	8	6	6	8	k__Bacteria; p__Acidobacteria; c__Vicinamibacteria; Unclassified; f__Vicinamibacteraceae; g__Vicinamibacter; s__Vicinamibacter_silvestris
OTU2870	0	2	4	2	1	1	2	k__Bacteria; p__Proteobacteria; c__Alphaproteobacteria; o__Sphingomonadales; f__Sphingomonadaceae; g__Sphingomonas; Unclassified
OTU2872	0	1	0	2	0	4	5	k__Bacteria; p__Planctomycetes; c__Planctomycetacia; o__Pirellulales; f__Pirellulaceae; Unclassified; Unclassified
OTU2875	0	1	0	3	3	1	4	k__Bacteria; Unclassified; Unclassified; Unclassified; Unclassified; Unclassified; Unclassified
OTU28753	0	10	0	1	0	0	1	k__Bacteria; p__Proteobacteria; c__Gammaproteobacteria; o__Betaproteobacteriales; Unclassified; Unclassified; Unclassified
OTU2883	0	10	1	2	1	0	0	k__Bacteria; p__Proteobacteria; Unclassified; Unclassified; Unclassified; Unclassified; Unclassified
OTU2885	2	0	2	5	1	3	2	k__Bacteria; p__Planctomycetes; c__Planctomycetacia; o__Isosphaerales; f__Isosphaeraceae; Unclassified; Unclassified
OTU2886	8	2	2	3	9	11	3	k__Bacteria; p__Bacteroidetes; c__Bacteroidia; o__Chitinophagales; f__Chitinophagaceae; g__Terrimonas; s__Terrimonas_sp.
OTU2887	1	4	2	8	7	3	5	k__Bacteria; p__Proteobacteria; c__Alphaproteobacteria; o__Rhizobiales; f__Xanthobacteraceae; g__Pseudolabrys; s__Pseudolabrys_sp.
OTU2889	5	0	1	6	2	0	0	k__Bacteria; p__Proteobacteria; c__Gammaproteobacteria; o__Xanthomonadales; f__Rhodanobacteraceae; g__Rhodanobacter; s__Rhodanobacter_lindaniclasticus
OTU289	8	11	11	7	13	4	4	k__Bacteria; p__Actinobacteria; c__Acidimicrobiia; o__Microtrichales; Unclassified; Unclassified; Unclassified
OTU2890	0	2	3	0	0	3	3	k__Bacteria; p__Actinobacteria; c__Actinobacteria; Unclassified; Unclassified; Unclassified; Unclassified
OTU2897	3	1	1	1	2	2	1	k__Bacteria; p__Proteobacteria; c__Gammaproteobacteria; o__Betaproteobacteriales; Unclassified; Unclassified; Unclassified
OTU28993	1	2	2	2	2	1	2	k__Bacteria; p__Proteobacteria; c__Alphaproteobacteria; Unclassified; Unclassified; Unclassified; Unclassified
OTU29	15	20	28	28	42	34	36	k__Bacteria; p__Acidobacteria; c__Blastocatellia_Subgroup_4; o__Pyrinomonadales; f__Pyrinomonadaceae; g__RB41; s__Acidobacteria_bacterium
OTU290	9	20	17	15	5	22	15	k__Bacteria; p__Planctomycetes; c__Planctomycetacia; o__Planctomycetales; f__Rubinisphaeraceae; g__SH-PL14; s__Planctomyces_sp.
OTU2903	1	4	6	0	6	7	5	k__Bacteria; p__Planctomycetes; c__Phycisphaerae; o__Tepidisphaerales; f__Tepidisphaeraceae; g__Tepidisphaera; s__Tepidisphaera_mucosa
OTU29051	2	15	4	9	6	13	12	k__Bacteria; p__Gemmatimonadetes; c__Gemmatimonadetes; o__Gemmatimonadales; f__Gemmatimonadaceae; g__Gemmatimonas; Unclassified
OTU2907	2	4	2	4	3	2	1	k__Bacteria; p__Proteobacteria; c__Gammaproteobacteria; o__Betaproteobacteriales; f__Burkholderiaceae; g__Ramlibacter; s__Ramlibacter_sp.
OTU29079	3	3	11	1	3	1	4	k__Bacteria; p__Acidobacteria; c__Acidobacteriia; o__Acidobacteriales; Unclassified; Unclassified; Unclassified
OTU2909	2	1	3	5	1	2	2	k__Bacteria; p__Bacteroidetes; c__Bacteroidia; Unclassified; Unclassified; Unclassified; Unclassified
OTU2911	2	0	5	10	0	0	0	k__Bacteria; p__Proteobacteria; c__Alphaproteobacteria; o__Rhizobiales; f__Rhizobiaceae; g__Allorhizobium-Neorhizobium-Pararhizobium-Rhizobium; s__Agrobacterium_radiobacter
OTU2913	1	1	2	3	6	2	3	k__Bacteria; p__Proteobacteria; c__Alphaproteobacteria; Unclassified; Unclassified; Unclassified; Unclassified
OTU29145	4	2	1	7	6	12	4	k__Bacteria; p__Bacteroidetes; c__Bacteroidia; o__Chitinophagales; f__Chitinophagaceae; g__Terrimonas; s__Terrimonas_sp.
OTU29152	0	1	5	4	2	1	3	k__Bacteria; p__Proteobacteria; c__Gammaproteobacteria; o__Betaproteobacteriales; f__Nitrosomonadaceae; g__Ellin6067; s__Xanthomonadaceae_bacterium
OTU29155	1	0	4	6	0	0	0	k__Bacteria; p__Proteobacteria; c__Gammaproteobacteria; o__Betaproteobacteriales; f__Burkholderiaceae; g__Ramlibacter; s__Ramlibacter_sp.
OTU29167	0	4	1	2	2	2	4	k__Bacteria; p__Acidobacteria; c__Vicinamibacteria; Unclassified; f__Vicinamibacteraceae; g__Vicinamibacter; s__Vicinamibacter_silvestris
OTU2917	9	2	4	8	0	4	11	k__Bacteria; p__Planctomycetes; c__Planctomycetacia; o__Planctomycetales; f__Rubinisphaeraceae; g__SH-PL14; s__Planctomyces_sp.
OTU292	5	17	13	21	14	17	17	k__Bacteria; p__Gemmatimonadetes; c__Gemmatimonadetes; o__Gemmatimonadales; f__Gemmatimonadaceae; Unclassified; Unclassified
OTU29205	6	9	18	25	8	12	10	k__Bacteria; p__Proteobacteria; c__Gammaproteobacteria; o__Betaproteobacteriales; f__Burkholderiaceae; g__Ideonella; s__Ideonella_sp.
OTU29216	4	4	14	5	4	1	7	k__Bacteria; p__Gemmatimonadetes; c__Gemmatimonadetes; o__Gemmatimonadales; f__Gemmatimonadaceae; g__Gemmatimonas; s__Gemmatimonadaceae_bacterium
OTU29237	4	2	4	3	2	1	1	k__Bacteria; p__Proteobacteria; c__Gammaproteobacteria; o__Xanthomonadales; f__Rhodanobacteraceae; g__Rhodanobacter; s__Rudaea_cellulosilytica
OTU2925	3	0	1	1	3	2	2	k__Bacteria; p__Acidobacteria; Unclassified; Unclassified; Unclassified; Unclassified; Unclassified
OTU293	7	9	5	10	11	6	12	k__Bacteria; p__Proteobacteria; c__Gammaproteobacteria; o__Xanthomonadales; f__Rhodanobacteraceae; Unclassified; Unclassified
OTU29309	3	5	12	9	1	8	2	k__Bacteria; p__Proteobacteria; c__Gammaproteobacteria; o__Betaproteobacteriales; f__Burkholderiaceae; g__Ramlibacter; s__Ramlibacter_sp.
OTU2931	1	0	1	2	4	2	1	k__Bacteria; p__Proteobacteria; c__Gammaproteobacteria; o__Xanthomonadales; f__Rhodanobacteraceae; g__Rhodanobacter; s__Rudaea_cellulosilytica
OTU29313	2	15	2	5	4	14	3	k__Bacteria; p__Proteobacteria; c__Gammaproteobacteria; o__Betaproteobacteriales; f__Nitrosomonadaceae; g__Ellin6067; s__Xanthomonadaceae_bacterium
OTU2932	2	4	1	3	2	0	4	k__Bacteria; p__Proteobacteria; c__Gammaproteobacteria; Unclassified; Unclassified; Unclassified; Unclassified
OTU29350	0	0	1	2	4	2	5	k__Bacteria; p__Proteobacteria; c__Gammaproteobacteria; o__Betaproteobacteriales; f__Nitrosomonadaceae; g__MND1; s__Thiobacter_sp.
OTU2936	1	1	1	3	3	0	2	k__Bacteria; p__Proteobacteria; c__Gammaproteobacteria; o__Betaproteobacteriales; Unclassified; Unclassified; Unclassified
OTU29372	4	5	3	8	3	2	1	k__Bacteria; p__Verrucomicrobia; c__Verrucomicrobiae; o__Chthoniobacterales; f__Chthoniobacteraceae; g__Chthoniobacter; s__Chthoniobacter_flavus
OTU29380	3	2	0	2	2	2	0	k__Bacteria; p__Proteobacteria; c__Gammaproteobacteria; o__Gammaproteobacteria_Incertae_Sedis; Unclassified; g__Acidibacter; s__Steroidobacter_sp.
OTU294	4	3	7	3	5	2	4	k__Bacteria; p__Acidobacteria; c__Vicinamibacteria; Unclassified; f__Vicinamibacteraceae; g__Vicinamibacter; s__Vicinamibacter_silvestris
OTU2947	3	0	2	0	3	0	3	k__Bacteria; p__Planctomycetes; c__Phycisphaerae; o__Tepidisphaerales; f__Tepidisphaeraceae; g__Tepidisphaera; s__Tepidisphaera_mucosa
OTU2949	1	1	1	1	1	2	4	k__Bacteria; p__Planctomycetes; c__Planctomycetacia; o__Isosphaerales; f__Isosphaeraceae; g__Singulisphaera; s__Isosphaera_sp.
OTU295	0	12	2	16	5	3	9	k__Bacteria; p__Planctomycetes; c__Planctomycetacia; Unclassified; Unclassified; Unclassified; Unclassified
OTU2954	0	1	0	0	3	4	3	k__Bacteria; Unclassified; Unclassified; Unclassified; Unclassified; Unclassified; Unclassified
OTU2956	6	3	12	10	6	10	9	k__Bacteria; p__Acidobacteria; c__Vicinamibacteria; Unclassified; f__Vicinamibacteraceae; Unclassified; Unclassified
OTU2959	0	2	0	1	3	2	3	k__Bacteria; p__Planctomycetes; Unclassified; Unclassified; Unclassified; Unclassified; Unclassified
OTU29594	3	4	0	5	5	5	3	k__Bacteria; p__Proteobacteria; c__Gammaproteobacteria; o__Betaproteobacteriales; f__Nitrosomonadaceae; g__MND1; s__Thiobacter_sp.
OTU296	5	5	16	11	12	6	12	k__Bacteria; p__Actinobacteria; c__Acidimicrobiia; o__Microtrichales; f__Iamiaceae; g__Iamia; Unclassified
OTU2963	2	4	5	6	2	5	4	k__Bacteria; p__Planctomycetes; c__Phycisphaerae; o__Tepidisphaerales; f__Tepidisphaeraceae; g__Tepidisphaera; s__Tepidisphaera_mucosa
OTU29652	1	7	4	5	5	4	10	k__Bacteria; p__Proteobacteria; c__Alphaproteobacteria; o__Sphingomonadales; f__Sphingomonadaceae; g__Sphingomonas; s__Sphingomonas_sediminicola
OTU29681	0	2	1	5	1	1	2	k__Bacteria; Unclassified; Unclassified; Unclassified; Unclassified; Unclassified; Unclassified
OTU29683	1	5	2	2	2	0	3	k__Bacteria; p__Proteobacteria; c__Alphaproteobacteria; o__Rhizobiales; f__Xanthobacteraceae; g__Bradyrhizobium; Unclassified
OTU297	6	5	6	4	7	3	9	k__Bacteria; p__Actinobacteria; c__Acidimicrobiia; o__Microtrichales; f__Iamiaceae; g__Iamia; s__Aquihabitans_daechungensis
OTU2971	1	2	3	1	3	0	2	k__Bacteria; p__Proteobacteria; c__Alphaproteobacteria; o__Azospirillales; f__Azospirillaceae; g__Nitrospirillum; Unclassified
OTU29715	3	1	3	1	0	1	4	k__Bacteria; p__Proteobacteria; c__Deltaproteobacteria; Unclassified; Unclassified; Unclassified; Unclassified
OTU2974	1	2	2	2	2	1	2	k__Bacteria; p__Gemmatimonadetes; c__Gemmatimonadetes; o__Gemmatimonadales; f__Gemmatimonadaceae; g__Gemmatimonas; s__Gemmatimonadetes_bacterium
OTU2975	3	1	0	0	1	1	5	k__Bacteria; p__Chloroflexi; c__Anaerolineae; Unclassified; Unclassified; Unclassified; Unclassified
OTU2976	0	0	3	2	2	2	3	k__Bacteria; p__Planctomycetes; c__Phycisphaerae; o__Tepidisphaerales; f__Tepidisphaeraceae; g__Tepidisphaera; s__Tepidisphaera_mucosa
OTU2977	0	2	1	3	5	2	1	k__Bacteria; p__Planctomycetes; c__Planctomycetacia; Unclassified; Unclassified; Unclassified; Unclassified
OTU298	14	23	10	15	18	19	8	k__Bacteria; p__Actinobacteria; c__Acidimicrobiia; o__Microtrichales; Unclassified; Unclassified; Unclassified
OTU2980	2	2	2	1	5	2	5	k__Bacteria; p__Bacteroidetes; c__Bacteroidia; o__Chitinophagales; f__Chitinophagaceae; g__Terrimonas; s__Terrimonas_sp.
OTU29802	11	12	23	24	22	17	13	k__Bacteria; p__Proteobacteria; c__Gammaproteobacteria; o__Betaproteobacteriales; f__Nitrosomonadaceae; g__Ellin6067; s__Xanthomonadaceae_bacterium
OTU29878	3	1	4	8	3	4	5	k__Bacteria; p__Acidobacteria; c__Blastocatellia_Subgroup_4; o__Pyrinomonadales; f__Pyrinomonadaceae; g__RB41; s__Acidobacteria_bacterium
OTU2988	0	1	3	2	2	5	5	k__Bacteria; p__Bacteroidetes; c__Bacteroidia; o__Cytophagales; f__Cytophagaceae; Unclassified; Unclassified
OTU299	4	0	13	18	19	14	25	k__Bacteria; p__Proteobacteria; c__Gammaproteobacteria; Unclassified; Unclassified; Unclassified; Unclassified
OTU2992	0	0	6	1	8	5	2	k__Bacteria; p__Actinobacteria; c__Acidimicrobiia; o__Microtrichales; f__Iamiaceae; g__Iamia; s__Aquihabitans_daechungensis
OTU29925	3	5	6	4	5	1	11	k__Bacteria; p__Proteobacteria; c__Alphaproteobacteria; o__Rhizobiales; f__Xanthobacteraceae; Unclassified; Unclassified
OTU2995	0	0	1	2	2	3	4	k__Bacteria; p__Bacteroidetes; c__Bacteroidia; o__Cytophagales; f__Cytophagaceae; g__Sporocytophaga; s__Sporocytophaga_sp.
OTU29963	1	3	1	7	5	2	2	k__Bacteria; p__Proteobacteria; c__Gammaproteobacteria; o__Betaproteobacteriales; f__Nitrosomonadaceae; g__MND1; s__Thiobacter_sp.
OTU3	53	30	140	116	43	47	28	k__Bacteria; p__Proteobacteria; c__Gammaproteobacteria; o__Betaproteobacteriales; f__Burkholderiaceae; g__Ramlibacter; s__Ramlibacter_sp.
OTU30	9	9	19	16	3	4	20	k__Bacteria; p__Proteobacteria; c__Alphaproteobacteria; o__Micropepsales; f__Micropepsaceae; g__Rhizomicrobium; s__Rhizomicrobium_electricum
OTU30008	27	23	12	16	19	16	27	k__Bacteria; p__Proteobacteria; c__Gammaproteobacteria; o__Betaproteobacteriales; Unclassified; Unclassified; Unclassified
OTU30053	0	6	2	0	4	1	9	k__Bacteria; p__Bacteroidetes; c__Bacteroidia; o__Chitinophagales; f__Chitinophagaceae; g__Niastella; s__Niastella_vici
OTU3007	0	9	5	5	1	2	3	k__Bacteria; p__Bacteroidetes; c__Bacteroidia; o__Chitinophagales; f__Chitinophagaceae; g__Terrimonas; s__Terrimonas_sp.
OTU301	3	19	12	7	6	10	16	k__Bacteria; p__Planctomycetes; c__Planctomycetacia; o__Planctomycetales; f__Schlesneriaceae; g__Planctopirus; s__Planctomyces_sp.
OTU3012	0	4	0	1	0	5	1	k__Bacteria; p__Planctomycetes; c__Planctomycetacia; Unclassified; Unclassified; Unclassified; Unclassified
OTU3013	1	1	0	11	1	2	1	k__Bacteria; p__Proteobacteria; c__Deltaproteobacteria; Unclassified; Unclassified; Unclassified; Unclassified
OTU3014	1	5	0	1	2	2	2	k__Bacteria; p__Planctomycetes; c__Planctomycetacia; o__Gemmatales; f__Gemmataceae; g__Zavarzinella; Unclassified
OTU3015	3	3	1	1	1	3	2	k__Bacteria; p__Proteobacteria; c__Gammaproteobacteria; o__Diplorickettsiales; f__Diplorickettsiaceae; g__Aquicella; s__Aquicella_siphonis
OTU302	4	13	9	20	4	17	4	k__Bacteria; p__Proteobacteria; c__Gammaproteobacteria; o__Betaproteobacteriales; f__Methylophilaceae; g__MM2; Unclassified
OTU3020	0	0	2	4	2	2	2	k__Bacteria; p__Proteobacteria; c__Alphaproteobacteria; o__Rhizobiales; f__Xanthobacteraceae; g__Rhodoplanes; Unclassified
OTU3025	0	4	1	1	0	3	2	k__Bacteria; p__Planctomycetes; c__Planctomycetacia; Unclassified; Unclassified; Unclassified; Unclassified
OTU30268	2	4	5	2	2	5	5	k__Bacteria; p__Acidobacteria; c__Vicinamibacteria; Unclassified; f__Vicinamibacteraceae; g__Vicinamibacter; s__Vicinamibacter_silvestris
OTU3027	5	9	14	9	13	11	7	k__Bacteria; p__Proteobacteria; c__Gammaproteobacteria; o__Betaproteobacteriales; f__Nitrosomonadaceae; g__Ellin6067; Unclassified
OTU303	6	10	7	4	8	9	6	k__Bacteria; p__Acidobacteria; c__Vicinamibacteria; Unclassified; f__Vicinamibacteraceae; g__Luteitalea; s__Luteitalea_pratensis
OTU3032	0	2	3	2	2	1	1	k__Bacteria; p__Proteobacteria; c__Deltaproteobacteria; Unclassified; Unclassified; Unclassified; Unclassified
OTU3036	2	2	1	0	2	4	0	k__Bacteria; Unclassified; Unclassified; Unclassified; Unclassified; Unclassified; Unclassified
OTU30376	3	0	0	3	4	2	2	k__Bacteria; p__Proteobacteria; c__Gammaproteobacteria; o__Betaproteobacteriales; Unclassified; Unclassified; Unclassified
OTU3038	2	1	0	1	0	6	1	k__Bacteria; p__Planctomycetes; Unclassified; Unclassified; Unclassified; Unclassified; Unclassified
OTU304	0	3	0	6	0	2	9	k__Bacteria; p__Proteobacteria; c__Alphaproteobacteria; o__Sphingomonadales; f__Sphingomonadaceae; g__Sphingomonas; Unclassified
OTU305	9	15	18	7	14	12	16	k__Bacteria; p__Acidobacteria; c__Acidobacteriia; o__Acidobacteriales; Unclassified; Unclassified; Unclassified
OTU3054	1	1	0	1	6	4	1	k__Bacteria; p__Proteobacteria; c__Deltaproteobacteria; Unclassified; Unclassified; Unclassified; Unclassified
OTU3055	1	0	5	2	2	3	3	k__Bacteria; p__Acidobacteria; c__Blastocatellia_Subgroup_4; o__Blastocatellales; f__Blastocatellaceae; g__Stenotrophobacter; s__Acidobacteria_bacterium
OTU30565	0	2	0	3	1	5	0	k__Bacteria; p__Proteobacteria; c__Gammaproteobacteria; o__Betaproteobacteriales; Unclassified; Unclassified; Unclassified
OTU30584	2	1	19	18	6	20	14	k__Bacteria; p__Proteobacteria; c__Gammaproteobacteria; o__Betaproteobacteriales; f__Burkholderiaceae; g__Azohydromonas; Unclassified
OTU30595	4	20	8	13	7	12	12	k__Bacteria; p__Gemmatimonadetes; c__Gemmatimonadetes; o__Gemmatimonadales; f__Gemmatimonadaceae; g__Gemmatimonas; Unclassified
OTU306	7	14	9	14	41	26	15	k__Bacteria; p__Proteobacteria; c__Gammaproteobacteria; o__Betaproteobacteriales; f__Nitrosomonadaceae; g__MND1; s__Thiobacter_sp.
OTU3060	1	0	1	0	6	1	4	k__Bacteria; p__Proteobacteria; c__Gammaproteobacteria; o__Diplorickettsiales; f__Diplorickettsiaceae; g__Aquicella; Unclassified
OTU30605	6	1	7	2	8	1	1	k__Bacteria; p__Acidobacteria; c__Blastocatellia_Subgroup_4; o__Pyrinomonadales; f__Pyrinomonadaceae; g__RB41; s__Acidobacteria_bacterium
OTU3063	0	4	0	1	2	4	1	k__Bacteria; p__Planctomycetes; c__Planctomycetacia; o__Gemmatales; f__Gemmataceae; g__Gemmata; s__Gemmata_sp.
OTU30676	0	5	0	2	0	2	5	k__Bacteria; p__Proteobacteria; c__Alphaproteobacteria; o__Sphingomonadales; f__Sphingomonadaceae; g__Sphingomonas; Unclassified
OTU307	0	7	3	7	16	19	4	k__Bacteria; p__Proteobacteria; c__Gammaproteobacteria; o__Betaproteobacteriales; f__Nitrosomonadaceae; g__MND1; s__Thiobacter_sp.
OTU3070	2	3	1	1	0	2	2	k__Bacteria; p__Verrucomicrobia; c__Verrucomicrobiae; o__Opitutales; f__Opitutaceae; g__Lacunisphaera; s__Opitutus_sp.
OTU30709	6	18	5	9	16	14	10	k__Bacteria; p__Proteobacteria; c__Alphaproteobacteria; o__Rhizobiales; f__Xanthobacteraceae; g__Pseudolabrys; s__Pseudolabrys_taiwanensis
OTU3072	1	0	8	4	2	0	0	k__Bacteria; p__Proteobacteria; c__Gammaproteobacteria; o__Xanthomonadales; f__Rhodanobacteraceae; g__Dyella; s__Dyella_koreensis
OTU3075	3	2	0	1	1	1	9	k__Bacteria; p__Proteobacteria; c__Alphaproteobacteria; o__Rhizobiales; f__Xanthobacteraceae; Unclassified; Unclassified
OTU3077	1	3	0	8	1	2	3	k__Bacteria; p__Verrucomicrobia; c__Verrucomicrobiae; o__Chthoniobacterales; f__Chthoniobacteraceae; g__Candidatus_Udaeobacter; s__Spartobacteria_bacterium
OTU3080	2	1	2	3	0	2	2	k__Bacteria; p__Acidobacteria; Unclassified; Unclassified; Unclassified; Unclassified; Unclassified
OTU30818	1	0	6	4	3	3	2	k__Bacteria; p__Proteobacteria; c__Deltaproteobacteria; o__Bdellovibrionales; f__Bdellovibrionaceae; g__Bdellovibrio; Unclassified
OTU3084	0	2	8	5	8	2	4	k__Bacteria; p__Fibrobacteres; c__Fibrobacteria; o__Fibrobacterales; f__Fibrobacteraceae; g__possible_genus_04; s__Juncus_effusus
OTU30848	6	1	17	10	10	11	3	k__Bacteria; p__Verrucomicrobia; c__Verrucomicrobiae; o__Chthoniobacterales; f__Chthoniobacteraceae; g__Candidatus_Udaeobacter; Unclassified
OTU30862	1	0	3	2	1	1	3	k__Bacteria; p__Acidobacteria; c__Vicinamibacteria; Unclassified; f__Vicinamibacteraceae; g__Vicinamibacter; s__Vicinamibacter_silvestris
OTU30867	2	4	1	0	5	5	7	k__Bacteria; p__Planctomycetes; c__Planctomycetacia; o__Gemmatales; f__Gemmataceae; Unclassified; Unclassified
OTU30881	2	6	10	5	7	3	4	k__Bacteria; p__Proteobacteria; c__Gammaproteobacteria; o__Betaproteobacteriales; f__Burkholderiaceae; g__Piscinibacter; s__Piscinibacter_sp.
OTU30883	1	0	3	1	2	3	1	k__Bacteria; p__Acidobacteria; c__Blastocatellia_Subgroup_4; o__Pyrinomonadales; f__Pyrinomonadaceae; g__RB41; s__Acidobacteria_bacterium
OTU3089	2	4	1	11	0	4	2	k__Bacteria; p__Gemmatimonadetes; Unclassified; Unclassified; Unclassified; Unclassified; Unclassified
OTU309	5	14	12	18	11	8	30	k__Bacteria; p__Verrucomicrobia; c__Verrucomicrobiae; o__Chthoniobacterales; f__Chthoniobacteraceae; Unclassified; Unclassified
OTU3095	0	0	9	4	0	0	0	k__Bacteria; p__Bacteroidetes; c__Bacteroidia; o__Cytophagales; f__Cytophagaceae; g__Cytophaga; Unclassified
OTU31	25	12	77	43	45	28	28	k__Bacteria; p__Proteobacteria; c__Gammaproteobacteria; o__Betaproteobacteriales; f__Burkholderiaceae; g__Burkholderia-Caballeronia-Paraburkholderia; s__Paraburkholderia_hospita
OTU310	4	8	13	11	15	19	14	k__Bacteria; p__Planctomycetes; c__Planctomycetacia; o__Pirellulales; f__Pirellulaceae; Unclassified; Unclassified
OTU31003	1	2	2	0	4	1	2	k__Bacteria; p__Gemmatimonadetes; c__Gemmatimonadetes; o__Gemmatimonadales; f__Gemmatimonadaceae; g__Gemmatimonas; s__Gemmatimonadaceae_bacterium
OTU3105	0	1	0	4	0	3	3	k__Bacteria; p__Bacteroidetes; c__Bacteroidia; o__Sphingobacteriales; f__Sphingobacteriaceae; g__Pedobacter; s__Pedobacter_oryzae
OTU311	3	12	4	7	10	21	7	k__Bacteria; p__Proteobacteria; c__Deltaproteobacteria; o__Myxococcales; f__Sandaracinaceae; g__Sandaracinus; s__Sorangiineae_bacterium
OTU3112	1	2	3	3	0	2	0	k__Bacteria; p__Proteobacteria; c__Alphaproteobacteria; Unclassified; Unclassified; Unclassified; Unclassified
OTU31126	0	4	2	4	0	1	1	k__Bacteria; p__Proteobacteria; c__Gammaproteobacteria; o__Betaproteobacteriales; f__Burkholderiaceae; g__Massilia; Unclassified
OTU3113	0	6	1	3	3	0	2	k__Bacteria; p__Acidobacteria; Unclassified; Unclassified; Unclassified; Unclassified; Unclassified
OTU3116	5	2	7	7	3	3	3	k__Bacteria; p__Planctomycetes; c__Planctomycetacia; o__Planctomycetales; Unclassified; Unclassified; Unclassified
OTU31181	9	0	4	0	0	2	1	k__Bacteria; p__Fibrobacteres; c__Fibrobacteria; o__Fibrobacterales; f__Fibrobacteraceae; g__possible_genus_04; s__Juncus_effusus
OTU312	3	17	14	18	11	7	10	k__Bacteria; p__Proteobacteria; c__Deltaproteobacteria; o__Myxococcales; f__Archangiaceae; Unclassified; Unclassified
OTU3121	0	3	3	3	3	1	2	k__Bacteria; p__Proteobacteria; c__Deltaproteobacteria; o__Myxococcales; f__Polyangiaceae; Unclassified; Unclassified
OTU31226	0	1	0	1	1	7	1	k__Bacteria; p__Proteobacteria; c__Deltaproteobacteria; o__Myxococcales; f__Haliangiaceae; g__Haliangium; s__Myxococcales_bacterium
OTU31227	3	2	7	3	0	3	5	k__Bacteria; p__Bacteroidetes; c__Bacteroidia; o__Chitinophagales; f__Chitinophagaceae; g__Flavisolibacter; s__Flavisolibacter_sp.
OTU3124	2	1	9	5	1	5	3	k__Bacteria; p__Proteobacteria; c__Alphaproteobacteria; o__Sphingomonadales; f__Sphingomonadaceae; g__Sphingomonas; s__Sphingomonas_sediminicola
OTU31271	5	7	6	8	26	21	10	k__Bacteria; p__Proteobacteria; c__Gammaproteobacteria; o__Betaproteobacteriales; f__Nitrosomonadaceae; g__MND1; s__Thiobacter_sp.
OTU3128	0	9	0	3	1	0	0	k__Bacteria; p__Gemmatimonadetes; c__Gemmatimonadetes; o__Gemmatimonadales; f__Gemmatimonadaceae; Unclassified; Unclassified
OTU3132	0	2	2	3	4	2	0	k__Bacteria; p__Planctomycetes; Unclassified; Unclassified; Unclassified; Unclassified; Unclassified
OTU31324	4	1	7	3	0	0	3	k__Bacteria; p__Planctomycetes; c__Phycisphaerae; o__Tepidisphaerales; f__Tepidisphaeraceae; g__Tepidisphaera; s__Tepidisphaera_mucosa
OTU3136	3	0	0	4	5	5	3	k__Bacteria; p__Gemmatimonadetes; c__Gemmatimonadetes; o__Gemmatimonadales; f__Gemmatimonadaceae; g__Gemmatimonas; s__Gemmatimonadetes_bacterium
OTU31371	11	28	22	24	11	34	23	k__Bacteria; p__Proteobacteria; c__Alphaproteobacteria; o__Reyranellales; f__Reyranellaceae; g__Reyranella; Unclassified
OTU314	6	8	6	8	19	7	8	k__Bacteria; p__Acidobacteria; Unclassified; Unclassified; Unclassified; Unclassified; Unclassified
OTU3140	0	0	0	0	4	11	0	k__Bacteria; p__Proteobacteria; c__Gammaproteobacteria; o__Diplorickettsiales; f__Diplorickettsiaceae; g__Aquicella; Unclassified
OTU31439	2	3	2	0	1	4	4	k__Bacteria; p__Proteobacteria; c__Gammaproteobacteria; o__Betaproteobacteriales; f__Burkholderiaceae; Unclassified; Unclassified
OTU31452	5	7	5	14	10	5	18	k__Bacteria; p__Bacteroidetes; c__Bacteroidia; o__Chitinophagales; f__Chitinophagaceae; g__Segetibacter; s__Segetibacter_aerophilus
OTU315	7	9	6	13	15	17	13	k__Bacteria; p__Proteobacteria; c__Gammaproteobacteria; Unclassified; Unclassified; Unclassified; Unclassified
OTU31512	0	4	3	4	4	3	5	k__Bacteria; p__Proteobacteria; c__Gammaproteobacteria; o__Betaproteobacteriales; f__Burkholderiaceae; g__Caenimonas; Unclassified
OTU31538	3	1	2	0	2	0	3	k__Bacteria; p__Gemmatimonadetes; c__Gemmatimonadetes; o__Gemmatimonadales; f__Gemmatimonadaceae; Unclassified; Unclassified
OTU3158	2	1	3	3	1	3	6	k__Bacteria; p__Acidobacteria; c__Acidobacteriia; o__Acidobacteriales; f__Acidobacteriaceae_Subgroup_1; g__Acidipila; Unclassified
OTU316	3	18	4	11	11	11	9	k__Bacteria; p__Proteobacteria; c__Alphaproteobacteria; Unclassified; Unclassified; Unclassified; Unclassified
OTU3160	1	1	1	1	3	4	5	k__Bacteria; p__Proteobacteria; Unclassified; Unclassified; Unclassified; Unclassified; Unclassified
OTU31657	0	6	13	5	1	1	2	k__Bacteria; p__Proteobacteria; c__Gammaproteobacteria; o__Xanthomonadales; f__Xanthomonadaceae; g__Arenimonas; Unclassified
OTU3167	0	5	2	3	1	4	2	k__Bacteria; p__Proteobacteria; c__Alphaproteobacteria; o__Sphingomonadales; f__Sphingomonadaceae; g__Altererythrobacter; s__Altererythrobacter_sp.
OTU317	25	9	7	4	6	5	28	k__Bacteria; p__Firmicutes; c__Bacilli; o__Bacillales; f__Bacillaceae; g__Bacillus; s__Bacillus_megaterium
OTU31716	0	0	0	6	2	3	1	k__Bacteria; p__Proteobacteria; c__Gammaproteobacteria; o__Betaproteobacteriales; f__Nitrosomonadaceae; g__Ellin6067; s__Xanthomonadaceae_bacterium
OTU3173	2	0	2	3	3	0	1	k__Bacteria; p__Planctomycetes; c__Planctomycetacia; o__Pirellulales; f__Pirellulaceae; g__Pirellula; Unclassified
OTU31792	1	0	26	16	1	0	0	k__Bacteria; p__Proteobacteria; c__Gammaproteobacteria; o__Betaproteobacteriales; f__Burkholderiaceae; g__Ramlibacter; s__Ramlibacter_sp.
OTU318	17	6	8	5	12	8	15	k__Bacteria; p__Planctomycetes; c__Phycisphaerae; o__Tepidisphaerales; f__Tepidisphaeraceae; g__Tepidisphaera; s__Tepidisphaera_mucosa
OTU3181	0	8	3	2	0	3	2	k__Bacteria; p__Proteobacteria; c__Alphaproteobacteria; o__Reyranellales; f__Reyranellaceae; g__Reyranella; s__Reyranella_sp.
OTU3183	2	0	0	2	0	8	1	k__Bacteria; p__Bacteroidetes; c__Bacteroidia; o__Chitinophagales; f__Chitinophagaceae; Unclassified; Unclassified
OTU31832	5	2	5	1	3	1	5	k__Bacteria; p__Planctomycetes; c__Phycisphaerae; o__Tepidisphaerales; f__Tepidisphaeraceae; g__Tepidisphaera; s__Tepidisphaera_mucosa
OTU3184	2	1	4	1	3	0	2	k__Bacteria; p__Planctomycetes; c__Planctomycetacia; o__Gemmatales; f__Gemmataceae; Unclassified; Unclassified
OTU31862	0	9	3	13	7	12	6	k__Bacteria; p__Proteobacteria; c__Gammaproteobacteria; o__Betaproteobacteriales; Unclassified; Unclassified; Unclassified
OTU3187	2	5	2	1	2	1	2	k__Bacteria; p__Gemmatimonadetes; c__Gemmatimonadetes; o__Gemmatimonadales; f__Gemmatimonadaceae; g__Gemmatimonas; Unclassified
OTU31898	7	5	11	8	15	17	10	k__Bacteria; p__Proteobacteria; c__Gammaproteobacteria; o__Betaproteobacteriales; Unclassified; Unclassified; Unclassified
OTU319	9	12	8	8	17	15	8	k__Bacteria; p__Proteobacteria; c__Deltaproteobacteria; Unclassified; Unclassified; Unclassified; Unclassified
OTU31900	1	3	0	2	2	1	3	k__Bacteria; p__Entotheonellaeota; c__Entotheonellia; o__Entotheonellales; f__Entotheonellaceae; g__Candidatus_Entotheonella; s__Candidatus_Entotheonella_sp.
OTU3193	0	0	5	4	2	0	0	k__Bacteria; Unclassified; Unclassified; Unclassified; Unclassified; Unclassified; Unclassified
OTU3196	2	1	1	5	0	0	3	k__Bacteria; p__Planctomycetes; c__Planctomycetacia; o__Gemmatales; f__Gemmataceae; Unclassified; Unclassified
OTU32	16	38	13	25	19	40	15	k__Bacteria; p__Bacteroidetes; c__Bacteroidia; o__Chitinophagales; f__Chitinophagaceae; g__Terrimonas; s__Terrimonas_sp.
OTU320	2	0	6	0	6	6	2	k__Bacteria; p__Proteobacteria; c__Deltaproteobacteria; Unclassified; Unclassified; Unclassified; Unclassified
OTU3201	3	2	1	2	0	3	0	k__Bacteria; p__Planctomycetes; c__Phycisphaerae; o__Tepidisphaerales; f__Tepidisphaeraceae; g__Tepidisphaera; s__Tepidisphaera_mucosa
OTU3202	0	0	0	7	1	6	0	k__Bacteria; p__Fibrobacteres; c__Fibrobacteria; o__Fibrobacterales; f__Fibrobacteraceae; g__possible_genus_04; s__Juncus_effusus
OTU3203	3	5	2	5	3	7	9	k__Bacteria; p__Bacteroidetes; c__Bacteroidia; o__Chitinophagales; f__Chitinophagaceae; g__Terrimonas; s__Terrimonas_sp.
OTU32076	1	0	4	3	1	5	3	k__Bacteria; p__Acidobacteria; c__Blastocatellia_Subgroup_4; o__Pyrinomonadales; f__Pyrinomonadaceae; g__RB41; s__Acidobacteria_bacterium
OTU321	11	12	10	9	7	14	10	k__Bacteria; p__Planctomycetes; c__Phycisphaerae; o__Tepidisphaerales; f__Tepidisphaeraceae; g__Tepidisphaera; s__Tepidisphaera_mucosa
OTU3210	0	0	0	1	5	17	2	k__Bacteria; p__Proteobacteria; c__Gammaproteobacteria; o__Betaproteobacteriales; f__Burkholderiaceae; Unclassified; Unclassified
OTU32117	1	4	1	0	1	4	2	k__Bacteria; p__Proteobacteria; c__Alphaproteobacteria; o__Rhizobiales; f__Xanthobacteraceae; Unclassified; Unclassified
OTU3212	2	4	1	0	5	0	2	k__Bacteria; p__Proteobacteria; c__Alphaproteobacteria; o__Rhizobiales; Unclassified; Unclassified; Unclassified
OTU32174	3	6	25	18	15	12	18	k__Bacteria; p__Proteobacteria; c__Gammaproteobacteria; o__Betaproteobacteriales; f__Nitrosomonadaceae; g__Ellin6067; s__Xanthomonadaceae_bacterium
OTU3219	0	3	0	1	2	4	2	k__Bacteria; p__Planctomycetes; c__Planctomycetacia; o__Planctomycetales; f__Schlesneriaceae; g__Schlesneria; Unclassified
OTU322	7	2	22	29	10	6	12	k__Bacteria; p__Proteobacteria; c__Alphaproteobacteria; Unclassified; Unclassified; Unclassified; Unclassified
OTU3220	2	0	4	0	1	2	3	k__Bacteria; p__Bacteroidetes; c__Bacteroidia; o__Cytophagales; f__Microscillaceae; g__Ohtaekwangia; s__Ohtaekwangia_koreensis
OTU32204	2	2	6	3	4	7	10	k__Bacteria; p__Gemmatimonadetes; c__Gemmatimonadetes; o__Gemmatimonadales; f__Gemmatimonadaceae; Unclassified; Unclassified
OTU3221	0	3	2	10	2	8	1	k__Bacteria; p__Proteobacteria; c__Gammaproteobacteria; o__Xanthomonadales; f__Rhodanobacteraceae; g__Dokdonella; Unclassified
OTU3223	1	1	0	0	6	1	2	k__Bacteria; p__Acidobacteria; c__Acidobacteriia; o__Acidobacteriales; Unclassified; Unclassified; Unclassified
OTU3228	9	14	10	6	17	11	9	k__Bacteria; p__Proteobacteria; c__Deltaproteobacteria; Unclassified; Unclassified; Unclassified; Unclassified
OTU323	13	24	23	30	14	7	29	k__Bacteria; p__Gemmatimonadetes; c__Gemmatimonadetes; o__Gemmatimonadales; f__Gemmatimonadaceae; Unclassified; Unclassified
OTU32314	2	4	2	3	5	7	3	k__Bacteria; p__Proteobacteria; c__Gammaproteobacteria; o__Betaproteobacteriales; f__Burkholderiaceae; g__Ideonella; s__Ideonella_sp.
OTU32319	1	0	5	2	0	3	0	k__Bacteria; p__Bacteroidetes; c__Bacteroidia; o__Chitinophagales; f__Chitinophagaceae; g__Ferruginibacter; Unclassified
OTU32363	0	1	3	2	0	3	2	k__Bacteria; p__Proteobacteria; c__Deltaproteobacteria; o__Myxococcales; f__Haliangiaceae; g__Haliangium; s__Betaproteobacteria_bacterium
[truncated: 1,471 more rows]

## Sheet: Bacterial_OTUs>50
Number of OTUs>50 categories of bacteria in different rhizosphere soils
IM	SM	IP	SP	II	SIP	SIM
OTU1	OTU1	OTU1	OTU1	OTU1	OTU1	OTU1
OTU10	OTU10	OTU10	OTU10	OTU10	OTU10	OTU10
OTU100	OTU100	OTU100	OTU100	OTU100	OTU100	OTU100
OTU1000	OTU1000	OTU1000	OTU1000	OTU1000	OTU1000	OTU1000
OTU1001	OTU1001	OTU1001	OTU1001	OTU1001	OTU1002	OTU1001
OTU10042	OTU1002	OTU1002	OTU1002	OTU1002	OTU10042	OTU1002
OTU1005	OTU10042	OTU10042	OTU10042	OTU10042	OTU1005	OTU10042
OTU10054	OTU1005	OTU10054	OTU1005	OTU1005	OTU1006	OTU1005
OTU1006	OTU10054	OTU10061	OTU10054	OTU10054	OTU1007	OTU10054
OTU10061	OTU1006	OTU1007	OTU1006	OTU1006	OTU1009	OTU1006
OTU1007	OTU1007	OTU1009	OTU1007	OTU10061	OTU101	OTU1007
OTU1009	OTU101	OTU101	OTU1009	OTU1007	OTU10104	OTU1009
OTU101	OTU1012	OTU1010	OTU101	OTU1009	OTU1012	OTU101
OTU1010	OTU1013	OTU10104	OTU1010	OTU101	OTU1013	OTU1010
OTU1012	OTU10135	OTU1012	OTU10104	OTU1010	OTU10135	OTU10104
OTU1013	OTU1014	OTU1013	OTU1012	OTU1012	OTU1014	OTU1012
OTU10135	OTU10145	OTU10135	OTU1013	OTU1013	OTU10145	OTU1013
OTU1014	OTU1016	OTU1014	OTU10135	OTU10135	OTU1017	OTU10135
OTU10145	OTU1017	OTU10145	OTU1014	OTU1014	OTU10184	OTU1014
OTU1016	OTU10184	OTU1016	OTU10145	OTU10145	OTU10186	OTU10145
OTU1017	OTU1019	OTU1017	OTU1016	OTU1016	OTU1019	OTU1016
OTU10184	OTU102	OTU10184	OTU1017	OTU1017	OTU102	OTU1017
OTU1019	OTU1020	OTU10186	OTU10184	OTU10186	OTU1020	OTU10184
OTU102	OTU1022	OTU1019	OTU10186	OTU1019	OTU1022	OTU10186
OTU1020	OTU1023	OTU102	OTU1019	OTU102	OTU10220	OTU1019
OTU1022	OTU10239	OTU1020	OTU102	OTU1020	OTU1023	OTU102
OTU10220	OTU1024	OTU10220	OTU1020	OTU1022	OTU1024	OTU1020
OTU1023	OTU1025	OTU1023	OTU1022	OTU10220	OTU1025	OTU1022
OTU10239	OTU10258	OTU10239	OTU1023	OTU1023	OTU10258	OTU10220
OTU1024	OTU1026	OTU1024	OTU10239	OTU10239	OTU1026	OTU1023
OTU1025	OTU1027	OTU1025	OTU1024	OTU1024	OTU1027	OTU10239
OTU10258	OTU10276	OTU10258	OTU1025	OTU1025	OTU10276	OTU1024
OTU1027	OTU10281	OTU1026	OTU10258	OTU10258	OTU10281	OTU1025
OTU10276	OTU1029	OTU1027	OTU1026	OTU10276	OTU1029	OTU10258
OTU10281	OTU103	OTU10276	OTU1027	OTU10281	OTU103	OTU1026
OTU1029	OTU10301	OTU10281	OTU10281	OTU1029	OTU10301	OTU1027
OTU103	OTU1031	OTU103	OTU1029	OTU103	OTU1031	OTU10276
OTU10301	OTU10327	OTU1031	OTU103	OTU10301	OTU1032	OTU10281
OTU1031	OTU1034	OTU1032	OTU1031	OTU1031	OTU10327	OTU1029
OTU1032	OTU10344	OTU10327	OTU1032	OTU1032	OTU1034	OTU103
OTU10327	OTU1035	OTU1033	OTU10327	OTU10327	OTU10344	OTU10301
OTU1034	OTU1038	OTU1034	OTU1034	OTU1033	OTU1035	OTU1031
OTU10344	OTU1039	OTU10344	OTU10344	OTU1034	OTU1038	OTU10327
OTU1035	OTU104	OTU1035	OTU1035	OTU10344	OTU1039	OTU1033
OTU1038	OTU1040	OTU1038	OTU1038	OTU1038	OTU104	OTU1034
OTU1039	OTU1041	OTU104	OTU1039	OTU1039	OTU1040	OTU10344
OTU104	OTU1043	OTU1040	OTU104	OTU104	OTU1041	OTU1035
OTU1040	OTU1044	OTU1041	OTU1040	OTU1041	OTU1043	OTU1038
OTU1041	OTU1046	OTU1043	OTU1041	OTU1043	OTU1044	OTU1039
OTU1043	OTU1047	OTU1044	OTU1043	OTU1044	OTU1046	OTU104
OTU1044	OTU1049	OTU1045	OTU1044	OTU1045	OTU1049	OTU1040
OTU1045	OTU10499	OTU10454	OTU1045	OTU10454	OTU10499	OTU1041
OTU10454	OTU105	OTU1046	OTU10454	OTU1046	OTU105	OTU1043
OTU1046	OTU1050	OTU1047	OTU1046	OTU1047	OTU1050	OTU1044
OTU1047	OTU1053	OTU1049	OTU1047	OTU1049	OTU1053	OTU10454
OTU1049	OTU10538	OTU105	OTU1049	OTU105	OTU10538	OTU1047
OTU105	OTU1054	OTU1050	OTU10499	OTU1050	OTU1054	OTU1049
OTU1050	OTU1055	OTU1053	OTU105	OTU1053	OTU1055	OTU10499
OTU1053	OTU10558	OTU10538	OTU1050	OTU10538	OTU10558	OTU105
OTU10538	OTU1056	OTU1054	OTU1053	OTU1054	OTU1056	OTU1050
OTU1055	OTU1057	OTU1055	OTU10538	OTU1055	OTU1057	OTU1053
OTU1056	OTU10589	OTU1056	OTU1054	OTU1056	OTU10589	OTU10538
OTU1057	OTU106	OTU1057	OTU1055	OTU1057	OTU106	OTU1054
OTU10589	OTU1060	OTU10589	OTU10558	OTU10589	OTU1060	OTU1055
OTU106	OTU1061	OTU106	OTU1056	OTU106	OTU1061	OTU10558
OTU1060	OTU10610	OTU1060	OTU1057	OTU1060	OTU1062	OTU1056
OTU1061	OTU1062	OTU1061	OTU10589	OTU1061	OTU1064	OTU1057
OTU10610	OTU1064	OTU10610	OTU106	OTU10610	OTU10641	OTU10589
OTU1062	OTU10641	OTU1064	OTU1060	OTU1062	OTU1066	OTU106
OTU1064	OTU1066	OTU10641	OTU1061	OTU1064	OTU1067	OTU1060
OTU10641	OTU1067	OTU1066	OTU10610	OTU10641	OTU10678	OTU1061
OTU1066	OTU10678	OTU1067	OTU1064	OTU1066	OTU1068	OTU10610
OTU10678	OTU10687	OTU10678	OTU10641	OTU1067	OTU10687	OTU1062
OTU1068	OTU1069	OTU1068	OTU1066	OTU10678	OTU1069	OTU1064
OTU10687	OTU107	OTU10687	OTU1067	OTU1068	OTU10698	OTU10641
OTU1069	OTU1071	OTU1069	OTU10678	OTU10687	OTU107	OTU1066
OTU10698	OTU1073	OTU10698	OTU1068	OTU1069	OTU1070	OTU10678
OTU107	OTU1074	OTU107	OTU10687	OTU10698	OTU1071	OTU1068
OTU1070	OTU10740	OTU1070	OTU1069	OTU107	OTU1072	OTU10687
OTU1071	OTU1077	OTU1071	OTU10698	OTU1070	OTU1073	OTU1069
OTU1072	OTU1079	OTU1072	OTU107	OTU1071	OTU1074	OTU10698
OTU1073	OTU108	OTU1073	OTU1070	OTU1072	OTU10740	OTU107
OTU1074	OTU10800	OTU1074	OTU1071	OTU1073	OTU1076	OTU1071
OTU10740	OTU1081	OTU10740	OTU1072	OTU1074	OTU10760	OTU1072
OTU1076	OTU10817	OTU1076	OTU1073	OTU10740	OTU1077	OTU1073
OTU10760	OTU1082	OTU10760	OTU1074	OTU1076	OTU1079	OTU1074
OTU1077	OTU1083	OTU1077	OTU10740	OTU10760	OTU108	OTU10740
OTU1079	OTU1088	OTU1079	OTU1076	OTU1077	OTU10800	OTU1076
OTU108	OTU10888	OTU108	OTU10760	OTU108	OTU1081	OTU10760
OTU10800	OTU1089	OTU10800	OTU1077	OTU10800	OTU10817	OTU1077
OTU1081	OTU109	OTU1081	OTU1079	OTU1081	OTU1082	OTU1079
OTU1083	OTU1091	OTU10817	OTU108	OTU10817	OTU1083	OTU108
OTU10869	OTU1093	OTU1083	OTU10800	OTU1082	OTU1085	OTU10800
OTU1087	OTU1094	OTU1085	OTU1081	OTU1083	OTU10869	OTU1081
OTU1088	OTU1095	OTU10869	OTU10817	OTU1085	OTU1087	OTU10817
OTU10888	OTU1096	OTU1087	OTU1083	OTU10869	OTU1088	OTU1082
OTU1089	OTU1097	OTU1088	OTU1085	OTU1088	OTU10888	OTU1083
OTU109	OTU10981	OTU10888	OTU10869	OTU10888	OTU1089	OTU10869
OTU1093	OTU1099	OTU1089	OTU1087	OTU1089	OTU109	OTU1087
OTU1094	OTU10996	OTU109	OTU1088	OTU109	OTU1091	OTU1088
OTU1096	OTU11	OTU1091	OTU10888	OTU1091	OTU1093	OTU10888
OTU1097	OTU110	OTU1093	OTU1089	OTU1093	OTU1094	OTU1089
OTU10981	OTU1100	OTU1094	OTU109	OTU1094	OTU1095	OTU109
OTU1099	OTU1101	OTU1096	OTU1091	OTU1096	OTU1096	OTU1091
OTU10996	OTU1103	OTU1097	OTU1093	OTU1097	OTU10981	OTU1095
OTU11	OTU1104	OTU10981	OTU1095	OTU10981	OTU1099	OTU1096
OTU110	OTU1105	OTU1099	OTU1096	OTU1099	OTU10996	OTU1097
OTU1100	OTU11050	OTU10996	OTU1097	OTU10996	OTU11	OTU10981
OTU1101	OTU1106	OTU11	OTU10981	OTU11	OTU110	OTU1099
OTU1103	OTU1107	OTU110	OTU1099	OTU110	OTU1100	OTU10996
OTU1105	OTU11070	OTU1101	OTU11	OTU1100	OTU1101	OTU11
OTU11050	OTU1108	OTU1103	OTU110	OTU1101	OTU1103	OTU110
OTU1107	OTU111	OTU1104	OTU1101	OTU1103	OTU1104	OTU1100
OTU11070	OTU1110	OTU1105	OTU1103	OTU1105	OTU1105	OTU1101
OTU1108	OTU11123	OTU11050	OTU1104	OTU11050	OTU11050	OTU1103
OTU11089	OTU1113	OTU1106	OTU1105	OTU1106	OTU1106	OTU1104
OTU111	OTU11135	OTU1107	OTU11050	OTU1107	OTU1107	OTU1105
OTU1110	OTU1114	OTU11070	OTU1106	OTU11070	OTU11070	OTU11050
OTU1112	OTU1115	OTU1108	OTU1107	OTU1108	OTU1108	OTU1106
OTU11123	OTU1116	OTU11089	OTU11070	OTU11089	OTU111	OTU1107
OTU11135	OTU1117	OTU111	OTU1108	OTU111	OTU1110	OTU11070
OTU1114	OTU1119	OTU1110	OTU11089	OTU1110	OTU1111	OTU1108
OTU1115	OTU11193	OTU1111	OTU111	OTU1111	OTU1112	OTU11089
OTU1116	OTU112	OTU1112	OTU1110	OTU1112	OTU11123	OTU111
OTU1117	OTU1120	OTU11123	OTU1111	OTU11123	OTU1113	OTU1110
OTU1119	OTU1121	OTU1113	OTU1113	OTU1113	OTU11135	OTU1111
OTU112	OTU11223	OTU11135	OTU1114	OTU11135	OTU1114	OTU11123
OTU1120	OTU1123	OTU1115	OTU1115	OTU1114	OTU1115	OTU11135
OTU1121	OTU1125	OTU1116	OTU1116	OTU1115	OTU1116	OTU1115
OTU11220	OTU1126	OTU1119	OTU1117	OTU1116	OTU1117	OTU1116
OTU11223	OTU11260	OTU112	OTU1119	OTU1117	OTU1119	OTU1117
OTU1123	OTU1127	OTU1120	OTU11193	OTU1119	OTU11193	OTU1119
OTU1125	OTU113	OTU1121	OTU112	OTU112	OTU112	OTU11193
OTU1126	OTU1130	OTU11220	OTU1120	OTU1120	OTU1120	OTU112
OTU11260	OTU1131	OTU11223	OTU1121	OTU1121	OTU1121	OTU1120
OTU1127	OTU1132	OTU1123	OTU11220	OTU11220	OTU11223	OTU1121
OTU113	OTU11327	OTU1126	OTU11223	OTU11223	OTU1123	OTU11220
OTU1130	OTU1133	OTU11260	OTU1123	OTU1123	OTU1125	OTU11223
OTU1131	OTU1134	OTU1127	OTU1125	OTU1125	OTU1126	OTU1123
OTU1132	OTU11341	OTU113	OTU1126	OTU1126	OTU11260	OTU1125
OTU1135	OTU1135	OTU1130	OTU11260	OTU11260	OTU1127	OTU1126
OTU11359	OTU11359	OTU1131	OTU1127	OTU1127	OTU113	OTU1127
OTU1136	OTU1136	OTU1132	OTU113	OTU113	OTU1131	OTU113
OTU1137	OTU1137	OTU1133	OTU1130	OTU1130	OTU1132	OTU1130
OTU1138	OTU1138	OTU1134	OTU1131	OTU1131	OTU11327	OTU1131
OTU1139	OTU1139	OTU11341	OTU1132	OTU1132	OTU1133	OTU1132
OTU1140	OTU1140	OTU1135	OTU11327	OTU1133	OTU1134	OTU1133
OTU11402	OTU11402	OTU11359	OTU1133	OTU1134	OTU11341	OTU1134
OTU1141	OTU1141	OTU1136	OTU1134	OTU11341	OTU11359	OTU11341
OTU11418	OTU11418	OTU1137	OTU11341	OTU1135	OTU1136	OTU1135
OTU1142	OTU1142	OTU1138	OTU1135	OTU11359	OTU1137	OTU11359
OTU11432	OTU1143	OTU1139	OTU11359	OTU1136	OTU1138	OTU1136
OTU1144	OTU1144	OTU1140	OTU1136	OTU1137	OTU1139	OTU1137
OTU11440	OTU11440	OTU1141	OTU1137	OTU1138	OTU1140	OTU1139
OTU1146	OTU1146	OTU1142	OTU1138	OTU1139	OTU11402	OTU1140
OTU11468	OTU11468	OTU1143	OTU1139	OTU1140	OTU1141	OTU11402
OTU1147	OTU1147	OTU11432	OTU1140	OTU11402	OTU11418	OTU1141
OTU1148	OTU1148	OTU1144	OTU11402	OTU1141	OTU1142	OTU11418
OTU1149	OTU1149	OTU11440	OTU1141	OTU11418	OTU1143	OTU1142
OTU115	OTU115	OTU1146	OTU11418	OTU1142	OTU11432	OTU1143
OTU1150	OTU1150	OTU11468	OTU1142	OTU1143	OTU1144	OTU11432
OTU1151	OTU1151	OTU1147	OTU1143	OTU11432	OTU11440	OTU1144
OTU1152	OTU11515	OTU1149	OTU1144	OTU1144	OTU1146	OTU11440
OTU1155	OTU1152	OTU115	OTU11440	OTU11440	OTU1147	OTU1146
OTU11553	OTU1153	OTU1150	OTU1146	OTU1146	OTU1148	OTU1147
OTU1156	OTU1155	OTU1151	OTU11468	OTU1147	OTU1149	OTU1148
OTU11569	OTU1156	OTU11515	OTU1147	OTU1148	OTU115	OTU1149
OTU1157	OTU11569	OTU1152	OTU1148	OTU1149	OTU1150	OTU115
OTU11586	OTU1157	OTU1153	OTU1149	OTU115	OTU1151	OTU1150
OTU1159	OTU1158	OTU1155	OTU115	OTU1150	OTU11515	OTU1151
OTU116	OTU11586	OTU11553	OTU1150	OTU1151	OTU1152	OTU11515
OTU1160	OTU1159	OTU1156	OTU1151	OTU11515	OTU1153	OTU1152
OTU1162	OTU116	OTU11569	OTU11515	OTU1152	OTU1155	OTU1153
OTU11629	OTU1160	OTU1157	OTU1152	OTU1153	OTU11553	OTU1155
OTU1163	OTU1162	OTU1158	OTU1153	OTU1155	OTU1156	OTU11553
OTU11632	OTU11629	OTU11586	OTU1155	OTU11553	OTU11569	OTU1156
OTU11639	OTU11632	OTU1159	OTU11553	OTU1156	OTU1157	OTU11569
OTU1164	OTU11639	OTU116	OTU1156	OTU11569	OTU1158	OTU1157
OTU1166	OTU1164	OTU1160	OTU11569	OTU1157	OTU1159	OTU1158
OTU11660	OTU11645	OTU1162	OTU1157	OTU1158	OTU116	OTU11586
OTU1167	OTU1166	OTU11629	OTU1158	OTU11586	OTU1160	OTU1159
OTU11670	OTU11660	OTU1163	OTU11586	OTU1159	OTU1162	OTU116
OTU11679	OTU1167	OTU11632	OTU1159	OTU116	OTU11629	OTU1160
OTU1168	OTU11670	OTU11639	OTU116	OTU1162	OTU1163	OTU1162
OTU1169	OTU11679	OTU1164	OTU1160	OTU11629	OTU11632	OTU1163
OTU117	OTU1168	OTU11645	OTU1162	OTU11632	OTU11639	OTU11639
OTU1171	OTU1169	OTU11660	OTU11629	OTU11639	OTU1164	OTU1164
OTU1172	OTU117	OTU1167	OTU1163	OTU1164	OTU11645	OTU11645
OTU11736	OTU1170	OTU11670	OTU11632	OTU1166	OTU1166	OTU1166
OTU11741	OTU1171	OTU1168	OTU11639	OTU11660	OTU11660	OTU11660
OTU1175	OTU1172	OTU117	OTU1164	OTU1167	OTU1167	OTU1167
OTU1176	OTU1173	OTU1170	OTU11645	OTU11670	OTU11670	OTU11670
OTU11763	OTU11736	OTU1171	OTU1166	OTU11679	OTU11679	OTU11679
OTU11775	OTU1174	OTU1172	OTU11660	OTU1168	OTU1168	OTU1168
OTU11777	OTU11741	OTU11736	OTU1167	OTU1169	OTU1169	OTU1169
OTU1178	OTU1175	OTU11741	OTU11670	OTU117	OTU117	OTU117
OTU11798	OTU1176	OTU1175	OTU11679	OTU1170	OTU1170	OTU1170
OTU118	OTU11762	OTU1176	OTU1168	OTU1171	OTU1171	OTU1171
OTU1180	OTU11763	OTU11763	OTU1169	OTU1172	OTU1172	OTU1173
OTU1181	OTU11771	OTU1177	OTU117	OTU1173	OTU1173	OTU11736
OTU1182	OTU11775	OTU11771	OTU1170	OTU1176	OTU11736	OTU1174
OTU11824	OTU11777	OTU11775	OTU1171	OTU11762	OTU1174	OTU11741
OTU1183	OTU1178	OTU11777	OTU1172	OTU11763	OTU11741	OTU1175
OTU1184	OTU118	OTU1178	OTU1173	OTU1177	OTU1175	OTU1176
OTU1186	OTU1180	OTU11798	OTU11736	OTU11771	OTU1176	OTU11763
OTU11865	OTU1181	OTU118	OTU1174	OTU11777	OTU11762	OTU1177
OTU1187	OTU11811	OTU1180	OTU11741	OTU1178	OTU11763	OTU11771
OTU1189	OTU1182	OTU1181	OTU1175	OTU1179	OTU1177	OTU11775
OTU119	OTU11824	OTU11824	OTU1176	OTU11798	OTU11771	OTU11777
OTU11917	OTU1183	OTU1183	OTU11762	OTU118	OTU11775	OTU1179
OTU1192	OTU1184	OTU1184	OTU11763	OTU1180	OTU11777	OTU118
OTU11948	OTU1185	OTU1186	OTU1177	OTU1181	OTU1178	OTU1180
OTU1196	OTU1186	OTU11865	OTU11771	OTU11811	OTU118	OTU1181
OTU1197	OTU11865	OTU1187	OTU11777	OTU1182	OTU1180	OTU11811
OTU1198	OTU1187	OTU1189	OTU1178	OTU11824	OTU1181	OTU1182
OTU1199	OTU119	OTU119	OTU1179	OTU1183	OTU11811	OTU11824
OTU12	OTU11917	OTU11917	OTU118	OTU1185	OTU11824	OTU1183
OTU120	OTU1192	OTU1192	OTU1180	OTU1186	OTU1183	OTU1184
OTU1200	OTU1193	OTU1193	OTU1181	OTU11865	OTU1184	OTU1185
OTU12004	OTU1194	OTU1194	OTU11811	OTU1187	OTU1185	OTU1186
OTU1202	OTU11948	OTU11948	OTU1182	OTU1189	OTU1186	OTU11865
OTU1203	OTU1195	OTU1196	OTU11824	OTU119	OTU11865	OTU1187
OTU12031	OTU1196	OTU1197	OTU1184	OTU11917	OTU1187	OTU119
OTU1204	OTU1197	OTU1198	OTU1185	OTU1192	OTU119	OTU11917
OTU1207	OTU1198	OTU1199	OTU1186	OTU1193	OTU11917	OTU1192
OTU121	OTU1199	OTU12	OTU11865	OTU11948	OTU1192	OTU1193
OTU1211	OTU12	OTU120	OTU1187	OTU1195	OTU1193	OTU1194
OTU1212	OTU120	OTU12004	OTU1189	OTU1196	OTU1194	OTU11948
OTU1214	OTU1200	OTU1203	OTU119	OTU1197	OTU11948	OTU1195
OTU12151	OTU12004	OTU1204	OTU11917	OTU1198	OTU1195	OTU1196
OTU1216	OTU1203	OTU12059	OTU1192	OTU1199	OTU1196	OTU1197
OTU1219	OTU12031	OTU1207	OTU1193	OTU12	OTU1197	OTU1199
OTU12193	OTU1204	OTU121	OTU1194	OTU120	OTU1199	OTU12
OTU122	OTU12059	OTU1211	OTU11948	OTU1200	OTU12	OTU120
OTU1220	OTU1207	OTU1212	OTU1195	OTU12004	OTU120	OTU1200
OTU12204	OTU121	OTU1214	OTU1196	OTU1202	OTU1200	OTU12004
OTU1223	OTU1210	OTU12151	OTU1197	OTU1203	OTU12004	OTU1202
OTU1224	OTU1211	OTU1216	OTU1199	OTU12031	OTU1202	OTU1203
OTU1225	OTU1212	OTU1217	OTU12	OTU1204	OTU1203	OTU1204
OTU1228	OTU12151	OTU12185	OTU120	OTU12059	OTU12031	OTU12059
OTU1230	OTU1216	OTU1219	OTU1200	OTU121	OTU1204	OTU1207
OTU1231	OTU1217	OTU12193	OTU12004	OTU1210	OTU12059	OTU121
OTU12328	OTU12185	OTU122	OTU1202	OTU1214	OTU1207	OTU1210
OTU1233	OTU1219	OTU1220	OTU1203	OTU12151	OTU121	OTU1211
OTU12332	OTU12193	OTU12204	OTU12031	OTU1216	OTU1210	OTU1212
OTU1234	OTU122	OTU1221	OTU1204	OTU12185	OTU1211	OTU1214
OTU12340	OTU1220	OTU1223	OTU12059	OTU1219	OTU1212	OTU12151
OTU12345	OTU12204	OTU1224	OTU1207	OTU12193	OTU1214	OTU1216
OTU1237	OTU1221	OTU1225	OTU121	OTU122	OTU1217	OTU1217
OTU12371	OTU1224	OTU1226	OTU1210	OTU1220	OTU12185	OTU12185
OTU12376	OTU1225	OTU1228	OTU1211	OTU12204	OTU1219	OTU1219
OTU1238	OTU1228	OTU1230	OTU1212	OTU1221	OTU12193	OTU12193
OTU124	OTU1230	OTU1231	OTU1214	OTU1223	OTU122	OTU122
OTU1240	OTU1231	OTU12328	OTU12151	OTU1224	OTU1220	OTU1220
OTU1241	OTU12328	OTU1233	OTU1216	OTU1228	OTU12204	OTU12204
OTU1242	OTU1233	OTU12332	OTU1217	OTU1230	OTU1221	OTU1221
OTU1243	OTU12332	OTU1234	OTU12185	OTU1231	OTU1223	OTU1223
OTU1244	OTU12340	OTU12340	OTU1219	OTU12328	OTU1224	OTU1224
OTU1245	OTU12345	OTU12345	OTU12193	OTU12332	OTU1226	OTU1225
OTU1246	OTU1235	OTU1235	OTU122	OTU1234	OTU1228	OTU1228
OTU12460	OTU1236	OTU1237	OTU12204	OTU12340	OTU1230	OTU1230
OTU1247	OTU1237	OTU12371	OTU1221	OTU12345	OTU1231	OTU1231
OTU12475	OTU12376	OTU12376	OTU1223	OTU1235	OTU12328	OTU12328
OTU1248	OTU1238	OTU124	OTU1224	OTU1236	OTU1233	OTU1233
OTU1249	OTU124	OTU1240	OTU1225	OTU1237	OTU12332	OTU12332
OTU12494	OTU1240	OTU1241	OTU1226	OTU12371	OTU1234	OTU1234
OTU125	OTU1241	OTU1242	OTU1228	OTU12376	OTU12340	OTU12340
OTU1250	OTU1242	OTU1243	OTU1230	OTU1238	OTU12345	OTU12345
OTU1251	OTU1243	OTU1245	OTU1231	OTU124	OTU1235	OTU1235
OTU12515	OTU1244	OTU1246	OTU12328	OTU1240	OTU1236	OTU1236
OTU1253	OTU1245	OTU12460	OTU1233	OTU1241	OTU1237	OTU1237
OTU12551	OTU1246	OTU1247	OTU12332	OTU1242	OTU12371	OTU12371
OTU1257	OTU1247	OTU12475	OTU1234	OTU1243	OTU12376	OTU12376
OTU1258	OTU12475	OTU1248	OTU12340	OTU1244	OTU1238	OTU1238
OTU126	OTU1248	OTU1249	OTU12345	OTU1245	OTU124	OTU124
OTU1263	OTU1249	OTU12494	OTU1235	OTU1246	OTU1240	OTU1240
OTU1264	OTU12494	OTU125	OTU1236	OTU12460	OTU1241	OTU1241
OTU1265	OTU125	OTU1250	OTU1237	OTU1247	OTU1242	OTU1242
OTU1266	OTU1250	OTU1251	OTU12371	OTU12475	OTU1243	OTU1243
OTU1268	OTU1251	OTU12515	OTU12376	OTU1248	OTU1244	OTU1244
OTU12687	OTU12515	OTU1252	OTU124	OTU1249	OTU1245	OTU1245
OTU127	OTU1252	OTU1253	OTU1240	OTU12494	OTU1246	OTU1246
OTU1270	OTU12551	OTU1254	OTU1241	OTU125	OTU1247	OTU12460
OTU1271	OTU1259	OTU12551	OTU1242	OTU1251	OTU12475	OTU1247
OTU1272	OTU126	OTU1257	OTU1243	OTU1252	OTU1248	OTU12475
OTU1273	OTU1260	OTU1258	OTU1244	OTU1253	OTU12494	OTU1248
OTU1274	OTU12618	OTU1259	OTU1245	OTU1254	OTU125	OTU1249
OTU12742	OTU1263	OTU126	OTU12460	OTU1257	OTU1250	OTU125
OTU1276	OTU1266	OTU1260	OTU1247	OTU1258	OTU12515	OTU1250
OTU1279	OTU1267	OTU12618	OTU12475	OTU1259	OTU1252	OTU1251
OTU128	OTU12678	OTU1262	OTU1248	OTU126	OTU1253	OTU12515
OTU1280	OTU1268	OTU12626	OTU1249	OTU1260	OTU1254	OTU1252
OTU1282	OTU12687	OTU1263	OTU12494	OTU12618	OTU12551	OTU1253
OTU1283	OTU12696	OTU1264	OTU125	OTU1262	OTU1258	OTU1254
OTU1284	OTU127	OTU1265	OTU1250	OTU1263	OTU126	OTU12551
OTU1286	OTU1270	OTU1266	OTU1251	OTU1264	OTU1260	OTU1257
OTU1288	OTU1271	OTU1267	OTU12515	OTU1265	OTU12618	OTU1258
OTU12883	OTU1272	OTU12678	OTU1252	OTU1267	OTU1262	OTU1259
OTU1289	OTU1273	OTU1268	OTU1253	OTU12678	OTU1263	OTU126
OTU129	OTU1274	OTU12687	OTU1254	OTU1268	OTU1264	OTU1260
OTU1291	OTU12742	OTU12696	OTU12551	OTU12687	OTU1265	OTU12618
OTU1293	OTU1276	OTU127	OTU1257	OTU12696	OTU1266	OTU1262
OTU12931	OTU12768	OTU1270	OTU1258	OTU127	OTU1267	OTU1263
OTU1294	OTU1277	OTU1271	OTU1259	OTU1270	OTU12678	OTU1264
OTU12951	OTU12788	OTU1272	OTU126	OTU1271	OTU1268	OTU1265
OTU1296	OTU1279	OTU1273	OTU1260	OTU1272	OTU12687	OTU1266
OTU1298	OTU12796	OTU1274	OTU12618	OTU1273	OTU12696	OTU1267
OTU13	OTU128	OTU12742	OTU1263	OTU1274	OTU127	OTU12678
OTU1300	OTU1280	OTU12753	OTU1264	OTU12742	OTU1270	OTU1268
OTU1304	OTU1282	OTU1276	OTU1265	OTU12753	OTU1271	OTU12687
OTU1305	OTU12833	OTU12768	OTU1266	OTU12768	OTU1272	OTU12696
OTU13053	OTU1284	OTU12788	OTU1267	OTU1277	OTU1273	OTU127
OTU1306	OTU1286	OTU1279	OTU1268	OTU1279	OTU1274	OTU1270
OTU1309	OTU1287	OTU128	OTU12687	OTU12796	OTU12742	OTU1271
OTU1311	OTU1288	OTU1280	OTU12696	OTU128	OTU1276	OTU1272
OTU1312	OTU12883	OTU1282	OTU127	OTU1280	OTU12768	OTU1273
OTU1313	OTU1289	OTU1283	OTU1270	OTU1282	OTU1277	OTU1274
OTU1314	OTU129	OTU12833	OTU1271	OTU1283	OTU12788	OTU12742
OTU13144	OTU1290	OTU1284	OTU1272	OTU1284	OTU1279	OTU12753
OTU1315	OTU1291	OTU1286	OTU1273	OTU1286	OTU12796	OTU1276
OTU1317	OTU1293	OTU1287	OTU12742	OTU1287	OTU128	OTU12768
OTU1318	OTU12931	OTU12883	OTU12753	OTU1288	OTU1280	OTU1277
OTU132	OTU12937	OTU129	OTU1276	OTU12883	OTU1282	OTU12788
OTU1320	OTU1294	OTU1290	OTU1277	OTU1289	OTU1283	OTU1279
OTU1321	OTU1295	OTU1291	OTU12788	OTU129	OTU12833	OTU12796
OTU1322	OTU12951	OTU12931	OTU1279	OTU1291	OTU1284	OTU128
OTU1323	OTU1296	OTU12937	OTU12796	OTU1293	OTU1286	OTU1280
OTU1324	OTU1298	OTU1294	OTU128	OTU12931	OTU1287	OTU1282
OTU1325	OTU13	OTU1295	OTU1280	OTU12937	OTU1288	OTU1283
OTU1326	OTU1300	OTU12951	OTU1282	OTU1294	OTU12883	OTU12833
OTU1327	OTU1304	OTU1296	OTU1283	OTU1295	OTU1289	OTU1284
OTU1330	OTU1305	OTU1298	OTU12833	OTU12951	OTU129	OTU1286
OTU1331	OTU13053	OTU13	OTU1284	OTU1296	OTU1290	OTU1287
OTU13312	OTU1306	OTU1300	OTU1286	OTU13	OTU1291	OTU1288
OTU13318	OTU1308	OTU1304	OTU1287	OTU1300	OTU1293	OTU12883
OTU1333	OTU1309	OTU1305	OTU1288	OTU1304	OTU12931	OTU1289
OTU1334	OTU1310	OTU1306	OTU12883	OTU1305	OTU12937	OTU129
OTU1335	OTU1311	OTU1308	OTU1289	OTU13053	OTU1294	OTU1290
OTU1337	OTU1312	OTU1309	OTU129	OTU1306	OTU1295	OTU1291
OTU1339	OTU1313	OTU1311	OTU1290	OTU1308	OTU1296	OTU1293
OTU134	OTU1314	OTU1312	OTU1291	OTU1309	OTU13	OTU12931
OTU1340	OTU13144	OTU1313	OTU1293	OTU1310	OTU1300	OTU12937
OTU1341	OTU1315	OTU1314	OTU12931	OTU1311	OTU1305	OTU1294
OTU13420	OTU1316	OTU13144	OTU12937	OTU1313	OTU13053	OTU1295
OTU1343	OTU1317	OTU1315	OTU1294	OTU1314	OTU1306	OTU12951
OTU13432	OTU1318	OTU1316	OTU1295	OTU13144	OTU1308	OTU1296
OTU1347	OTU132	OTU1317	OTU12951	OTU1317	OTU1309	OTU1298
OTU1348	OTU1320	OTU1318	OTU1296	OTU1318	OTU1310	OTU13
OTU1349	OTU1321	OTU1319	OTU1298	OTU132	OTU1311	OTU1300
OTU135	OTU1322	OTU132	OTU13	OTU1322	OTU1312	OTU1304
OTU1351	OTU13220	OTU1321	OTU1300	OTU1323	OTU1313	OTU1305
OTU1352	OTU1324	OTU1322	OTU1304	OTU1325	OTU1314	OTU13053
OTU1353	OTU1325	OTU1323	OTU1305	OTU1326	OTU13144	OTU1306
OTU1356	OTU1326	OTU1325	OTU13053	OTU1327	OTU1316	OTU1308
OTU1357	OTU1327	OTU1326	OTU1306	OTU1330	OTU1317	OTU1309
OTU1359	OTU1328	OTU1327	OTU1308	OTU1331	OTU1318	OTU1310
OTU136	OTU13312	OTU13312	OTU1310	OTU13312	OTU1319	OTU1311
OTU1360	OTU13318	OTU13318	OTU1311	OTU13318	OTU132	OTU1312
OTU1364	OTU1332	OTU1332	OTU1313	OTU1332	OTU1320	OTU1313
OTU1368	OTU1333	OTU1334	OTU1314	OTU1333	OTU1321	OTU1314
OTU1369	OTU1334	OTU1335	OTU13144	OTU1334	OTU1322	OTU13144
OTU137	OTU1335	OTU1338	OTU1315	OTU1335	OTU13220	OTU1315
OTU1370	OTU1337	OTU1339	OTU1316	OTU1337	OTU1324	OTU1316
OTU1371	OTU1338	OTU134	OTU1317	OTU1338	OTU1325	OTU1317
OTU1372	OTU1339	OTU1340	OTU1319	OTU1339	OTU1326	OTU1318
OTU1374	OTU134	OTU1342	OTU132	OTU134	OTU1327	OTU1319
OTU13756	OTU1340	OTU13420	OTU1320	OTU1340	OTU1328	OTU132
OTU1376	OTU1341	OTU1343	OTU1321	OTU1341	OTU1330	OTU1320
OTU13765	OTU1342	OTU13432	OTU1322	OTU1342	OTU13312	OTU1321
OTU1377	OTU13420	OTU1344	OTU1323	OTU13420	OTU13318	OTU1322
OTU1378	OTU1343	OTU1345	OTU1324	OTU1343	OTU1332	OTU13220
OTU138	OTU13432	OTU1346	OTU1325	OTU13432	OTU1334	OTU1324
OTU1381	OTU1344	OTU1347	OTU1326	OTU1344	OTU1337	OTU1325
OTU1382	OTU1346	OTU1348	OTU1327	OTU1345	OTU1338	OTU1326
OTU1384	OTU1347	OTU1349	OTU1328	OTU1346	OTU1339	OTU1327
OTU1385	OTU1348	OTU135	OTU1330	OTU1347	OTU134	OTU1328
OTU13857	OTU1349	OTU1351	OTU13312	OTU1348	OTU1340	OTU1330
OTU13858	OTU135	OTU1352	OTU13318	OTU1349	OTU1342	OTU13312
OTU1387	OTU1351	OTU1353	OTU1332	OTU135	OTU13420	OTU13318
OTU1388	OTU1352	OTU1354	OTU1333	OTU1351	OTU1343	OTU1332
OTU139	OTU1353	OTU1355	OTU1334	OTU1352	OTU13432	OTU1333
OTU1390	OTU1355	OTU1356	OTU1335	OTU1353	OTU1345	OTU1334
OTU13916	OTU1356	OTU1357	OTU1337	OTU1354	OTU1346	OTU1335
OTU13924	OTU1357	OTU1359	OTU1338	OTU1355	OTU1348	OTU1337
OTU1393	OTU1358	OTU136	OTU1339	OTU1356	OTU1349	OTU1338
OTU1394	OTU1359	OTU1360	OTU134	OTU1357	OTU135	OTU1339
OTU13946	OTU136	OTU1364	OTU1340	OTU1358	OTU1351	OTU134
OTU1396	OTU1360	OTU1365	OTU1341	OTU136	OTU1352	OTU1340
OTU1397	OTU1364	OTU1366	OTU1342	OTU1360	OTU1353	OTU1341
OTU1398	OTU1365	OTU1368	OTU13420	OTU1364	OTU1354	OTU1342
OTU14	OTU1368	OTU1369	OTU1343	OTU1365	OTU1355	OTU13420
OTU140	OTU1369	OTU137	OTU13432	OTU1368	OTU1356	OTU1343
OTU1402	OTU137	OTU1370	OTU1344	OTU1369	OTU1357	OTU13432
OTU14021	OTU1370	OTU1371	OTU1345	OTU137	OTU1358	OTU1344
OTU1403	OTU1371	OTU1372	OTU1346	OTU1370	OTU1359	OTU1345
OTU1404	OTU1372	OTU1373	OTU1347	OTU1371	OTU136	OTU1346
OTU14047	OTU1373	OTU1374	OTU1348	OTU1372	OTU1360	OTU1347
OTU1405	OTU13756	OTU1376	OTU1349	OTU1373	OTU1364	OTU1348
OTU1408	OTU1376	OTU13765	OTU135	OTU1374	OTU1365	OTU1349
OTU1409	OTU13765	OTU1377	OTU1351	OTU13756	OTU1366	OTU135
OTU1412	OTU1377	OTU1378	OTU1352	OTU1376	OTU1368	OTU1351
OTU1415	OTU1378	OTU1379	OTU1353	OTU13765	OTU1369	OTU1352
OTU1416	OTU1379	OTU138	OTU1355	OTU1377	OTU137	OTU1353
OTU1417	OTU138	OTU1381	OTU1356	OTU1378	OTU1370	OTU1354
OTU1419	OTU1381	OTU1382	OTU1357	OTU1379	OTU1371	OTU1355
OTU142	OTU1382	OTU1384	OTU1358	OTU138	OTU1372	OTU1356
OTU1420	OTU1384	OTU1385	OTU1359	OTU1381	OTU1373	OTU1357
OTU1421	OTU1385	OTU13858	OTU136	OTU1382	OTU1374	OTU1358
OTU1423	OTU13857	OTU1387	OTU1360	OTU1384	OTU13756	OTU1359
OTU1426	OTU13858	OTU1388	OTU1364	OTU1385	OTU1376	OTU136
OTU1427	OTU1388	OTU139	OTU1365	OTU13857	OTU13765	OTU1360
OTU14272	OTU1389	OTU1390	OTU1366	OTU13858	OTU1377	OTU1364
OTU143	OTU139	OTU13916	OTU1368	OTU1387	OTU1379	OTU1365
OTU1430	OTU1390	OTU13924	OTU1369	OTU1388	OTU138	OTU1368
OTU1433	OTU13924	OTU1393	OTU137	OTU139	OTU1381	OTU1369
OTU14330	OTU1393	OTU1394	OTU1370	OTU1390	OTU1382	OTU137
OTU1439	OTU1394	OTU13946	OTU1371	OTU13916	OTU1384	OTU1370
OTU144	OTU13946	OTU1396	OTU1372	OTU13924	OTU1385	OTU1371
OTU14409	OTU1395	OTU1397	OTU1373	OTU1393	OTU13857	OTU1372
OTU1442	OTU1396	OTU1399	OTU1374	OTU1394	OTU13858	OTU1373
OTU1443	OTU1397	OTU14	OTU13756	OTU13946	OTU1387	OTU1374
OTU14435	OTU1398	OTU140	OTU1376	OTU1395	OTU1388	OTU13756
OTU1445	OTU1399	OTU1402	OTU13765	OTU13955	OTU1389	OTU1376
OTU14468	OTU14	OTU14021	OTU1377	OTU1396	OTU139	OTU13765
OTU145	OTU140	OTU1403	OTU1378	OTU1398	OTU1390	OTU1377
OTU1450	OTU1402	OTU1404	OTU1379	OTU1399	OTU13916	OTU1378
OTU1451	OTU1404	OTU14047	OTU138	OTU14	OTU13924	OTU1379
OTU1452	OTU14047	OTU1408	OTU1381	OTU140	OTU1393	OTU138
OTU1453	OTU1405	OTU1409	OTU1382	OTU1402	OTU1394	OTU1381
OTU1455	OTU1408	OTU1412	OTU1384	OTU14021	OTU13946	OTU1382
OTU14567	OTU1409	OTU1414	OTU1385	OTU1403	OTU1395	OTU1384
OTU1457	OTU1412	OTU1415	OTU13857	OTU1404	OTU13955	OTU13857
OTU1458	OTU1414	OTU1416	OTU13858	OTU14047	OTU1397	OTU13858
OTU1459	OTU1415	OTU1417	OTU1387	OTU1405	OTU1398	OTU1387
OTU14596	OTU1416	OTU1419	OTU1389	OTU1408	OTU1399	OTU1388
OTU146	OTU1417	OTU14197	OTU139	OTU1409	OTU14	OTU139
OTU1460	OTU1419	OTU142	OTU13916	OTU1414	OTU140	OTU1390
OTU1461	OTU14197	OTU1420	OTU13924	OTU1415	OTU1402	OTU13916
OTU1462	OTU142	OTU1421	OTU1393	OTU1416	OTU14021	OTU13924
OTU1464	OTU1420	OTU1423	OTU1394	OTU1417	OTU1403	OTU1393
OTU1465	OTU1421	OTU1427	OTU13946	OTU1419	OTU1404	OTU1394
OTU1467	OTU1423	OTU14272	OTU1395	OTU14197	OTU14047	OTU13946
OTU1469	OTU1426	OTU1428	OTU13955	OTU142	OTU1405	OTU1395
OTU147	OTU14272	OTU143	OTU1396	OTU1420	OTU1408	OTU1396
OTU1470	OTU1428	OTU1430	OTU1397	OTU1421	OTU1412	OTU1397
OTU14706	OTU143	OTU14308	OTU1398	OTU1423	OTU1414	OTU1398
OTU14717	OTU1430	OTU1431	OTU1399	OTU1426	OTU1415	OTU1399
OTU14725	OTU1431	OTU1433	OTU14	OTU1427	OTU1416	OTU14
OTU1473	OTU1433	OTU14330	OTU140	OTU14272	OTU14197	OTU140
OTU14738	OTU14330	OTU1434	OTU1402	OTU1428	OTU142	OTU1402
OTU1474	OTU1434	OTU1435	OTU14021	OTU1429	OTU1420	OTU14021
OTU1475	OTU1435	OTU1439	OTU1403	OTU143	OTU1421	OTU1403
OTU14760	OTU1438	OTU144	OTU1404	OTU1430	OTU1423	OTU1404
OTU1477	OTU1439	OTU1440	OTU14047	OTU1431	OTU1426	OTU14047
OTU1478	OTU144	OTU14409	OTU1405	OTU1433	OTU1427	OTU1405
OTU1479	OTU14409	OTU1442	OTU1409	OTU14330	OTU14272	OTU1408
OTU148	OTU1442	OTU1443	OTU1412	OTU1434	OTU1428	OTU1409
OTU1482	OTU1443	OTU14435	OTU1415	OTU1435	OTU1429	OTU1412
OTU14825	OTU14435	OTU1445	OTU1417	OTU1439	OTU143	OTU1414
OTU1483	OTU1445	OTU1446	OTU1419	OTU144	OTU1430	OTU1415
OTU1484	OTU1446	OTU14468	OTU142	OTU1440	OTU14308	OTU1416
OTU1485	OTU14468	OTU1448	OTU1420	OTU14409	OTU1431	OTU1417
OTU14875	OTU145	OTU145	OTU1423	OTU1442	OTU1433	OTU1419
OTU1488	OTU1451	OTU1450	OTU1426	OTU1445	OTU14330	OTU14197
OTU1489	OTU1452	OTU1451	OTU1427	OTU1446	OTU1434	OTU142
OTU149	OTU1453	OTU1452	OTU14272	OTU14468	OTU1435	OTU1420
OTU1490	OTU1454	OTU1453	OTU1428	OTU1448	OTU1438	OTU1421
OTU1491	OTU1455	OTU1454	OTU143	OTU145	OTU1439	OTU1423
OTU1493	OTU14567	OTU1455	OTU1430	OTU1450	OTU144	OTU1426
OTU1499	OTU1457	OTU14567	OTU14308	OTU1451	OTU1440	OTU1427
OTU15	OTU1458	OTU1457	OTU1431	OTU1453	OTU14409	OTU14272
OTU150	OTU14585	OTU1458	OTU1433	OTU1454	OTU1443	OTU1428
OTU1500	OTU1459	OTU14585	OTU14330	OTU14567	OTU14435	OTU1429
OTU1501	OTU14596	OTU1459	OTU1434	OTU1457	OTU1445	OTU143
OTU1502	OTU146	OTU14596	OTU1438	OTU1458	OTU1446	OTU1430
OTU1504	OTU1460	OTU146	OTU1439	OTU1459	OTU14468	OTU1433
OTU15045	OTU1461	OTU1460	OTU144	OTU14596	OTU1448	OTU14330
OTU1508	OTU1462	OTU1462	OTU1440	OTU146	OTU145	OTU1434
OTU1510	OTU1464	OTU1464	OTU14409	OTU1461	OTU1451	OTU1438
OTU1511	OTU1465	OTU1465	OTU1442	OTU1462	OTU1453	OTU1439
OTU1513	OTU1466	OTU1466	OTU1443	OTU1464	OTU1454	OTU1440
OTU1514	OTU1467	OTU1467	OTU14435	OTU1465	OTU1455	OTU14409
OTU1515	OTU1468	OTU1468	OTU1446	OTU1466	OTU1457	OTU1443
OTU1516	OTU1469	OTU1469	OTU14468	OTU1467	OTU1458	OTU1445
OTU1517	OTU147	OTU147	OTU1448	OTU1468	OTU14585	OTU1446
OTU1518	OTU1470	OTU1470	OTU145	OTU1469	OTU1459	OTU14468
OTU1519	OTU14706	OTU14706	OTU1450	OTU147	OTU14596	OTU1448
OTU1521	OTU14725	OTU14717	OTU1451	OTU1470	OTU146	OTU145
OTU15212	OTU1473	OTU14725	OTU1452	OTU14706	OTU1460	OTU1451
OTU1522	OTU14738	OTU1473	OTU1453	OTU14717	OTU1461	OTU1452
OTU1525	OTU1474	OTU14738	OTU1454	OTU14725	OTU1462	OTU1453
OTU1528	OTU14760	OTU1474	OTU1455	OTU1473	OTU1464	OTU1454
OTU153	OTU1477	OTU1475	OTU14567	OTU14738	OTU1465	OTU1455
OTU1530	OTU14774	OTU14760	OTU1457	OTU1474	OTU1466	OTU14567
OTU1532	OTU1478	OTU1477	OTU1458	OTU1475	OTU1467	OTU1457
OTU1533	OTU148	OTU14774	OTU14585	OTU14760	OTU1468	OTU1458
OTU1534	OTU1482	OTU1478	OTU1459	OTU1477	OTU1469	OTU14585
OTU1536	OTU14825	OTU1479	OTU14596	OTU14774	OTU147	OTU1459
OTU1537	OTU1483	OTU148	OTU146	OTU1478	OTU14706	OTU14596
OTU1538	OTU1484	OTU1482	OTU1460	OTU1479	OTU14717	OTU146
OTU15380	OTU1485	OTU14825	OTU1461	OTU148	OTU14725	OTU1460
OTU15383	OTU14875	OTU1483	OTU1462	OTU1483	OTU1473	OTU1461
OTU154	OTU1489	OTU1484	OTU1464	OTU1485	OTU14738	OTU1462
OTU1540	OTU149	OTU1485	OTU1465	OTU14875	OTU1474	OTU1464
OTU1541	OTU1490	OTU14875	OTU1466	OTU1488	OTU1475	OTU1465
OTU1543	OTU1491	OTU1488	OTU1467	OTU1489	OTU14760	OTU1466
OTU1544	OTU1492	OTU1489	OTU1468	OTU149	OTU1477	OTU1467
OTU1548	OTU1493	OTU149	OTU1469	OTU1490	OTU14774	OTU1468
OTU155	OTU1494	OTU1490	OTU147	OTU1491	OTU1478	OTU1469
OTU1553	OTU1499	OTU1491	OTU1470	OTU1492	OTU1479	OTU147
OTU1556	OTU15	OTU1492	OTU14706	OTU1493	OTU148	OTU14717
OTU15560	OTU150	OTU1493	OTU14717	OTU1494	OTU1482	OTU14725
OTU1557	OTU1500	OTU1494	OTU14725	OTU1499	OTU14825	OTU1473
OTU1558	OTU1501	OTU1498	OTU1473	OTU15	OTU1483	OTU14738
OTU1559	OTU1502	OTU1499	OTU14738	OTU150	OTU1484	OTU1474
OTU1560	OTU1503	OTU15	OTU1474	OTU1500	OTU14875	OTU1475
OTU1562	OTU15045	OTU150	OTU1475	OTU15007	OTU1488	OTU1477
OTU1563	OTU1508	OTU15007	OTU14760	OTU1501	OTU1489	OTU14774
OTU1567	OTU1509	OTU1501	OTU1477	OTU1502	OTU149	OTU1478
OTU1568	OTU1510	OTU1502	OTU14774	OTU1503	OTU1491	OTU1479
OTU15680	OTU1511	OTU1503	OTU1478	OTU1504	OTU1492	OTU148
OTU157	OTU1514	OTU1504	OTU1479	OTU15045	OTU1493	OTU1482
OTU1571	OTU1515	OTU15045	OTU148	OTU1509	OTU1494	OTU14825
OTU1572	OTU1516	OTU1508	OTU1482	OTU1510	OTU1499	OTU1483
OTU1573	OTU1517	OTU1509	OTU14825	OTU1511	OTU15	OTU1484
OTU1574	OTU1519	OTU1510	OTU1483	OTU1513	OTU150	OTU1485
OTU1575	OTU1521	OTU1511	OTU1484	OTU1515	OTU15007	OTU14875
OTU1576	OTU15212	OTU1512	OTU14875	OTU1516	OTU1501	OTU1488
OTU15775	OTU1522	OTU1513	OTU1488	OTU1517	OTU1502	OTU1489
OTU1579	OTU1525	OTU1514	OTU1489	OTU1518	OTU1503	OTU149
OTU158	OTU1526	OTU1516	OTU149	OTU1519	OTU15045	OTU1490
OTU1580	OTU1528	OTU1517	OTU1491	OTU1521	OTU1508	OTU1491
OTU1581	OTU153	OTU1518	OTU1492	OTU15212	OTU1509	OTU1492
OTU1582	OTU1530	OTU1519	OTU1493	OTU1522	OTU1510	OTU1493
OTU1583	OTU1532	OTU1521	OTU1494	OTU1523	OTU1511	OTU1494
OTU1584	OTU1534	OTU15212	OTU1498	OTU1525	OTU1513	OTU1499
OTU15840	OTU1535	OTU1522	OTU1499	OTU1526	OTU1514	OTU15
OTU15844	OTU1536	OTU1523	OTU15	OTU1528	OTU1515	OTU150
OTU1585	OTU1538	OTU1525	OTU150	OTU153	OTU1516	OTU1500
OTU1586	OTU15380	OTU1528	OTU1500	OTU1530	OTU1517	OTU15007
OTU15875	OTU15383	OTU153	OTU15007	OTU1534	OTU1518	OTU1501
OTU159	OTU154	OTU1530	OTU1502	OTU1535	OTU1519	OTU1502
OTU1591	OTU1540	OTU1532	OTU1503	OTU1536	OTU1521	OTU1503
OTU1592	OTU1541	OTU1533	OTU1504	OTU1537	OTU15212	OTU1504
OTU1593	OTU1543	OTU1534	OTU15045	OTU1538	OTU1522	OTU15045
OTU15934	OTU1544	OTU1535	OTU1509	OTU15380	OTU1523	OTU1509
OTU1595	OTU1546	OTU1536	OTU1512	OTU154	OTU1525	OTU1510
OTU1596	OTU1547	OTU1538	OTU1513	OTU1540	OTU1526	OTU1511
OTU1597	OTU1548	OTU15380	OTU1514	OTU1541	OTU1528	OTU1512
OTU1598	OTU1549	OTU15383	OTU1515	OTU1543	OTU153	OTU1513
OTU1599	OTU155	OTU154	OTU1516	OTU1544	OTU1530	OTU1514
OTU16	OTU1550	OTU1540	OTU1517	OTU1546	OTU1532	OTU1515
OTU160	OTU1551	OTU1541	OTU1518	OTU1548	OTU1534	OTU1516
OTU1600	OTU1552	OTU1543	OTU1519	OTU1549	OTU1535	OTU1517
OTU16009	OTU1553	OTU1544	OTU1521	OTU1550	OTU1536	OTU1518
OTU1604	OTU1556	OTU1546	OTU15212	OTU1551	OTU1537	OTU1519
OTU1606	OTU15560	OTU1547	OTU1522	OTU1553	OTU1538	OTU1521
OTU16062	OTU1557	OTU1548	OTU1523	OTU1556	OTU15380	OTU15212
OTU1607	OTU1558	OTU1549	OTU1525	OTU15560	OTU154	OTU1522
OTU1608	OTU1559	OTU155	OTU1526	OTU1557	OTU1540	OTU1523
OTU1609	OTU1561	OTU1551	OTU1528	OTU1558	OTU1541	OTU1525
OTU161	OTU1562	OTU1552	OTU153	OTU1559	OTU1543	OTU1526
OTU1610	OTU1563	OTU1553	OTU1530	OTU1560	OTU1544	OTU1528
OTU1615	OTU1564	OTU1556	OTU1532	OTU1561	OTU1546	OTU1529
OTU1616	OTU1567	OTU15560	OTU1533	OTU1562	OTU1547	OTU153
OTU1617	OTU1568	OTU1557	OTU1534	OTU1563	OTU1548	OTU1530
OTU16175	OTU1569	OTU1559	OTU1536	OTU1567	OTU1549	OTU1532
OTU1619	OTU157	OTU1560	OTU1537	OTU1568	OTU155	OTU1533
OTU162	OTU1570	OTU1561	OTU1538	OTU15680	OTU1550	OTU1534
OTU1620	OTU1571	OTU1562	OTU15380	OTU1569	OTU1551	OTU1535
OTU1623	OTU1572	OTU1563	OTU15383	OTU157	OTU1552	OTU1536
OTU1624	OTU1573	OTU1565	OTU154	OTU1570	OTU1556	OTU1537
OTU1627	OTU1574	OTU1568	OTU1540	OTU1572	OTU15560	OTU1538
OTU16275	OTU1575	OTU15680	OTU1541	OTU1573	OTU1557	OTU15380
OTU1628	OTU1576	OTU1569	OTU1543	OTU1574	OTU1558	OTU154
OTU163	OTU15775	OTU157	OTU1544	OTU1575	OTU1559	OTU1540
OTU1630	OTU1578	OTU1571	OTU1546	OTU1576	OTU1560	OTU1541
OTU1634	OTU158	OTU1572	OTU1547	OTU1578	OTU1562	OTU1543
OTU1636	OTU1580	OTU1574	OTU1549	OTU158	OTU1563	OTU1544
OTU16360	OTU1581	OTU1575	OTU155	OTU1580	OTU1564	OTU1546
OTU16367	OTU1582	OTU1576	OTU1550	OTU1582	OTU1565	OTU1547
OTU1637	OTU1583	OTU15775	OTU1552	OTU1583	OTU1567	OTU1548
OTU1639	OTU1584	OTU1578	OTU1553	OTU15840	OTU1568	OTU1549
OTU164	OTU15840	OTU1579	OTU1556	OTU15844	OTU15680	OTU155
OTU1641	OTU15844	OTU158	OTU15560	OTU1585	OTU1569	OTU1551
OTU1642	OTU1586	OTU1580	OTU1557	OTU1586	OTU157	OTU1556
OTU1644	OTU15875	OTU1581	OTU1558	OTU1587	OTU1570	OTU15560
OTU16447	OTU159	OTU1582	OTU1560	OTU15875	OTU1572	OTU1557
OTU1647	OTU1591	OTU1583	OTU1561	OTU159	OTU1573	OTU1558
OTU1648	OTU1592	OTU1584	OTU1562	OTU1591	OTU1574	OTU1559
OTU165	OTU1593	OTU15840	OTU1563	OTU1592	OTU1575	OTU1560
OTU1650	OTU15934	OTU15844	OTU1564	OTU1593	OTU1576	OTU1561
OTU16501	OTU1595	OTU1585	OTU1565	OTU15934	OTU15775	OTU1562
OTU1654	OTU1596	OTU1586	OTU1567	OTU1595	OTU1578	OTU1563
OTU1656	OTU1597	OTU1587	OTU1568	OTU1596	OTU1579	OTU1564
OTU1657	OTU1598	OTU15875	OTU15680	OTU1597	OTU158	OTU1565
OTU1658	OTU1599	OTU159	OTU157	OTU1598	OTU1581	OTU1568
OTU1659	OTU16	OTU1591	OTU1571	OTU1599	OTU1583	OTU15680
OTU166	OTU160	OTU1593	OTU1572	OTU16	OTU1584	OTU157
OTU1660	OTU1600	OTU15934	OTU1576	OTU160	OTU15844	OTU1570
OTU1661	OTU16009	OTU1595	OTU15775	OTU16009	OTU1585	OTU1571
OTU1662	OTU1601	OTU1596	OTU1579	OTU1601	OTU15875	OTU1572
OTU1665	OTU1603	OTU1597	OTU158	OTU1603	OTU159	OTU1573
OTU1666	OTU1604	OTU1598	OTU1580	OTU1604	OTU1591	OTU1574
OTU1667	OTU1606	OTU1599	OTU1581	OTU1606	OTU1592	OTU1576
OTU1670	OTU16062	OTU16	OTU1582	OTU16062	OTU1593	OTU15775
OTU1671	OTU1607	OTU160	OTU1583	OTU1607	OTU15934	OTU1578
OTU1673	OTU1608	OTU1600	OTU1584	OTU1608	OTU1595	OTU1579
OTU1675	OTU1609	OTU16009	OTU15840	OTU1609	OTU1596	OTU158
OTU1677	OTU161	OTU1601	OTU15844	OTU161	OTU1597	OTU1580
OTU1679	OTU1610	OTU1603	OTU1585	OTU1610	OTU1598	OTU1581
OTU1681	OTU1612	OTU1604	OTU1586	OTU1612	OTU1599	OTU1582
OTU1683	OTU1614	OTU1606	OTU15875	OTU1614	OTU16	OTU1583
OTU1686	OTU1616	OTU16062	OTU159	OTU1615	OTU160	OTU1584
OTU1687	OTU1617	OTU1607	OTU1591	OTU1616	OTU1600	OTU15840
OTU1688	OTU16175	OTU1608	OTU1592	OTU1617	OTU16009	OTU15844
OTU1689	OTU1619	OTU1609	OTU15934	OTU16175	OTU1601	OTU1585
OTU169	OTU162	OTU161	OTU1595	OTU1619	OTU1603	OTU1586
OTU16940	OTU1620	OTU1610	OTU1596	OTU162	OTU16062	OTU1587
OTU1695	OTU1622	OTU1614	OTU1597	OTU1620	OTU1607	OTU159
OTU1698	OTU1623	OTU1616	OTU1598	OTU1624	OTU1608	OTU1591
OTU1699	OTU1624	OTU1617	OTU1599	OTU1625	OTU1609	OTU1593
OTU17	OTU1625	OTU16175	OTU16	OTU1627	OTU161	OTU15934
OTU170	OTU1627	OTU1619	OTU160	OTU16275	OTU1610	OTU1595
OTU1700	OTU16275	OTU162	OTU1600	OTU1628	OTU1612	OTU1596
OTU1701	OTU1628	OTU1620	OTU1601	OTU1629	OTU1614	OTU1597
OTU1703	OTU1629	OTU1622	OTU1603	OTU163	OTU1615	OTU1598
OTU17044	OTU163	OTU1623	OTU1604	OTU1630	OTU1616	OTU1599
OTU1707	OTU1630	OTU1625	OTU1606	OTU1633	OTU1617	OTU16
OTU1708	OTU1635	OTU1627	OTU1607	OTU1634	OTU16175	OTU160
OTU1709	OTU1636	OTU16275	OTU1608	OTU1635	OTU1619	OTU1600
OTU171	OTU16360	OTU1628	OTU1609	OTU1636	OTU162	OTU16009
OTU1711	OTU16367	OTU1629	OTU161	OTU16360	OTU1620	OTU1601
OTU1712	OTU1637	OTU163	OTU1610	OTU16367	OTU1622	OTU1603
OTU1715	OTU1639	OTU1633	OTU1614	OTU1637	OTU1623	OTU1604
OTU1716	OTU164	OTU1634	OTU1615	OTU1639	OTU1624	OTU1606
OTU1717	OTU1641	OTU1636	OTU1617	OTU164	OTU1625	OTU16062
OTU1718	OTU1642	OTU16360	OTU16175	OTU1641	OTU1627	OTU1607
OTU1719	OTU1643	OTU16367	OTU1619	OTU1643	OTU16275	OTU1608
OTU172	OTU1644	OTU1637	OTU162	OTU1644	OTU1628	OTU161
OTU1721	OTU16447	OTU1639	OTU1620	OTU16447	OTU1629	OTU1610
OTU1723	OTU1645	OTU1642	OTU1622	OTU1645	OTU163	OTU1612
OTU1724	OTU1647	OTU1643	OTU1623	OTU1647	OTU1633	OTU1614
OTU1726	OTU1648	OTU1644	OTU1624	OTU1648	OTU1634	OTU1615
OTU173	OTU165	OTU16447	OTU1625	OTU165	OTU1635	OTU1617
OTU1730	OTU1650	OTU1647	OTU1627	OTU1650	OTU1636	OTU16175
OTU17307	OTU16501	OTU1648	OTU16275	OTU16501	OTU16360	OTU1619
OTU1731	OTU1652	OTU165	OTU1628	OTU1652	OTU16367	OTU162
OTU1733	OTU1654	OTU1650	OTU1629	OTU1654	OTU1637	OTU1620
OTU1734	OTU1656	OTU16501	OTU163	OTU1655	OTU1639	OTU1622
OTU17347	OTU1657	OTU1654	OTU1630	OTU1656	OTU164	OTU1623
OTU1735	OTU1658	OTU1656	OTU1633	OTU1657	OTU1641	OTU1624
OTU1736	OTU1659	OTU1657	OTU1634	OTU1658	OTU1642	OTU1625
OTU1738	OTU166	OTU1658	OTU1635	OTU1659	OTU1643	OTU1627
OTU1739	OTU1660	OTU1659	OTU1636	OTU166	OTU1644	OTU16275
OTU174	OTU1662	OTU166	OTU16360	OTU1660	OTU16447	OTU1628
OTU1740	OTU16625	OTU1661	OTU16367	OTU1661	OTU1645	OTU1629
OTU1741	OTU16631	OTU1662	OTU1637	OTU1665	OTU1647	OTU163
OTU1742	OTU1664	OTU1664	OTU1639	OTU1666	OTU1648	OTU1630
OTU1743	OTU1665	OTU1665	OTU164	OTU1667	OTU165	OTU1633
OTU1744	OTU1666	OTU1667	OTU1641	OTU1670	OTU1650	OTU1635
OTU1745	OTU1667	OTU1670	OTU1642	OTU1671	OTU16501	OTU1636
OTU1747	OTU1671	OTU1671	OTU1643	OTU1672	OTU1652	OTU16360
OTU1752	OTU1673	OTU1672	OTU1644	OTU1673	OTU1654	OTU16367
OTU1758	OTU1675	OTU1673	OTU16447	OTU1675	OTU1655	OTU1637
OTU17582	OTU1679	OTU1675	OTU1645	OTU1677	OTU1656	OTU1639
OTU17596	OTU1681	OTU1677	OTU1647	OTU1679	OTU1657	OTU164
OTU176	OTU1682	OTU1679	OTU165	OTU1681	OTU1658	OTU1641
OTU1761	OTU1683	OTU1681	OTU1650	OTU1682	OTU1659	OTU1642
OTU1764	OTU1684	OTU1682	OTU16501	OTU1683	OTU166	OTU1643
OTU1765	OTU1687	OTU1683	OTU1652	OTU1684	OTU1660	OTU1644
OTU1768	OTU1688	OTU1684	OTU1654	OTU1685	OTU1661	OTU16447
OTU177	OTU1689	OTU1685	OTU1655	OTU1686	OTU1662	OTU1645
OTU17700	OTU169	OTU1686	OTU1656	OTU1687	OTU16625	OTU1647
OTU17705	OTU16940	OTU1687	OTU1657	OTU1688	OTU16631	OTU1648
OTU1771	OTU1695	OTU1689	OTU1658	OTU1689	OTU1664	OTU165
OTU1776	OTU1697	OTU169	OTU1659	OTU169	OTU1666	OTU1650
OTU1777	OTU1698	OTU16940	OTU166	OTU16940	OTU1667	OTU16501
OTU1780	OTU1699	OTU1695	OTU1660	OTU1695	OTU1672	OTU1652
OTU1784	OTU17	OTU1697	OTU1662	OTU1697	OTU1673	OTU1655
OTU17850	OTU170	OTU1698	OTU16625	OTU1698	OTU1675	OTU1656
OTU17863	OTU1700	OTU17	OTU16631	OTU1699	OTU1677	OTU1657
OTU1788	OTU1702	OTU170	OTU1664	OTU17	OTU1679	OTU1658
OTU1789	OTU1703	OTU1700	OTU1665	OTU170	OTU1681	OTU1659
OTU179	OTU1704	OTU1701	OTU1666	OTU1700	OTU1682	OTU166
OTU1790	OTU17044	OTU1703	OTU1670	OTU1701	OTU1683	OTU1661
OTU1791	OTU1707	OTU17044	OTU1671	OTU1702	OTU1684	OTU16625
OTU1794	OTU1709	OTU1707	OTU1675	OTU1703	OTU1685	OTU16631
OTU1795	OTU17093	OTU1708	OTU1677	OTU1704	OTU1686	OTU1665
OTU1796	OTU171	OTU1709	OTU1679	OTU17044	OTU1687	OTU1666
OTU17961	OTU1712	OTU17093	OTU1682	OTU1706	OTU1688	OTU1667
OTU1798	OTU17124	OTU171	OTU1683	OTU1707	OTU169	OTU1672
OTU1799	OTU1714	OTU1711	OTU1684	OTU1708	OTU16940	OTU1673
OTU17996	OTU1716	OTU1712	OTU1686	OTU1709	OTU1695	OTU1679
OTU18	OTU1717	OTU17124	OTU1687	OTU171	OTU1697	OTU1681
OTU180	OTU1718	OTU1715	OTU1688	OTU1711	OTU1698	OTU1682
OTU1800	OTU1719	OTU172	OTU1689	OTU1712	OTU1699	OTU1683
OTU1802	OTU172	OTU1721	OTU169	OTU17124	OTU17	OTU1684
OTU1803	OTU1721	OTU17229	OTU16940	OTU1714	OTU170	OTU1685
OTU18037	OTU17229	OTU1723	OTU1695	OTU1715	OTU1701	OTU1686
OTU18057	OTU1723	OTU1724	OTU1697	OTU1717	OTU1702	OTU1687
OTU1807	OTU1724	OTU1729	OTU1698	OTU1719	OTU1703	OTU1688
OTU1808	OTU1727	OTU173	OTU1699	OTU172	OTU1704	OTU1689
OTU1809	OTU1728	OTU1730	OTU17	OTU1721	OTU17044	OTU169
OTU1810	OTU1729	OTU17307	OTU170	OTU1723	OTU1708	OTU16940
OTU1813	OTU173	OTU1731	OTU1700	OTU1724	OTU1709	OTU1695
OTU1815	OTU1730	OTU1732	OTU1702	OTU1726	OTU171	OTU1697
OTU1816	OTU1731	OTU1733	OTU1703	OTU1727	OTU1711	OTU1698
OTU1817	OTU1732	OTU1734	OTU1704	OTU1728	OTU1712	OTU1699
OTU1818	OTU1733	OTU1735	OTU17044	OTU1729	OTU17124	OTU17
OTU1822	OTU1734	OTU1739	OTU1707	OTU173	OTU1714	OTU170
OTU1823	OTU17347	OTU174	OTU1708	OTU1730	OTU1716	OTU1700
OTU1825	OTU1735	OTU1742	OTU1709	OTU17307	OTU1717	OTU1701
OTU1826	OTU1737	OTU1743	OTU17093	OTU1731	OTU1718	OTU1702
OTU1827	OTU1738	OTU1744	OTU171	OTU1732	OTU1719	OTU1703
OTU1828	OTU1739	OTU1748	OTU1711	OTU1733	OTU172	OTU1704
OTU1829	OTU174	OTU1749	OTU1712	OTU1734	OTU1721	OTU17044
OTU18298	OTU1740	OTU175	OTU17124	OTU17347	OTU17229	OTU1707
OTU183	OTU1741	OTU1751	OTU1714	OTU1735	OTU1724	OTU1708
OTU1830	OTU1742	OTU1752	OTU1716	OTU1736	OTU1726	OTU1709
OTU1834	OTU1743	OTU1754	OTU1717	OTU1737	OTU1727	OTU171
OTU18367	OTU1744	OTU1757	OTU1719	OTU1738	OTU1728	OTU1712
OTU1838	OTU1745	OTU17582	OTU172	OTU1739	OTU1729	OTU17124
OTU184	OTU1747	OTU17596	OTU1721	OTU174	OTU173	OTU1714
OTU1843	OTU1748	OTU176	OTU17229	OTU1740	OTU1730	OTU1715
OTU1845	OTU175	OTU1760	OTU1723	OTU1741	OTU17307	OTU1716
OTU1846	OTU1752	OTU1761	OTU1724	OTU1742	OTU1731	OTU1717
OTU1847	OTU1754	OTU1762	OTU1726	OTU1743	OTU1732	OTU1718
OTU1849	OTU1757	OTU1763	OTU1727	OTU1744	OTU1733	OTU1719
OTU185	OTU1758	OTU1764	OTU1728	OTU1745	OTU1734	OTU172
OTU1850	OTU17596	OTU1765	OTU1729	OTU1747	OTU17347	OTU1721
OTU1851	OTU176	OTU1768	OTU173	OTU1748	OTU1735	OTU17229
OTU1852	OTU1760	OTU177	OTU1730	OTU1749	OTU1736	OTU1724
OTU1854	OTU1763	OTU17700	OTU17307	OTU175	OTU1738	OTU1726
OTU1855	OTU1764	OTU17705	OTU1731	OTU1751	OTU1739	OTU1727
OTU1856	OTU1765	OTU1771	OTU1732	OTU1752	OTU174	OTU1728
OTU1857	OTU1768	OTU1776	OTU1733	OTU1754	OTU1740	OTU1729
OTU1858	OTU177	OTU1777	OTU1734	OTU1757	OTU1741	OTU173
OTU18581	OTU17700	OTU1778	OTU17347	OTU1758	OTU1742	OTU1730
OTU186	OTU17705	OTU178	OTU1736	OTU17582	OTU1743	OTU17307
OTU1860	OTU1771	OTU1780	OTU1737	OTU176	OTU1744	OTU1731
OTU1862	OTU1776	OTU1781	OTU1738	OTU1760	OTU1745	OTU1732
OTU1864	OTU1778	OTU1782	OTU1739	OTU1761	OTU1747	OTU1733
OTU18650	OTU178	OTU1783	OTU174	OTU1765	OTU1748	OTU1734
OTU18658	OTU1781	OTU1784	OTU1740	OTU1768	OTU1749	OTU17347
OTU1866	OTU1783	OTU17850	OTU1742	OTU177	OTU175	OTU1735
OTU18668	OTU1784	OTU17863	OTU1743	OTU17700	OTU1751	OTU1736
OTU1869	OTU17850	OTU1788	OTU1744	OTU17705	OTU1752	OTU1737
OTU187	OTU17863	OTU1789	OTU1747	OTU1771	OTU1757	OTU1738
OTU1870	OTU1789	OTU179	OTU1748	OTU1776	OTU1758	OTU174
OTU1871	OTU179	OTU1790	OTU1749	OTU1777	OTU17582	OTU1740
OTU18729	OTU1790	OTU1791	OTU175	OTU1778	OTU176	OTU1741
OTU1873	OTU1791	OTU17921	OTU1751	OTU178	OTU1761	OTU1743
OTU1876	OTU17921	OTU1794	OTU1752	OTU1780	OTU1762	OTU1744
OTU1877	OTU1795	OTU1795	OTU1754	OTU1781	OTU1763	OTU1745
OTU1879	OTU1796	OTU1796	OTU1758	OTU1782	OTU1764	OTU1747
OTU188	OTU17961	OTU17961	OTU17596	OTU1783	OTU1765	OTU1749
OTU1881	OTU1798	OTU1798	OTU176	OTU1784	OTU1768	OTU175
OTU1888	OTU1799	OTU1799	OTU1760	OTU17850	OTU177	OTU1751
OTU189	OTU17996	OTU17996	OTU1762	OTU17863	OTU17700	OTU1752
OTU1892	OTU18	OTU18	OTU1764	OTU1788	OTU17705	OTU1754
OTU1893	OTU180	OTU180	OTU1765	OTU1789	OTU1771	OTU1757
OTU1895	OTU1800	OTU1800	OTU177	OTU179	OTU1776	OTU1758
OTU18969	OTU1802	OTU1802	OTU1776	OTU1790	OTU1777	OTU17582
OTU1897	OTU1803	OTU18037	OTU1777	OTU17921	OTU1778	OTU17596
OTU1899	OTU1804	OTU1804	OTU1778	OTU1794	OTU178	OTU176
OTU19	OTU18057	OTU18057	OTU178	OTU1795	OTU1781	OTU1760
OTU190	OTU1807	OTU1807	OTU1780	OTU1796	OTU1782	OTU1761
OTU1900	OTU1808	OTU1808	OTU1781	OTU17961	OTU1783	OTU1763
OTU1901	OTU1809	OTU1810	OTU1782	OTU1798	OTU1784	OTU1764
OTU1902	OTU1811	OTU1811	OTU1783	OTU1799	OTU17850	OTU1765
OTU19020	OTU1813	OTU1813	OTU1784	OTU18	OTU17863	OTU1768
OTU1905	OTU1815	OTU1815	OTU17850	OTU180	OTU1788	OTU177
OTU1906	OTU1816	OTU1816	OTU17863	OTU1800	OTU1789	OTU17700
OTU191	OTU1819	OTU1817	OTU1788	OTU1802	OTU179	OTU17705
OTU1911	OTU1822	OTU1818	OTU1789	OTU1803	OTU17921	OTU1771
OTU1912	OTU1823	OTU1819	OTU179	OTU18037	OTU1795	OTU1776
OTU1913	OTU1826	OTU1825	OTU1791	OTU1804	OTU1796	OTU1777
OTU1914	OTU1827	OTU1826	OTU17921	OTU1807	OTU17961	OTU1778
OTU19180	OTU1828	OTU1827	OTU1795	OTU1808	OTU1798	OTU178
OTU1919	OTU1829	OTU1828	OTU1796	OTU1810	OTU1799	OTU1780
OTU192	OTU18298	OTU1829	OTU17961	OTU1811	OTU17996	OTU1781
OTU1924	OTU183	OTU18298	OTU1798	OTU1813	OTU18	OTU1782
OTU1926	OTU1832	OTU183	OTU1799	OTU1815	OTU180	OTU1784
OTU1928	OTU1833	OTU1830	OTU17996	OTU1816	OTU1800	OTU17850
OTU1929	OTU1834	OTU1832	OTU18	OTU1817	OTU1803	OTU17863
OTU193	OTU18367	OTU1833	OTU180	OTU1818	OTU18037	OTU1788
OTU1930	OTU1838	OTU18367	OTU1800	OTU1819	OTU1804	OTU1789
OTU1932	OTU1839	OTU1838	OTU1802	OTU1822	OTU1807	OTU179
OTU1934	OTU184	OTU184	OTU1803	OTU1823	OTU1808	OTU1790
OTU1936	OTU1841	OTU1841	OTU18037	OTU1825	OTU1809	OTU1794
OTU1937	OTU1847	OTU1843	OTU1804	OTU1826	OTU1810	OTU1795
OTU1939	OTU1848	OTU1846	OTU18057	OTU1827	OTU1811	OTU1796
OTU194	OTU1849	OTU1847	OTU1807	OTU1828	OTU1813	OTU17961
OTU1940	OTU185	OTU1849	OTU1808	OTU1829	OTU1815	OTU1798
OTU1942	OTU1850	OTU185	OTU1809	OTU18298	OTU1816	OTU1799
OTU1943	OTU1851	OTU1850	OTU1810	OTU183	OTU1817	OTU17996
OTU1944	OTU1852	OTU1851	OTU1811	OTU1830	OTU1818	OTU18
OTU19446	OTU1854	OTU1852	OTU1813	OTU1832	OTU1822	OTU180
OTU1946	OTU1855	OTU1854	OTU1815	OTU1833	OTU1825	OTU1800
OTU1947	OTU1856	OTU1855	OTU1817	OTU1834	OTU1826	OTU1802
OTU19477	OTU1857	OTU1858	OTU1818	OTU18367	OTU1827	OTU1803
OTU1948	OTU1858	OTU18581	OTU1819	OTU1838	OTU1828	OTU18037
OTU195	OTU1859	OTU1859	OTU1822	OTU184	OTU1829	OTU1804
OTU1950	OTU186	OTU186	OTU1823	OTU1843	OTU18298	OTU18057
OTU1951	OTU1860	OTU1860	OTU1825	OTU1845	OTU183	OTU1807
OTU19556	OTU1862	OTU1862	OTU1826	OTU1846	OTU1830	OTU1808
OTU1957	OTU1864	OTU1864	OTU1827	OTU1847	OTU1832	OTU1809
OTU1959	OTU1865	OTU1865	OTU1828	OTU1848	OTU1833	OTU1810
OTU196	OTU18650	OTU18650	OTU18298	OTU1849	OTU1834	OTU1815
OTU1960	OTU18658	OTU18658	OTU183	OTU185	OTU18367	OTU1816
OTU1961	OTU1866	OTU1866	OTU1832	OTU1850	OTU1839	OTU1817
OTU1963	OTU1868	OTU18668	OTU1833	OTU1852	OTU184	OTU1819
OTU1965	OTU1869	OTU1868	OTU18367	OTU1854	OTU1841	OTU1822
OTU1966	OTU187	OTU1869	OTU1839	OTU1855	OTU1843	OTU1823
OTU19674	OTU1870	OTU187	OTU184	OTU1858	OTU1846	OTU1825
OTU1968	OTU1871	OTU1871	OTU1841	OTU186	OTU1847	OTU1826
OTU197	OTU18729	OTU18729	OTU1843	OTU1860	OTU1849	OTU1827
OTU1971	OTU1873	OTU1873	OTU1845	OTU1862	OTU1850	OTU1828
OTU19723	OTU18734	OTU18734	OTU1847	OTU1864	OTU1851	OTU183
OTU1975	OTU1876	OTU1876	OTU1848	OTU1865	OTU1852	OTU1830
OTU1976	OTU1878	OTU1877	OTU1849	OTU18650	OTU1855	OTU1832
OTU19764	OTU1879	OTU1878	OTU185	OTU18658	OTU1856	OTU1833
OTU1977	OTU188	OTU188	OTU1852	OTU1866	OTU1858	OTU1834
OTU19785	OTU1881	OTU1881	OTU1854	OTU18668	OTU18581	OTU18367
OTU1979	OTU1883	OTU1883	OTU1855	OTU1869	OTU1859	OTU1838
OTU198	OTU1884	OTU1888	OTU1856	OTU187	OTU186	OTU184
OTU1984	OTU1888	OTU189	OTU1858	OTU1870	OTU1862	OTU1841
OTU1986	OTU189	OTU1890	OTU18581	OTU18729	OTU1864	OTU1843
OTU1987	OTU1892	OTU1892	OTU1859	OTU1873	OTU1865	OTU1846
OTU1988	OTU1893	OTU1893	OTU186	OTU1876	OTU18650	OTU1847
OTU19884	OTU1895	OTU1895	OTU1860	OTU1877	OTU18658	OTU1848
OTU199	OTU18969	OTU18969	OTU1862	OTU1878	OTU1866	OTU1849
OTU1994	OTU1897	OTU1897	OTU1864	OTU1879	OTU1869	OTU185
OTU19948	OTU19	OTU1899	OTU1865	OTU188	OTU187	OTU1850
OTU1995	OTU190	OTU19	OTU18650	OTU1883	OTU1870	OTU1851
OTU1996	OTU1901	OTU190	OTU1866	OTU1888	OTU1871	OTU1852
OTU19978	OTU1902	OTU19020	OTU18668	OTU189	OTU1873	OTU1854
OTU1999	OTU19020	OTU1905	OTU1868	OTU1890	OTU1877	OTU1855
OTU2	OTU1905	OTU1906	OTU1869	OTU1892	OTU1878	OTU1856
OTU20	OTU1906	OTU1907	OTU187	OTU1893	OTU1879	OTU1857
OTU200	OTU1907	OTU1909	OTU1870	OTU18969	OTU188	OTU1858
OTU2000	OTU1909	OTU1910	OTU1871	OTU1897	OTU1881	OTU18581
OTU2001	OTU191	OTU1911	OTU18729	OTU1899	OTU1883	OTU1859
OTU2002	OTU1910	OTU1912	OTU1873	OTU19	OTU1884	OTU186
OTU20024	OTU1911	OTU1913	OTU18734	OTU190	OTU189	OTU1860
OTU2003	OTU1912	OTU1914	OTU1876	OTU1900	OTU1890	OTU1862
OTU20042	OTU1914	OTU19180	OTU1877	OTU1901	OTU1892	OTU1864
OTU2007	OTU1915	OTU1919	OTU1878	OTU1902	OTU1893	OTU1865
OTU201	OTU19180	OTU192	OTU188	OTU19020	OTU1895	OTU18650
OTU2010	OTU1919	OTU1920	OTU1881	OTU1905	OTU18969	OTU18658
OTU20104	OTU192	OTU1923	OTU1883	OTU1906	OTU1899	OTU1866
OTU2014	OTU1920	OTU1924	OTU1884	OTU1907	OTU19	OTU18668
OTU2015	OTU1923	OTU1925	OTU1888	OTU1909	OTU190	OTU1869
OTU2019	OTU1924	OTU1926	OTU189	OTU191	OTU1900	OTU187
OTU202	OTU1925	OTU1928	OTU1890	OTU1910	OTU1901	OTU1870
OTU2020	OTU1926	OTU1929	OTU1892	OTU1912	OTU1902	OTU1871
OTU2023	OTU1928	OTU193	OTU1893	OTU1914	OTU19020	OTU18729
OTU2026	OTU1929	OTU1930	OTU1895	OTU1915	OTU1905	OTU18734
OTU2027	OTU193	OTU1932	OTU18969	OTU19180	OTU1906	OTU1876
OTU20273	OTU1930	OTU1934	OTU1897	OTU1919	OTU1907	OTU1878
OTU20282	OTU1932	OTU1937	OTU19	OTU192	OTU1909	OTU1879
OTU203	OTU1934	OTU194	OTU190	OTU1920	OTU191	OTU188
OTU2030	OTU1936	OTU1940	OTU1900	OTU1923	OTU1911	OTU1881
OTU2032	OTU1937	OTU1942	OTU1901	OTU1924	OTU1912	OTU1883
OTU2033	OTU1939	OTU1943	OTU1902	OTU1925	OTU1914	OTU1884
OTU2034	OTU194	OTU1944	OTU19020	OTU1928	OTU1915	OTU1888
OTU20348	OTU1940	OTU19446	OTU1905	OTU1929	OTU19180	OTU189
OTU204	OTU1942	OTU1947	OTU1906	OTU193	OTU1919	OTU1890
OTU2044	OTU1943	OTU19477	OTU1909	OTU1930	OTU192	OTU1893
OTU2045	OTU1944	OTU1948	OTU191	OTU1932	OTU1920	OTU1895
OTU2046	OTU19446	OTU1949	OTU1910	OTU1934	OTU1923	OTU18969
OTU2047	OTU1945	OTU195	OTU1911	OTU1937	OTU1924	OTU1897
OTU20496	OTU1947	OTU1951	OTU1912	OTU1939	OTU1925	OTU1899
OTU205	OTU19477	OTU1952	OTU1913	OTU194	OTU1926	OTU19
OTU2050	OTU1948	OTU1954	OTU1914	OTU1940	OTU1928	OTU190
OTU2053	OTU1949	OTU19556	OTU1915	OTU1942	OTU1929	OTU1900
OTU20543	OTU195	OTU1957	OTU19180	OTU1943	OTU193	OTU1901
OTU2055	OTU1950	OTU1959	OTU192	OTU1944	OTU1930	OTU1902
OTU2059	OTU1951	OTU196	OTU1923	OTU1945	OTU1932	OTU19020
OTU20595	OTU1952	OTU1960	OTU1924	OTU1947	OTU1934	OTU1905
OTU206	OTU1959	OTU1961	OTU1925	OTU1948	OTU1939	OTU1907
OTU2062	OTU196	OTU1963	OTU1926	OTU1949	OTU194	OTU1909
OTU2065	OTU1960	OTU1965	OTU1929	OTU195	OTU1940	OTU191
OTU20652	OTU1961	OTU1967	OTU193	OTU1950	OTU1942	OTU1910
OTU2066	OTU1963	OTU19674	OTU1930	OTU1951	OTU1943	OTU1911
OTU20661	OTU1965	OTU1968	OTU1932	OTU1952	OTU19446	OTU1912
OTU2067	OTU1966	OTU197	OTU1934	OTU19556	OTU1945	OTU1913
OTU2068	OTU1967	OTU1971	OTU1939	OTU1957	OTU1946	OTU1915
OTU2069	OTU19674	OTU1972	OTU194	OTU1959	OTU1947	OTU19180
OTU207	OTU1968	OTU19723	OTU1940	OTU196	OTU19477	OTU1919
OTU2070	OTU1969	OTU1975	OTU1942	OTU1960	OTU1948	OTU192
OTU20717	OTU197	OTU1976	OTU1943	OTU1961	OTU1949	OTU1920
OTU2074	OTU1971	OTU1977	OTU19446	OTU1963	OTU195	OTU1923
OTU2075	OTU1972	OTU1978	OTU1945	OTU1965	OTU1950	OTU1924
OTU2076	OTU19723	OTU19785	OTU1947	OTU1966	OTU1951	OTU1925
OTU2077	OTU1975	OTU198	OTU1949	OTU19674	OTU1952	OTU1928
OTU208	OTU1978	OTU1980	OTU195	OTU1968	OTU19556	OTU1929
OTU2081	OTU19785	OTU1984	OTU1950	OTU1969	OTU1957	OTU193
OTU2082	OTU1979	OTU1986	OTU1952	OTU197	OTU1959	OTU1930
OTU2083	OTU198	OTU1988	OTU19556	OTU1971	OTU196	OTU1932
OTU20869	OTU1980	OTU19884	OTU1957	OTU1972	OTU1960	OTU1936
OTU2087	OTU1984	OTU199	OTU196	OTU19723	OTU1961	OTU1937
OTU20878	OTU1985	OTU1990	OTU1960	OTU1975	OTU1963	OTU1939
OTU20887	OTU1986	OTU1991	OTU1961	OTU1976	OTU1965	OTU194
OTU209	OTU1987	OTU1992	OTU1963	OTU19764	OTU1967	OTU1940
OTU2092	OTU1988	OTU1994	OTU1965	OTU1977	OTU19674	OTU1942
OTU2094	OTU19884	OTU19948	OTU1967	OTU1978	OTU1968	OTU1943
OTU2096	OTU199	OTU1996	OTU19674	OTU19785	OTU1969	OTU1944
OTU2097	OTU1990	OTU19978	OTU1968	OTU1979	OTU197	OTU19446
OTU2098	OTU1991	OTU1998	OTU197	OTU198	OTU1971	OTU1945
OTU21	OTU1992	OTU1999	OTU1971	OTU1980	OTU1972	OTU1947
OTU210	OTU19948	OTU2	OTU1972	OTU1984	OTU19723	OTU1948
OTU2103	OTU1995	OTU20	OTU19723	OTU1985	OTU1975	OTU1949
OTU2106	OTU1996	OTU200	OTU1975	OTU1987	OTU19764	OTU195
OTU2107	OTU19978	OTU2000	OTU1976	OTU1988	OTU1977	OTU1950
OTU2109	OTU1998	OTU2001	OTU1977	OTU19884	OTU1978	OTU1951
OTU211	OTU1999	OTU2002	OTU1978	OTU199	OTU19785	OTU1952
OTU2110	OTU2	OTU20024	OTU19785	OTU1990	OTU1979	OTU19556
OTU2114	OTU20	OTU2003	OTU1979	OTU1991	OTU198	OTU1957
OTU2116	OTU200	OTU2006	OTU198	OTU1992	OTU1980	OTU1959
OTU21173	OTU2001	OTU2007	OTU1984	OTU19948	OTU1984	OTU196
OTU2118	OTU2002	OTU2009	OTU1985	OTU1995	OTU1985	OTU1960
OTU212	OTU20024	OTU201	OTU1986	OTU1996	OTU1986	OTU1961
OTU2122	OTU20042	OTU20104	OTU1987	OTU19978	OTU1987	OTU1963
OTU21261	OTU2006	OTU2011	OTU1988	OTU1998	OTU1988	OTU1965
OTU2127	OTU2007	OTU2014	OTU19884	OTU1999	OTU19884	OTU1966
OTU2129	OTU2008	OTU2015	OTU199	OTU2	OTU199	OTU1967
OTU213	OTU2009	OTU2019	OTU1990	OTU20	OTU1990	OTU1968
OTU2130	OTU201	OTU202	OTU1992	OTU200	OTU1991	OTU1969
OTU2131	OTU2010	OTU2020	OTU1994	OTU2000	OTU1992	OTU197
OTU21321	OTU20104	OTU2022	OTU19948	OTU2001	OTU19948	OTU1971
OTU2133	OTU2011	OTU2023	OTU1995	OTU2002	OTU1996	OTU19723
OTU2136	OTU2014	OTU2026	OTU1996	OTU20024	OTU19978	OTU1975
OTU21366	OTU2015	OTU2027	OTU19978	OTU2003	OTU1998	OTU19764
OTU2137	OTU20178	OTU20273	OTU1998	OTU2006	OTU2	OTU1977
OTU21370	OTU202	OTU20282	OTU1999	OTU2007	OTU20	OTU1978
OTU21395	OTU2020	OTU203	OTU2	OTU2008	OTU200	OTU19785
OTU21396	OTU2023	OTU2030	OTU20	OTU201	OTU2000	OTU1979
OTU2140	OTU2026	OTU20303	OTU200	OTU2010	OTU2001	OTU198
OTU2144	OTU2027	OTU2031	OTU2000	OTU20104	OTU2002	OTU1980
OTU2146	OTU20273	OTU2032	OTU2002	OTU2014	OTU20024	OTU1985
OTU2147	OTU20282	OTU2033	OTU20024	OTU2015	OTU2003	OTU1986
OTU2148	OTU203	OTU20348	OTU2003	OTU2019	OTU2007	OTU1987
OTU215	OTU2030	OTU2039	OTU20042	OTU202	OTU2008	OTU1988
OTU2151	OTU20303	OTU204	OTU2006	OTU2020	OTU2009	OTU19884
OTU2152	OTU2031	OTU2042	OTU2007	OTU2023	OTU201	OTU199
OTU2156	OTU2032	OTU2044	OTU2008	OTU2027	OTU2010	OTU1990
OTU2158	OTU2033	OTU2045	OTU2009	OTU20273	OTU20104	OTU1991
OTU2160	OTU2034	OTU2046	OTU201	OTU20282	OTU2011	OTU1992
OTU21607	OTU20348	OTU2047	OTU2010	OTU203	OTU2015	OTU1994
OTU2161	OTU2037	OTU20496	OTU20104	OTU2030	OTU20178	OTU19948
OTU21613	OTU2039	OTU205	OTU2011	OTU20303	OTU202	OTU1995
OTU2162	OTU204	OTU2050	OTU2015	OTU2031	OTU2020	OTU1996
OTU2165	OTU2042	OTU2051	OTU20178	OTU2033	OTU2023	OTU19978
OTU2166	OTU2043	OTU20543	OTU2019	OTU2034	OTU2026	OTU1998
OTU2167	OTU2044	OTU2055	OTU202	OTU20348	OTU2027	OTU1999
OTU2168	OTU2045	OTU2056	OTU2020	OTU2037	OTU20282	OTU2
OTU21696	OTU2046	OTU2059	OTU2022	OTU204	OTU203	OTU20
OTU217	OTU20496	OTU20595	OTU2023	OTU2042	OTU2030	OTU200
OTU2171	OTU205	OTU206	OTU2026	OTU2043	OTU2031	OTU2000
OTU2172	OTU2050	OTU2061	OTU2027	OTU2044	OTU2032	OTU2001
OTU21725	OTU2051	OTU2062	OTU20273	OTU2047	OTU2033	OTU20024
OTU2173	OTU20543	OTU2065	OTU20282	OTU205	OTU2034	OTU2003
OTU2174	OTU2055	OTU20652	OTU203	OTU2050	OTU20348	OTU20042
OTU2176	OTU2056	OTU2066	OTU2030	OTU2051	OTU2037	OTU2006
OTU2178	OTU2059	OTU20661	OTU20303	OTU2053	OTU2039	OTU2007
OTU218	OTU206	OTU20664	OTU2032	OTU20543	OTU204	OTU2008
OTU2180	OTU2061	OTU2067	OTU2033	OTU2055	OTU2042	OTU2009
OTU2182	OTU2062	OTU2068	OTU2034	OTU2056	OTU2044	OTU201
OTU2184	OTU20652	OTU2069	OTU20348	OTU2059	OTU2046	OTU2010
OTU2185	OTU2066	OTU207	OTU2037	OTU20595	OTU2047	OTU20104
OTU21859	OTU20661	OTU2070	OTU2039	OTU206	OTU20496	OTU2011
OTU2186	OTU20664	OTU20717	OTU204	OTU2062	OTU205	OTU2014
OTU2187	OTU2068	OTU2072	OTU2042	OTU2065	OTU2050	OTU2015
OTU2188	OTU2069	OTU2074	OTU2043	OTU20652	OTU2053	OTU20178
OTU2189	OTU207	OTU2077	OTU2044	OTU2066	OTU20543	OTU2019
OTU219	OTU20717	OTU2078	OTU2046	OTU20661	OTU2055	OTU202
OTU2190	OTU2072	OTU208	OTU2047	OTU20664	OTU2056	OTU2020
OTU2193	OTU2074	OTU2082	OTU205	OTU2068	OTU2059	OTU2027
OTU21948	OTU2075	OTU2083	OTU2050	OTU2069	OTU20595	OTU20273
OTU2195	OTU2076	OTU2085	OTU20543	OTU207	OTU206	OTU20282
OTU2196	OTU2077	OTU20869	OTU2055	OTU2070	OTU2061	OTU203
OTU21967	OTU2078	OTU2087	OTU2056	OTU20717	OTU2062	OTU2030
OTU2197	OTU208	OTU20878	OTU2059	OTU2072	OTU2065	OTU2031
OTU2199	OTU2081	OTU20887	OTU20595	OTU2074	OTU20652	OTU2033
OTU22	OTU2082	OTU2089	OTU206	OTU2075	OTU20661	OTU2034
OTU220	OTU2083	OTU209	OTU2061	OTU2076	OTU20664	OTU20348
OTU2202	OTU2085	OTU2091	OTU2062	OTU2077	OTU2067	OTU2037
OTU2204	OTU20869	OTU2092	OTU2065	OTU2078	OTU2068	OTU2039
OTU2205	OTU20878	OTU2096	OTU20652	OTU208	OTU2069	OTU204
OTU2208	OTU20887	OTU20967	OTU20661	OTU2081	OTU207	OTU2042
OTU2209	OTU2089	OTU2097	OTU20664	OTU2082	OTU20717	OTU2043
OTU221	OTU209	OTU2098	OTU2067	OTU2083	OTU2072	OTU2045
OTU2211	OTU2091	OTU2099	OTU2069	OTU2085	OTU2074	OTU2046
OTU2212	OTU2092	OTU21	OTU207	OTU20869	OTU2075	OTU2047
OTU22141	OTU2094	OTU210	OTU2070	OTU2087	OTU2076	OTU20496
OTU22149	OTU2096	OTU2102	OTU20717	OTU20878	OTU2077	OTU205
OTU2215	OTU20967	OTU2103	OTU2072	OTU20887	OTU2078	OTU2050
OTU22155	OTU2097	OTU2104	OTU2074	OTU2089	OTU208	OTU2051
OTU2216	OTU2098	OTU211	OTU2075	OTU209	OTU2081	OTU20543
OTU2217	OTU21	OTU2110	OTU2076	OTU2091	OTU2083	OTU2055
OTU2218	OTU210	OTU2113	OTU2078	OTU2092	OTU2085	OTU2056
OTU22186	OTU2103	OTU2114	OTU208	OTU2094	OTU20869	OTU2059
OTU2219	OTU2104	OTU2116	OTU2081	OTU20967	OTU2087	OTU20595
OTU222	OTU2109	OTU2117	OTU2082	OTU2097	OTU20878	OTU206
OTU22218	OTU211	OTU21173	OTU2083	OTU2098	OTU20887	OTU2061
OTU2222	OTU21114	OTU212	OTU20869	OTU2099	OTU209	OTU2062
OTU2225	OTU2112	OTU2122	OTU2087	OTU21	OTU2091	OTU2065
OTU22253	OTU2113	OTU2125	OTU20878	OTU210	OTU2092	OTU20652
OTU2226	OTU21150	OTU21261	OTU20887	OTU2103	OTU2096	OTU2066
OTU22268	OTU2116	OTU2127	OTU2089	OTU2104	OTU20967	OTU20661
OTU2227	OTU21163	OTU2128	OTU209	OTU2105	OTU2097	OTU20664
OTU223	OTU2117	OTU2129	OTU2091	OTU211	OTU2098	OTU2067
OTU2230	OTU2118	OTU213	OTU2094	OTU2110	OTU2099	OTU2068
OTU22316	OTU212	OTU2130	OTU2096	OTU21114	OTU21	OTU2069
OTU2233	OTU2122	OTU2131	OTU20967	OTU2112	OTU210	OTU207
OTU22348	OTU2125	OTU21321	OTU2097	OTU2113	OTU2103	OTU20717
OTU22355	OTU21261	OTU2133	OTU2098	OTU21150	OTU2104	OTU2074
OTU2237	OTU2127	OTU21366	OTU21	OTU2116	OTU2105	OTU2075
OTU2238	OTU2128	OTU2137	OTU210	OTU21163	OTU2106	OTU2076
OTU2239	OTU2129	OTU2139	OTU2102	OTU2117	OTU2107	OTU2077
OTU224	OTU213	OTU21395	OTU2103	OTU21173	OTU2109	OTU2078
OTU2242	OTU2130	OTU21396	OTU2104	OTU2118	OTU211	OTU208
OTU22421	OTU21321	OTU2140	OTU2106	OTU212	OTU21114	OTU2081
OTU2244	OTU2133	OTU2144	OTU2107	OTU2122	OTU2112	OTU2082
OTU2245	OTU2136	OTU2146	OTU2109	OTU21261	OTU2113	OTU2083
OTU22454	OTU21366	OTU2148	OTU211	OTU2128	OTU2114	OTU2085
OTU22477	OTU21395	OTU2149	OTU2110	OTU2129	OTU21150	OTU20869
OTU2248	OTU2144	OTU215	OTU21114	OTU213	OTU2116	OTU2087
OTU225	OTU2146	OTU2151	OTU2113	OTU2130	OTU21163	OTU20878
OTU2255	OTU2147	OTU2152	OTU2114	OTU2131	OTU2117	OTU20887
OTU2256	OTU2148	OTU2154	OTU21150	OTU21321	OTU21173	OTU2089
OTU22574	OTU2149	OTU2155	OTU21163	OTU2133	OTU2118	OTU209
OTU22578	OTU215	OTU2156	OTU2117	OTU2136	OTU212	OTU2092
OTU2259	OTU2151	OTU2158	OTU21173	OTU21366	OTU2122	OTU2094
OTU22593	OTU2152	OTU2160	OTU2118	OTU2137	OTU2125	OTU2096
OTU226	OTU2155	OTU21607	OTU212	OTU21370	OTU21261	OTU20967
OTU2260	OTU2156	OTU21613	OTU2122	OTU2139	OTU2127	OTU2097
OTU2261	OTU2157	OTU2162	OTU2125	OTU21396	OTU2128	OTU2098
OTU22623	OTU2160	OTU2164	OTU21261	OTU2140	OTU2129	OTU21
OTU2263	OTU21607	OTU2165	OTU2127	OTU2144	OTU213	OTU210
OTU2267	OTU2161	OTU2166	OTU2128	OTU2146	OTU2130	OTU2103
OTU22686	OTU21613	OTU21665	OTU2129	OTU2147	OTU21321	OTU2104
OTU227	OTU2162	OTU2167	OTU213	OTU2148	OTU2133	OTU2105
OTU2270	OTU2164	OTU2168	OTU2130	OTU2149	OTU2136	OTU2107
OTU2273	OTU2165	OTU21694	OTU2131	OTU215	OTU21366	OTU2109
OTU22739	OTU2166	OTU21696	OTU2133	OTU2152	OTU2137	OTU211
OTU2276	OTU21665	OTU217	OTU2136	OTU2154	OTU21370	OTU2110
OTU22766	OTU2168	OTU2170	OTU21366	OTU2155	OTU2138	OTU21114
OTU2277	OTU21694	OTU2171	OTU2137	OTU2156	OTU2139	OTU2112
OTU2279	OTU217	OTU2172	OTU2138	OTU2157	OTU21395	OTU2113
OTU22795	OTU2170	OTU2174	OTU2139	OTU2158	OTU21396	OTU2114
OTU228	OTU2171	OTU2176	OTU21395	OTU2160	OTU2144	OTU2116
OTU22807	OTU2172	OTU2177	OTU21396	OTU21607	OTU2146	OTU21163
OTU2282	OTU21725	OTU218	OTU2140	OTU2161	OTU2147	OTU2117
OTU2284	OTU2174	OTU2180	OTU2144	OTU21613	OTU2148	OTU21173
OTU22883	OTU2176	OTU2181	OTU2146	OTU2162	OTU2149	OTU212
OTU2289	OTU2177	OTU2184	OTU2147	OTU2164	OTU215	OTU2122
OTU22895	OTU2179	OTU21859	OTU2148	OTU2165	OTU2152	OTU2125
OTU229	OTU218	OTU2186	OTU2149	OTU2166	OTU2154	OTU21261
OTU2291	OTU2180	OTU2187	OTU215	OTU2167	OTU2155	OTU2127
OTU22924	OTU2181	OTU2188	OTU2151	OTU2168	OTU2156	OTU2129
OTU22990	OTU2182	OTU219	OTU2152	OTU21694	OTU2157	OTU213
OTU23	OTU2184	OTU2190	OTU2155	OTU21696	OTU2158	OTU2130
OTU23008	OTU2185	OTU2192	OTU2156	OTU217	OTU2160	OTU2131
OTU2301	OTU21859	OTU2193	OTU2158	OTU2171	OTU21607	OTU2136
OTU23018	OTU2186	OTU21948	OTU2160	OTU2172	OTU2161	OTU21366
OTU2305	OTU2187	OTU2195	OTU21607	OTU21725	OTU21613	OTU21370
OTU2308	OTU2189	OTU2196	OTU2161	OTU2174	OTU2162	OTU2138
OTU2309	OTU219	OTU2197	OTU2162	OTU2176	OTU2164	OTU2139
OTU231	OTU2190	OTU2199	OTU2164	OTU2177	OTU2165	OTU21395
OTU2311	OTU2192	OTU22	OTU2165	OTU2178	OTU2166	OTU21396
OTU23119	OTU2193	OTU220	OTU21665	OTU2179	OTU21665	OTU2140
OTU2312	OTU21948	OTU2200	OTU2167	OTU218	OTU2167	OTU2144
OTU23135	OTU2195	OTU2201	OTU21694	OTU2180	OTU2168	OTU2146
OTU2316	OTU2196	OTU2203	OTU21696	OTU2181	OTU21696	OTU2147
OTU23167	OTU21967	OTU2204	OTU217	OTU2182	OTU217	OTU2148
OTU2318	OTU2197	OTU2205	OTU2170	OTU2184	OTU2171	OTU2149
OTU23188	OTU2199	OTU2206	OTU2171	OTU2185	OTU21725	OTU215
OTU2319	OTU22	OTU2208	OTU2172	OTU21859	OTU2174	OTU2151
OTU232	OTU220	OTU2209	OTU21725	OTU2186	OTU2177	OTU2152
OTU23217	OTU2200	OTU221	OTU2174	OTU2187	OTU2178	OTU2154
OTU2322	OTU2201	OTU2211	OTU2176	OTU2188	OTU2179	OTU2155
OTU23226	OTU2202	OTU2212	OTU2177	OTU2189	OTU218	OTU2156
OTU2323	OTU2204	OTU2213	OTU2178	OTU219	OTU2180	OTU2157
OTU2324	OTU2205	OTU22141	OTU2179	OTU2190	OTU2181	OTU2158
OTU2326	OTU2208	OTU22149	OTU218	OTU2192	OTU2184	OTU2160
OTU23262	OTU221	OTU2215	OTU2181	OTU2193	OTU2185	OTU21607
OTU2327	OTU2212	OTU22155	OTU2182	OTU21948	OTU21859	OTU2161
OTU2329	OTU22141	OTU2216	OTU2184	OTU2195	OTU2187	OTU21613
OTU233	OTU2215	OTU2217	OTU21859	OTU2196	OTU2189	OTU2162
OTU2330	OTU22155	OTU2218	OTU2186	OTU2199	OTU219	OTU2164
OTU2331	OTU2216	OTU22186	OTU2187	OTU22	OTU2190	OTU2165
OTU2332	OTU2218	OTU2219	OTU2189	OTU220	OTU2192	OTU21665
OTU2334	OTU22186	OTU222	OTU219	OTU2202	OTU2193	OTU2167
OTU2335	OTU2219	OTU2220	OTU2190	OTU2203	OTU2197	OTU2168
OTU2338	OTU222	OTU22218	OTU2192	OTU2204	OTU2199	OTU21694
OTU2339	OTU2220	OTU2224	OTU2193	OTU2205	OTU22	OTU21696
OTU234	OTU22218	OTU2225	OTU21948	OTU2206	OTU220	OTU217
OTU2341	OTU2222	OTU22253	OTU2195	OTU2208	OTU2200	OTU2170
OTU2343	OTU2224	OTU2226	OTU2196	OTU2209	OTU2202	OTU2171
OTU2345	OTU2225	OTU22268	OTU21967	OTU221	OTU2203	OTU2172
OTU23456	OTU22253	OTU2227	OTU2197	OTU2211	OTU2204	OTU21725
OTU2346	OTU2226	OTU2228	OTU2199	OTU2212	OTU2205	OTU2174
OTU2348	OTU22268	OTU2229	OTU22	OTU2213	OTU2206	OTU2176
OTU235	OTU2227	OTU223	OTU220	OTU22141	OTU221	OTU2177
OTU2351	OTU2228	OTU2230	OTU2200	OTU22149	OTU2211	OTU2178
OTU2352	OTU2229	OTU22316	OTU2201	OTU2215	OTU2212	OTU2179
OTU23529	OTU223	OTU2233	OTU2202	OTU22155	OTU2213	OTU218
OTU2355	OTU2230	OTU22348	OTU2203	OTU2217	OTU22141	OTU2180
OTU23550	OTU22316	OTU2235	OTU2204	OTU22186	OTU22149	OTU2181
OTU2356	OTU2233	OTU22355	OTU2205	OTU222	OTU2215	OTU2182
OTU2357	OTU22348	OTU2237	OTU2208	OTU22218	OTU22155	OTU2184
OTU2359	OTU2235	OTU2238	OTU221	OTU2222	OTU2216	OTU2185
OTU236	OTU2238	OTU2239	OTU2212	OTU2224	OTU2217	OTU21859
OTU2360	OTU22390	OTU224	OTU2213	OTU2225	OTU2218	OTU2186
OTU2361	OTU224	OTU2242	OTU22141	OTU22253	OTU22186	OTU2187
OTU23612	OTU22421	OTU22421	OTU22149	OTU2226	OTU2219	OTU2189
OTU2362	OTU2243	OTU2243	OTU2215	OTU22268	OTU222	OTU219
OTU2365	OTU2244	OTU2245	OTU22155	OTU2227	OTU2220	OTU2190
OTU2367	OTU2245	OTU22454	OTU2216	OTU2228	OTU22218	OTU2192
OTU237	OTU22454	OTU2247	OTU2217	OTU223	OTU2222	OTU2193
OTU2370	OTU2247	OTU22477	OTU2218	OTU22316	OTU2224	OTU21948
OTU2371	OTU22477	OTU2248	OTU22186	OTU2233	OTU2225	OTU2195
OTU2372	OTU2248	OTU225	OTU222	OTU22348	OTU22253	OTU2197
OTU23752	OTU225	OTU2252	OTU2220	OTU2235	OTU2226	OTU2199
OTU2376	OTU2252	OTU2255	OTU22218	OTU2237	OTU22268	OTU22
OTU2379	OTU2255	OTU22553	OTU2222	OTU2238	OTU2228	OTU220
OTU2382	OTU22553	OTU2256	OTU2224	OTU2239	OTU2229	OTU2200
OTU23826	OTU22574	OTU22574	OTU2225	OTU22390	OTU223	OTU2201
OTU2384	OTU22578	OTU22578	OTU22253	OTU224	OTU2230	OTU2202
OTU2386	OTU22593	OTU2259	OTU22268	OTU2242	OTU22316	OTU2204
OTU239	OTU226	OTU22593	OTU2227	OTU22421	OTU2233	OTU2205
OTU2396	OTU2260	OTU226	OTU2228	OTU2244	OTU22348	OTU2206
OTU23985	OTU2261	OTU2260	OTU2229	OTU2245	OTU2235	OTU2208
OTU24	OTU2262	OTU22623	OTU223	OTU22454	OTU2237	OTU2209
OTU240	OTU22623	OTU2264	OTU2233	OTU2247	OTU2239	OTU221
OTU2401	OTU2265	OTU2265	OTU22348	OTU22477	OTU22390	OTU2211
OTU2402	OTU2267	OTU2267	OTU2235	OTU225	OTU224	OTU2212
OTU2404	OTU2268	OTU2268	OTU22355	OTU2256	OTU2242	OTU2213
OTU2406	OTU22686	OTU22686	OTU2237	OTU22574	OTU22421	OTU22141
OTU2409	OTU227	OTU227	OTU2238	OTU2259	OTU2244	OTU22149
OTU24096	OTU2270	OTU2270	OTU2239	OTU22593	OTU22454	OTU2215
OTU24099	OTU2273	OTU2273	OTU22390	OTU226	OTU2247	OTU22155
OTU241	OTU22739	OTU22739	OTU224	OTU2260	OTU22477	OTU2216
OTU2410	OTU2275	OTU2275	OTU2242	OTU2261	OTU2248	OTU2217
OTU24102	OTU2276	OTU2276	OTU22421	OTU22623	OTU225	OTU2218
OTU2412	OTU22766	OTU22766	OTU2243	OTU2263	OTU2252	OTU2219
OTU2413	OTU2277	OTU2277	OTU2245	OTU2265	OTU22574	OTU222
OTU2414	OTU2279	OTU22795	OTU22454	OTU2267	OTU22578	OTU2220
OTU2415	OTU22795	OTU228	OTU2247	OTU22686	OTU22593	OTU22218
OTU2416	OTU228	OTU22807	OTU22477	OTU227	OTU226	OTU2222
OTU2417	OTU22807	OTU2282	OTU2248	OTU2273	OTU2260	OTU2224
OTU242	OTU2282	OTU2284	OTU225	OTU22739	OTU2261	OTU2225
OTU2420	OTU2284	OTU22883	OTU2252	OTU2275	OTU2262	OTU22253
OTU2425	OTU2289	OTU22895	OTU2255	OTU2276	OTU22623	OTU2226
OTU2426	OTU22895	OTU229	OTU22553	OTU22766	OTU2263	OTU22268
OTU243	OTU2290	OTU2290	OTU22574	OTU2277	OTU2264	OTU2227
OTU2430	OTU2291	OTU2291	OTU22578	OTU2279	OTU2265	OTU2228
OTU24315	OTU22924	OTU22924	OTU2259	OTU22795	OTU2267	OTU223
OTU24324	OTU2293	OTU2297	OTU22593	OTU228	OTU2268	OTU2230
OTU24338	OTU2297	OTU22990	OTU226	OTU22807	OTU22686	OTU22316
OTU2434	OTU22990	OTU23	OTU2260	OTU2284	OTU227	OTU2233
OTU2435	OTU23	OTU23018	OTU2261	OTU2286	OTU22739	OTU22348
OTU2437	OTU23008	OTU2305	OTU2262	OTU22883	OTU2275	OTU2237
OTU24380	OTU2301	OTU2308	OTU22623	OTU2289	OTU22766	OTU22390
OTU24388	OTU23018	OTU2309	OTU2263	OTU22895	OTU2277	OTU224
OTU24389	OTU2305	OTU231	OTU2264	OTU229	OTU2279	OTU2242
OTU2439	OTU2307	OTU2311	OTU2265	OTU2290	OTU22795	OTU22421
OTU24398	OTU2308	OTU23119	OTU2267	OTU2291	OTU228	OTU2243
OTU2440	OTU2309	OTU2312	OTU2268	OTU22924	OTU22807	OTU2244
OTU24401	OTU231	OTU23135	OTU22686	OTU2297	OTU2282	OTU2245
OTU2442	OTU2311	OTU2314	OTU227	OTU22990	OTU2284	OTU22454
OTU24445	OTU23119	OTU23167	OTU2270	OTU23	OTU2286	OTU2247
OTU2445	OTU2312	OTU2318	OTU2273	OTU23008	OTU22883	OTU22477
OTU24487	OTU23135	OTU23188	OTU22739	OTU23018	OTU2289	OTU2248
OTU245	OTU2314	OTU232	OTU2275	OTU2307	OTU22895	OTU225
OTU2451	OTU2315	OTU23217	OTU2276	OTU2308	OTU229	OTU2255
OTU2453	OTU2316	OTU2322	OTU22766	OTU231	OTU2290	OTU22553
OTU2454	OTU23167	OTU23226	OTU2277	OTU2311	OTU2291	OTU2256
OTU2456	OTU2318	OTU2323	OTU2279	OTU23119	OTU22924	OTU22578
OTU2458	OTU23188	OTU2324	OTU22795	OTU2312	OTU2297	OTU2259
OTU246	OTU232	OTU2326	OTU228	OTU23135	OTU22990	OTU22593
OTU2461	OTU2322	OTU23262	OTU2282	OTU2315	OTU23	OTU226
OTU24690	OTU23226	OTU2327	OTU2284	OTU2316	OTU23008	OTU2260
OTU247	OTU2323	OTU2329	OTU2286	OTU23167	OTU2301	OTU2261
OTU2470	OTU2324	OTU23295	OTU22883	OTU2318	OTU23018	OTU2262
OTU2472	OTU2326	OTU233	OTU2289	OTU23188	OTU2305	OTU22623
OTU24722	OTU2329	OTU2331	OTU22895	OTU2319	OTU2307	OTU2263
OTU2473	OTU233	OTU2333	OTU229	OTU232	OTU2308	OTU2264
OTU2476	OTU2330	OTU2334	OTU2290	OTU23217	OTU231	OTU2265
OTU2477	OTU2331	OTU2335	OTU22924	OTU2322	OTU2311	OTU2267
OTU24771	OTU2332	OTU2337	OTU2293	OTU23226	OTU23119	OTU2268
OTU2479	OTU2335	OTU2338	OTU22990	OTU2323	OTU2312	OTU227
OTU248	OTU2336	OTU234	OTU23	OTU2324	OTU23135	OTU2270
OTU2480	OTU2339	OTU2340	OTU23008	OTU23262	OTU2315	OTU2273
OTU2482	OTU234	OTU2341	OTU23018	OTU2327	OTU2316	OTU22739
OTU2484	OTU2345	OTU2343	OTU2305	OTU2329	OTU23167	OTU2275
OTU2488	OTU23456	OTU2345	OTU2307	OTU23295	OTU2318	OTU22766
OTU24881	OTU2348	OTU23456	OTU2308	OTU233	OTU23188	OTU2277
OTU2489	OTU2349	OTU2346	OTU2309	OTU2330	OTU2319	OTU2279
OTU249	OTU235	OTU2348	OTU231	OTU2331	OTU232	OTU22795
OTU2490	OTU2352	OTU235	OTU23119	OTU2333	OTU23217	OTU228
OTU2491	OTU23529	OTU2351	OTU2312	OTU2334	OTU2322	OTU22807
OTU24928	OTU2353	OTU2352	OTU23135	OTU2335	OTU23226	OTU2282
OTU2494	OTU2355	OTU23529	OTU2314	OTU2336	OTU2323	OTU2284
OTU2496	OTU23550	OTU2353	OTU2315	OTU2337	OTU2324	OTU2286
OTU25	OTU2356	OTU2355	OTU2316	OTU2338	OTU2326	OTU22883
OTU250	OTU2357	OTU23550	OTU23167	OTU2339	OTU2329	OTU2289
OTU2502	OTU2358	OTU2357	OTU2318	OTU234	OTU233	OTU22895
OTU25022	OTU236	OTU2358	OTU23188	OTU2340	OTU2330	OTU229
OTU2507	OTU2360	OTU2359	OTU2319	OTU2341	OTU2331	OTU2290
OTU25084	OTU2361	OTU236	OTU232	OTU2343	OTU2332	OTU22924
OTU251	OTU23612	OTU2361	OTU23217	OTU2345	OTU2333	OTU2293
OTU25116	OTU2369	OTU23612	OTU2322	OTU23456	OTU2334	OTU2297
OTU2513	OTU237	OTU2362	OTU23226	OTU2346	OTU2335	OTU22990
OTU2516	OTU2370	OTU2365	OTU2323	OTU2348	OTU2336	OTU23
OTU25162	OTU2372	OTU2366	OTU2324	OTU2349	OTU2337	OTU23008
OTU2517	OTU23723	OTU2367	OTU2326	OTU235	OTU2339	OTU2301
OTU25170	OTU2373	OTU2369	OTU23262	OTU2352	OTU234	OTU23018
OTU25181	OTU23752	OTU237	OTU2327	OTU23529	OTU2340	OTU2305
OTU2519	OTU2377	OTU2372	OTU2329	OTU2355	OTU2341	OTU2307
OTU252	OTU2379	OTU23723	OTU23295	OTU23550	OTU2343	OTU2308
OTU25227	OTU238	OTU23752	OTU233	OTU2356	OTU2345	OTU231
OTU25234	OTU2381	OTU2376	OTU2331	OTU2357	OTU23456	OTU2311
OTU25251	OTU2382	OTU2377	OTU2332	OTU2358	OTU2348	OTU23119
OTU25295	OTU23826	OTU238	OTU2333	OTU2359	OTU2349	OTU2312
OTU253	OTU2384	OTU2382	OTU2334	OTU236	OTU235	OTU23135
OTU25300	OTU2385	OTU23826	OTU2335	OTU2360	OTU2351	OTU2315
OTU2531	OTU2386	OTU2384	OTU2336	OTU2361	OTU23529	OTU2316
OTU2533	OTU2388	OTU2385	OTU2337	OTU23612	OTU2355	OTU23167
OTU25330	OTU239	OTU2386	OTU2339	OTU2362	OTU23550	OTU23188
OTU2535	OTU2393	OTU239	OTU234	OTU2365	OTU2356	OTU2319
OTU2537	OTU2394	OTU2393	OTU2340	OTU2367	OTU2357	OTU232
OTU254	OTU2396	OTU2396	OTU2341	OTU237	OTU2358	OTU23217
OTU2542	OTU23985	OTU23985	OTU2343	OTU2370	OTU2359	OTU2322
OTU25453	OTU24	OTU2399	OTU2345	OTU2372	OTU236	OTU23226
OTU25487	OTU240	OTU24	OTU23456	OTU23723	OTU2360	OTU2323
OTU255	OTU2401	OTU240	OTU2346	OTU2373	OTU2361	OTU2324
OTU2551	OTU2402	OTU2401	OTU2348	OTU23752	OTU23612	OTU2326
OTU2552	OTU2404	OTU2402	OTU2349	OTU2376	OTU2369	OTU23262
OTU25534	OTU2405	OTU2403	OTU235	OTU2377	OTU237	OTU2327
OTU25550	OTU2406	OTU2405	OTU2352	OTU238	OTU2370	OTU2329
OTU2556	OTU2409	OTU2406	OTU23529	OTU2382	OTU23723	OTU23295
OTU25571	OTU24096	OTU2409	OTU2353	OTU23826	OTU2373	OTU233
OTU256	OTU24099	OTU24096	OTU2355	OTU2384	OTU23752	OTU2330
OTU2560	OTU241	OTU24099	OTU23550	OTU2385	OTU2377	OTU2331
OTU25639	OTU2410	OTU241	OTU2356	OTU2386	OTU2379	OTU2332
OTU2564	OTU2412	OTU2410	OTU2357	OTU2388	OTU238	OTU2334
OTU25674	OTU2413	OTU24102	OTU2358	OTU239	OTU2381	OTU2335
OTU25678	OTU24139	OTU2412	OTU236	OTU2394	OTU2382	OTU2336
OTU2568	OTU2414	OTU2416	OTU2360	OTU2396	OTU23826	OTU2337
OTU2570	OTU2416	OTU2417	OTU2361	OTU23985	OTU2384	OTU2339
OTU25735	OTU242	OTU242	OTU23612	OTU2399	OTU2385	OTU234
OTU2574	OTU2420	OTU2420	OTU2365	OTU24	OTU2386	OTU2340
OTU25755	OTU2425	OTU2426	OTU2366	OTU240	OTU2388	OTU2343
OTU2579	OTU2426	OTU243	OTU2367	OTU2402	OTU239	OTU2345
OTU258	OTU243	OTU2430	OTU2369	OTU2403	OTU2393	OTU23456
OTU2583	OTU24314	OTU24314	OTU237	OTU2404	OTU2394	OTU2346
OTU25848	OTU24315	OTU24315	OTU2370	OTU2405	OTU2396	OTU2348
OTU25851	OTU24324	OTU24324	OTU2372	OTU2406	OTU23985	OTU2349
OTU2592	OTU24338	OTU24338	OTU2373	OTU24096	OTU2399	OTU235
OTU25922	OTU2434	OTU2434	OTU23752	OTU24099	OTU24	OTU2352
OTU2593	OTU2435	OTU2435	OTU2376	OTU241	OTU240	OTU23529
OTU25931	OTU24352	OTU24352	OTU2377	OTU2410	OTU2401	OTU2355
OTU25936	OTU2437	OTU24380	OTU2379	OTU24102	OTU2402	OTU23550
OTU2595	OTU24380	OTU24387	OTU238	OTU2412	OTU2403	OTU2356
OTU2597	OTU24387	OTU24388	OTU2381	OTU2414	OTU2404	OTU2357
OTU25992	OTU24388	OTU24389	OTU2382	OTU2416	OTU2405	OTU2358
OTU26	OTU24389	OTU2439	OTU23826	OTU2417	OTU2409	OTU2359
OTU260	OTU2439	OTU24398	OTU2384	OTU242	OTU24096	OTU236
OTU26000	OTU24398	OTU244	OTU2386	OTU2420	OTU24099	OTU2360
OTU2601	OTU244	OTU2440	OTU2388	OTU2425	OTU241	OTU2361
OTU26034	OTU2440	OTU24401	OTU239	OTU2426	OTU2410	OTU23612
OTU2606	OTU24401	OTU2442	OTU2393	OTU243	OTU2413	OTU2365
OTU2609	OTU2442	OTU2443	OTU2394	OTU2430	OTU24139	OTU2367
OTU261	OTU2443	OTU24445	OTU2396	OTU24314	OTU2414	OTU2369
OTU2611	OTU24445	OTU24487	OTU23985	OTU24315	OTU2415	OTU237
OTU2613	OTU2445	OTU245	OTU2399	OTU24324	OTU2416	OTU2370
OTU2615	OTU2446	OTU2451	OTU24	OTU24338	OTU2417	OTU2372
OTU2616	OTU24487	OTU2453	OTU240	OTU2434	OTU242	OTU23723
OTU2617	OTU245	OTU2454	OTU2401	OTU2435	OTU2420	OTU2373
OTU2618	OTU2451	OTU2455	OTU2402	OTU24352	OTU2425	OTU23752
OTU26198	OTU2453	OTU24551	OTU2404	OTU2437	OTU2426	OTU2376
OTU262	OTU2454	OTU2456	OTU2405	OTU24380	OTU243	OTU2377
OTU2622	OTU2455	OTU2458	OTU2406	OTU24387	OTU2430	OTU238
OTU26234	OTU24551	OTU246	OTU2409	OTU24388	OTU24314	OTU2382
OTU26238	OTU2456	OTU2461	OTU24096	OTU24389	OTU24324	OTU23826
OTU2626	OTU246	OTU24690	OTU24099	OTU2439	OTU24338	OTU2384
OTU26261	OTU2461	OTU247	OTU241	OTU24398	OTU2434	OTU2385
OTU263	OTU2467	OTU2470	OTU2410	OTU244	OTU2435	OTU2386
OTU2630	OTU24690	OTU2472	OTU24102	OTU2440	OTU24352	OTU2388
OTU26323	OTU247	OTU24722	OTU2412	OTU24401	OTU2437	OTU239
OTU2636	OTU2470	OTU24723	OTU2413	OTU24445	OTU24380	OTU2393
OTU26371	OTU2472	OTU2473	OTU24139	OTU2445	OTU24387	OTU23985
OTU2639	OTU24723	OTU2475	OTU2415	OTU2446	OTU24388	OTU2399
OTU26396	OTU2473	OTU2476	OTU2416	OTU24487	OTU24389	OTU24
OTU264	OTU2476	OTU24771	OTU2417	OTU245	OTU2439	OTU240
OTU2641	OTU2477	OTU2479	OTU242	OTU2451	OTU24398	OTU2402
OTU2646	OTU24771	OTU248	OTU24249	OTU2453	OTU244	OTU2403
OTU2647	OTU2478	OTU2480	OTU2425	OTU2454	OTU2440	OTU2405
OTU2648	OTU2479	OTU2481	OTU2426	OTU2456	OTU24401	OTU2409
OTU265	OTU248	OTU2482	OTU243	OTU246	OTU2442	OTU24096
OTU2655	OTU2480	OTU2484	OTU2430	OTU2461	OTU2443	OTU24099
OTU2659	OTU2481	OTU2487	OTU24314	OTU2467	OTU24445	OTU241
OTU26595	OTU2482	OTU24881	OTU24324	OTU24690	OTU2445	OTU2410
OTU266	OTU2484	OTU2489	OTU24338	OTU247	OTU2446	OTU2412
OTU2660	OTU2487	OTU249	OTU2434	OTU2470	OTU24487	OTU2413
OTU2663	OTU2488	OTU2490	OTU2435	OTU2472	OTU245	OTU24139
OTU2664	OTU24881	OTU2491	OTU24352	OTU24722	OTU2453	OTU2415
OTU26653	OTU249	OTU24928	OTU2437	OTU2473	OTU2454	OTU2416
OTU267	OTU2490	OTU2494	OTU24380	OTU2477	OTU2455	OTU2417
OTU2672	OTU2491	OTU2496	OTU24387	OTU24771	OTU2456	OTU242
OTU2679	OTU24928	OTU25	OTU24388	OTU2478	OTU2458	OTU2420
OTU268	OTU2494	OTU250	OTU24389	OTU2479	OTU246	OTU2425
OTU2680	OTU2496	OTU2502	OTU2439	OTU248	OTU2461	OTU2426
OTU2681	OTU25	OTU25022	OTU24398	OTU2480	OTU2467	OTU243
OTU2684	OTU250	OTU2504	OTU244	OTU2481	OTU24690	OTU24314
OTU26841	OTU25022	OTU2507	OTU2440	OTU2482	OTU247	OTU24315
OTU26863	OTU2504	OTU2508	OTU24401	OTU2487	OTU2470	OTU24324
OTU26892	OTU2506	OTU25084	OTU2442	OTU2488	OTU2472	OTU24338
OTU269	OTU2507	OTU251	OTU2443	OTU249	OTU24722	OTU2435
OTU26905	OTU2508	OTU2512	OTU24445	OTU2490	OTU2475	OTU24352
OTU2692	OTU25084	OTU2513	OTU2445	OTU2491	OTU2476	OTU2437
OTU26995	OTU251	OTU2516	OTU2446	OTU24928	OTU24771	OTU24380
OTU270	OTU25116	OTU25162	OTU24487	OTU2494	OTU2478	OTU24387
OTU2700	OTU2512	OTU2517	OTU245	OTU2496	OTU2479	OTU24388
OTU2704	OTU25162	OTU25170	OTU2453	OTU25	OTU248	OTU2439
OTU2706	OTU25170	OTU25181	OTU2454	OTU250	OTU2480	OTU244
OTU271	OTU25181	OTU2519	OTU2455	OTU25022	OTU2481	OTU2440
OTU2711	OTU252	OTU252	OTU24551	OTU2503	OTU2482	OTU24401
OTU2714	OTU25227	OTU25227	OTU2458	OTU2504	OTU2487	OTU2442
OTU27142	OTU25234	OTU25234	OTU246	OTU2506	OTU2488	OTU2443
OTU27159	OTU25251	OTU25251	OTU2461	OTU2507	OTU24881	OTU24445
OTU2716	OTU25295	OTU25295	OTU2467	OTU25084	OTU249	OTU2445
OTU272	OTU253	OTU253	OTU24690	OTU251	OTU2490	OTU2446
OTU27231	OTU2530	OTU2530	OTU247	OTU25116	OTU2496	OTU24487
OTU2724	OTU25300	OTU25300	OTU2470	OTU2513	OTU25	OTU245
OTU27244	OTU2531	OTU2531	OTU2472	OTU2516	OTU250	OTU2453
OTU2727	OTU25316	OTU25316	OTU24722	OTU25162	OTU25022	OTU2454
OTU2729	OTU2533	OTU2533	OTU24723	OTU2517	OTU2503	OTU2456
OTU273	OTU25330	OTU25330	OTU2473	OTU25181	OTU2504	OTU2458
OTU2733	OTU2535	OTU2535	OTU2475	OTU2519	OTU2506	OTU246
OTU27339	OTU2537	OTU2537	OTU24771	OTU252	OTU2507	OTU2461
OTU27363	OTU254	OTU254	OTU2479	OTU25227	OTU2508	OTU2467
OTU274	OTU2540	OTU2541	OTU248	OTU25234	OTU25084	OTU24690
OTU2748	OTU2541	OTU2542	OTU2480	OTU25251	OTU251	OTU247
OTU2749	OTU25442	OTU2548	OTU2482	OTU25295	OTU2512	OTU2470
OTU275	OTU25453	OTU25487	OTU2484	OTU253	OTU2513	OTU24722
OTU2750	OTU25487	OTU255	OTU2487	OTU2530	OTU2516	OTU24723
OTU2755	OTU255	OTU2551	OTU2488	OTU25300	OTU25162	OTU2473
OTU2756	OTU2551	OTU2552	OTU24881	OTU2531	OTU2517	OTU2475
OTU276	OTU2552	OTU2553	OTU2489	OTU25330	OTU25181	OTU2476
OTU2762	OTU2553	OTU25534	OTU249	OTU2537	OTU2519	OTU2477
OTU2763	OTU25534	OTU2555	OTU2491	OTU254	OTU252	OTU24771
OTU2765	OTU2555	OTU2556	OTU24928	OTU2541	OTU25227	OTU2478
OTU2766	OTU25550	OTU25571	OTU2494	OTU2542	OTU25234	OTU248
OTU27682	OTU2556	OTU2559	OTU2496	OTU25442	OTU25251	OTU2480
OTU277	OTU25571	OTU256	OTU25	OTU2545	OTU25295	OTU2481
OTU2773	OTU2559	OTU2560	OTU250	OTU25453	OTU253	OTU2482
OTU2778	OTU256	OTU25639	OTU2502	OTU2548	OTU25300	OTU2488
OTU2779	OTU25639	OTU2564	OTU25022	OTU25487	OTU2531	OTU24881
OTU2784	OTU2564	OTU25662	OTU2504	OTU255	OTU25316	OTU249
OTU2790	OTU25662	OTU25674	OTU2507	OTU2551	OTU25330	OTU2491
OTU2792	OTU25674	OTU25678	OTU2508	OTU2553	OTU2535	OTU24928
OTU2794	OTU25678	OTU2568	OTU25084	OTU25534	OTU2537	OTU2496
OTU27941	OTU2568	OTU2570	OTU251	OTU2555	OTU254	OTU25
OTU27945	OTU2571	OTU25735	OTU25116	OTU25550	OTU2540	OTU250
OTU2795	OTU25735	OTU2574	OTU2513	OTU2556	OTU2541	OTU2502
OTU27956	OTU2574	OTU25755	OTU2516	OTU25571	OTU2542	OTU25022
OTU2796	OTU25755	OTU2579	OTU25162	OTU2559	OTU25442	OTU2503
OTU2797	OTU2576	OTU258	OTU2517	OTU256	OTU2545	OTU2504
OTU27974	OTU2577	OTU2583	OTU25170	OTU25639	OTU25453	OTU2506
OTU27979	OTU258	OTU25848	OTU25181	OTU2565	OTU2548	OTU2507
OTU28	OTU2580	OTU25851	OTU2519	OTU25662	OTU25487	OTU2508
OTU280	OTU25828	OTU25890	OTU252	OTU25674	OTU255	OTU25084
OTU2800	OTU25848	OTU2592	OTU25227	OTU25678	OTU2551	OTU251
OTU28005	OTU25851	OTU25922	OTU25234	OTU2570	OTU2552	OTU25116
OTU2806	OTU25890	OTU2593	OTU25251	OTU2571	OTU2553	OTU2512
OTU28069	OTU2592	OTU25931	OTU25295	OTU25735	OTU25534	OTU2513
OTU2807	OTU25922	OTU25936	OTU253	OTU2574	OTU2555	OTU25162
OTU2808	OTU2593	OTU2595	OTU2530	OTU25755	OTU25550	OTU25181
OTU281	OTU25936	OTU2596	OTU25300	OTU2576	OTU2556	OTU2519
OTU2812	OTU2594	OTU2597	OTU2531	OTU2577	OTU25571	OTU252
OTU28157	OTU2595	OTU26	OTU25316	OTU2579	OTU2559	OTU25227
OTU2816	OTU2596	OTU260	OTU2533	OTU258	OTU256	OTU25234
OTU2827	OTU25964	OTU26000	OTU25330	OTU2580	OTU25639	OTU25251
OTU283	OTU2597	OTU2601	OTU2535	OTU2583	OTU2564	OTU25295
OTU28324	OTU25992	OTU2603	OTU2537	OTU25848	OTU2565	OTU253
OTU284	OTU26	OTU26034	OTU254	OTU25851	OTU25662	OTU2530
OTU2847	OTU26000	OTU2606	OTU2541	OTU2592	OTU25674	OTU25300
OTU2848	OTU2601	OTU2608	OTU2542	OTU25922	OTU25678	OTU2531
OTU285	OTU2603	OTU2609	OTU25442	OTU2593	OTU2568	OTU25316
OTU28527	OTU26034	OTU261	OTU2545	OTU25936	OTU2570	OTU25330
OTU28533	OTU2608	OTU2612	OTU25453	OTU2594	OTU2571	OTU2535
OTU28643	OTU261	OTU2613	OTU2548	OTU2595	OTU2572	OTU2537
OTU287	OTU2610	OTU26136	OTU25487	OTU2596	OTU25735	OTU254
OTU2885	OTU2611	OTU2615	OTU255	OTU25964	OTU2574	OTU2540
OTU2886	OTU2612	OTU2616	OTU2551	OTU2597	OTU25755	OTU2541
OTU2887	OTU2613	OTU2617	OTU2552	OTU25992	OTU2576	OTU2542
OTU2889	OTU2615	OTU26198	OTU2553	OTU26	OTU2579	OTU2545
OTU289	OTU2616	OTU262	OTU25534	OTU260	OTU258	OTU25487
OTU2897	OTU26198	OTU2620	OTU2555	OTU26000	OTU2580	OTU255
OTU28993	OTU262	OTU2622	OTU25550	OTU2601	OTU25828	OTU2551
OTU29	OTU2620	OTU26234	OTU2556	OTU2603	OTU2583	OTU2552
OTU290	OTU26238	OTU26238	OTU25571	OTU26034	OTU25848	OTU2553
OTU2903	OTU26261	OTU2626	OTU2559	OTU2606	OTU25851	OTU25534
OTU29051	OTU2627	OTU26261	OTU256	OTU2608	OTU25890	OTU2555
OTU2907	OTU263	OTU2627	OTU2564	OTU2609	OTU2593	OTU25550
OTU29079	OTU2630	OTU263	OTU2565	OTU261	OTU25936	OTU2556
OTU2909	OTU26371	OTU2630	OTU25662	OTU2610	OTU2594	OTU25571
OTU2911	OTU2639	OTU26323	OTU25674	OTU2611	OTU2595	OTU2559
OTU2913	OTU26396	OTU2636	OTU25678	OTU2612	OTU2596	OTU256
OTU29145	OTU264	OTU26371	OTU2568	OTU2613	OTU25964	OTU2560
OTU29155	OTU2641	OTU2639	OTU2570	OTU2615	OTU2597	OTU2564
OTU2917	OTU26445	OTU26394	OTU2571	OTU2616	OTU25992	OTU25662
OTU292	OTU2646	OTU26396	OTU2572	OTU2617	OTU26	OTU25674
OTU29205	OTU2647	OTU264	OTU25735	OTU2618	OTU2601	OTU25678
OTU29216	OTU2648	OTU2641	OTU2574	OTU26198	OTU2603	OTU2568
OTU29237	OTU265	OTU26445	OTU25755	OTU262	OTU26034	OTU2570
OTU2925	OTU2655	OTU2646	OTU2577	OTU2620	OTU2606	OTU2572
OTU293	OTU2659	OTU2647	OTU2579	OTU26234	OTU2608	OTU25735
OTU29309	OTU26595	OTU2648	OTU258	OTU26238	OTU2609	OTU2574
OTU2931	OTU266	OTU265	OTU2580	OTU2626	OTU261	OTU25755
OTU29313	OTU2663	OTU2655	OTU25828	OTU26261	OTU2610	OTU2576
OTU2932	OTU26653	OTU2659	OTU2583	OTU2627	OTU26136	OTU2577
OTU2936	OTU267	OTU26595	OTU25848	OTU263	OTU2616	OTU2579
OTU29372	OTU2672	OTU266	OTU25851	OTU2636	OTU2617	OTU258
OTU29380	OTU26757	OTU2660	OTU25890	OTU26371	OTU2618	OTU2580
OTU294	OTU2679	OTU2663	OTU2592	OTU2639	OTU26198	OTU25828
OTU2947	OTU268	OTU26653	OTU25922	OTU26394	OTU262	OTU2583
OTU2949	OTU2684	OTU267	OTU2593	OTU26396	OTU2620	OTU25848
OTU2956	OTU26841	OTU2672	OTU25931	OTU264	OTU26234	OTU25851
OTU29594	OTU26863	OTU2679	OTU25936	OTU26445	OTU26238	OTU25890
OTU296	OTU2689	OTU268	OTU2594	OTU2646	OTU26261	OTU2592
OTU2963	OTU269	OTU2681	OTU2595	OTU2647	OTU2627	OTU25922
OTU29652	OTU26905	OTU26841	OTU2596	OTU2648	OTU263	OTU2593
OTU29683	OTU2697	OTU26863	OTU25964	OTU265	OTU2630	OTU25936
OTU297	OTU2699	OTU2687	OTU2597	OTU2650	OTU26323	OTU2594
OTU2971	OTU26995	OTU2689	OTU25992	OTU2655	OTU26371	OTU2595
OTU29715	OTU270	OTU26892	OTU26	OTU2659	OTU2639	OTU2596
OTU2974	OTU2704	OTU269	OTU260	OTU26595	OTU26394	OTU25964
OTU2975	OTU2708	OTU26905	OTU26000	OTU266	OTU26396	OTU2597
OTU298	OTU271	OTU2692	OTU2601	OTU2660	OTU264	OTU25992
OTU2980	OTU2711	OTU26995	OTU2603	OTU2663	OTU2641	OTU26
OTU29802	OTU27142	OTU270	OTU26034	OTU2664	OTU26445	OTU260
OTU29878	OTU27159	OTU2704	OTU2606	OTU26653	OTU2646	OTU2601
OTU299	OTU2716	OTU2708	OTU2608	OTU2666	OTU2647	OTU2603
OTU29925	OTU272	OTU27142	OTU2609	OTU267	OTU2648	OTU26034
OTU29963	OTU27231	OTU27159	OTU261	OTU2672	OTU265	OTU2606
OTU3	OTU2724	OTU2716	OTU2612	OTU2679	OTU2650	OTU2608
OTU30	OTU27244	OTU272	OTU2613	OTU268	OTU2655	OTU261
OTU30008	OTU2727	OTU27231	OTU26136	OTU2680	OTU2659	OTU2610
OTU301	OTU2729	OTU2724	OTU2615	OTU2681	OTU26595	OTU2611
OTU3013	OTU273	OTU27244	OTU2617	OTU26841	OTU266	OTU2613
OTU3014	OTU2730	OTU2729	OTU26198	OTU26863	OTU2660	OTU26136
OTU3015	OTU2733	OTU273	OTU262	OTU2687	OTU2663	OTU2615
OTU302	OTU27339	OTU2730	OTU2620	OTU2689	OTU2664	OTU2616
OTU30268	OTU27349	OTU2733	OTU26234	OTU26892	OTU26653	OTU2618
OTU3027	OTU2735	OTU27339	OTU26238	OTU269	OTU2666	OTU26198
OTU303	OTU27363	OTU27349	OTU2626	OTU26905	OTU267	OTU262
OTU3036	OTU274	OTU2735	OTU26261	OTU2692	OTU2672	OTU2620
OTU30376	OTU2740	OTU274	OTU263	OTU2699	OTU26757	OTU26234
OTU3038	OTU2742	OTU2740	OTU2630	OTU26995	OTU268	OTU26238
OTU305	OTU2748	OTU2742	OTU26323	OTU270	OTU2680	OTU2626
OTU3054	OTU275	OTU2748	OTU2636	OTU2700	OTU2684	OTU26261
OTU3055	OTU2755	OTU2749	OTU26371	OTU2704	OTU26841	OTU2627
OTU30584	OTU276	OTU275	OTU2639	OTU2706	OTU26863	OTU263
OTU30595	OTU2763	OTU2750	OTU26394	OTU2708	OTU2687	OTU2630
OTU306	OTU2765	OTU2755	OTU26396	OTU271	OTU2689	OTU26323
OTU3060	OTU2766	OTU2756	OTU264	OTU2711	OTU269	OTU2636
OTU30605	OTU27678	OTU276	OTU2641	OTU2714	OTU26905	OTU26371
OTU3070	OTU27682	OTU2762	OTU26445	OTU27142	OTU2692	OTU2639
OTU30709	OTU277	OTU2763	OTU2646	OTU2716	OTU2697	OTU26394
OTU3072	OTU2773	OTU2765	OTU2647	OTU272	OTU2699	OTU26396
OTU3075	OTU2777	OTU2768	OTU2648	OTU27231	OTU270	OTU264
OTU3077	OTU2778	OTU27682	OTU265	OTU2724	OTU2700	OTU26445
OTU3080	OTU2779	OTU2772	OTU2655	OTU2727	OTU2704	OTU2646
OTU30818	OTU27793	OTU2773	OTU2659	OTU2729	OTU2706	OTU2647
OTU30848	OTU2783	OTU2777	OTU266	OTU273	OTU2708	OTU2648
OTU30862	OTU2784	OTU2779	OTU2660	OTU2730	OTU271	OTU265
OTU30867	OTU2785	OTU2783	OTU2663	OTU27339	OTU2711	OTU2650
OTU30881	OTU27888	OTU2784	OTU2664	OTU27349	OTU2714	OTU2655
OTU30883	OTU279	OTU27888	OTU26653	OTU2735	OTU27142	OTU2659
OTU3089	OTU2790	OTU279	OTU267	OTU2739	OTU27159	OTU26595
OTU309	OTU2792	OTU2790	OTU2672	OTU274	OTU2716	OTU266
OTU31	OTU2794	OTU2791	OTU26757	OTU2740	OTU272	OTU2660
OTU310	OTU27945	OTU2792	OTU2679	OTU2742	OTU27231	OTU2663
OTU31003	OTU2795	OTU2794	OTU268	OTU2748	OTU2724	OTU2664
OTU311	OTU27956	OTU27941	OTU2680	OTU2749	OTU27244	OTU26653
OTU3112	OTU2797	OTU27945	OTU2684	OTU275	OTU2727	OTU267
OTU3116	OTU27974	OTU27956	OTU26841	OTU2750	OTU2729	OTU26757
OTU31181	OTU27979	OTU2796	OTU26863	OTU2755	OTU273	OTU268
OTU312	OTU28	OTU2797	OTU2687	OTU276	OTU2730	OTU2680
OTU31227	OTU280	OTU27974	OTU2689	OTU2762	OTU2733	OTU2681
OTU3124	OTU2800	OTU27979	OTU269	OTU2763	OTU27339	OTU26841
OTU31271	OTU28005	OTU2799	OTU26905	OTU2765	OTU27349	OTU26863
OTU31324	OTU2806	OTU28	OTU2692	OTU2766	OTU27363	OTU2689
OTU3136	OTU28069	OTU280	OTU2699	OTU27682	OTU2739	OTU269
OTU31371	OTU2807	OTU2800	OTU26995	OTU277	OTU274	OTU26905
OTU314	OTU2808	OTU28005	OTU270	OTU2772	OTU2740	OTU2692
OTU31439	OTU2809	OTU28020	OTU2704	OTU2777	OTU2742	OTU2699
OTU31452	OTU281	OTU2806	OTU2706	OTU2778	OTU2748	OTU26995
OTU315	OTU2812	OTU2808	OTU2708	OTU2779	OTU2749	OTU270
OTU31538	OTU28157	OTU2809	OTU271	OTU27793	OTU275	OTU2700
OTU3158	OTU2816	OTU281	OTU27142	OTU2784	OTU2750	OTU2704
OTU316	OTU282	OTU2812	OTU27159	OTU2785	OTU2755	OTU2706
OTU3160	OTU2821	OTU2816	OTU2716	OTU27888	OTU276	OTU2708
OTU317	OTU2825	OTU282	OTU272	OTU279	OTU2762	OTU271
OTU3173	OTU2827	OTU2821	OTU27231	OTU2790	OTU2763	OTU27142
OTU31792	OTU28276	OTU2825	OTU2724	OTU2794	OTU2765	OTU27159
OTU318	OTU283	OTU2827	OTU27244	OTU27941	OTU2766	OTU2716
OTU3183	OTU2831	OTU28276	OTU2727	OTU27945	OTU27678	OTU272
OTU31832	OTU28324	OTU2829	OTU2729	OTU2795	OTU27682	OTU27231
OTU3184	OTU2838	OTU283	OTU273	OTU27956	OTU277	OTU2724
OTU3187	OTU2839	OTU2831	OTU2730	OTU27974	OTU2772	OTU27244
OTU31898	OTU28398	OTU28324	OTU2733	OTU27979	OTU2773	OTU2727
OTU319	OTU284	OTU2835	OTU27339	OTU2799	OTU2777	OTU2729
OTU31900	OTU28418	OTU284	OTU27349	OTU28	OTU2778	OTU273
OTU3196	OTU2847	OTU28418	OTU27363	OTU280	OTU2779	OTU2730
OTU32	OTU2848	OTU2843	OTU2739	OTU2800	OTU27793	OTU2733
OTU320	OTU285	OTU2847	OTU274	OTU28005	OTU2783	OTU27339
OTU3201	OTU28527	OTU285	OTU2740	OTU2806	OTU2785	OTU27349
OTU3203	OTU28533	OTU28527	OTU2748	OTU28069	OTU27888	OTU2735
OTU32076	OTU28581	OTU28533	OTU2749	OTU2807	OTU279	OTU27363
OTU321	OTU286	OTU2857	OTU275	OTU2808	OTU2790	OTU2739
OTU32117	OTU28643	OTU28581	OTU2750	OTU2809	OTU2792	OTU274
OTU3212	OTU287	OTU286	OTU2755	OTU281	OTU2794	OTU2740
OTU32174	OTU2870	OTU28643	OTU2756	OTU2812	OTU27941	OTU2742
OTU322	OTU2872	OTU287	OTU276	OTU28157	OTU27945	OTU2748
OTU3220	OTU2875	OTU2870	OTU2762	OTU2816	OTU2795	OTU275
OTU32204	OTU28753	OTU2883	OTU2763	OTU282	OTU27956	OTU2750
OTU3223	OTU2883	OTU2885	OTU2765	OTU2825	OTU2796	OTU2755
OTU3228	OTU2886	OTU2886	OTU2766	OTU2827	OTU2797	OTU2756
OTU323	OTU2887	OTU2887	OTU2768	OTU28276	OTU27974	OTU276
OTU32314	OTU289	OTU2889	OTU277	OTU2829	OTU27979	OTU2762
OTU32319	OTU2890	OTU289	OTU2777	OTU283	OTU2799	OTU2763
OTU3237	OTU2897	OTU2890	OTU2778	OTU28324	OTU28	OTU2765
OTU324	OTU28993	OTU2897	OTU2779	OTU2833	OTU280	OTU2766
OTU3242	OTU29	OTU28993	OTU27793	OTU2835	OTU28005	OTU27678
OTU32429	OTU290	OTU29	OTU2783	OTU28398	OTU28020	OTU27682
OTU3243	OTU2903	OTU290	OTU2784	OTU284	OTU2806	OTU277
OTU32450	OTU29051	OTU2903	OTU2785	OTU2843	OTU2807	OTU2772
OTU32482	OTU2907	OTU29051	OTU27888	OTU2847	OTU2808	OTU2773
OTU32522	OTU29079	OTU2907	OTU279	OTU2848	OTU2809	OTU2778
OTU32526	OTU2909	OTU29079	OTU2794	OTU285	OTU281	OTU2779
OTU3253	OTU2913	OTU2909	OTU27941	OTU28527	OTU2812	OTU27793
OTU3259	OTU29145	OTU2911	OTU27945	OTU28533	OTU28157	OTU2784
OTU32593	OTU29152	OTU2913	OTU2795	OTU28581	OTU2816	OTU279
OTU32594	OTU29167	OTU29145	OTU27956	OTU286	OTU282	OTU2790
OTU326	OTU2917	OTU29152	OTU2796	OTU28643	OTU2821	OTU2794
OTU32680	OTU292	OTU29155	OTU2797	OTU287	OTU2825	OTU27941
OTU3269	OTU29205	OTU29167	OTU27974	OTU2870	OTU2827	OTU27945
OTU327	OTU29216	OTU2917	OTU27979	OTU2875	OTU28276	OTU2795
OTU3270	OTU29237	OTU292	OTU2799	OTU2883	OTU2829	OTU27956
OTU3274	OTU293	OTU29205	OTU28	OTU2885	OTU283	OTU2796
OTU328	OTU29309	OTU29216	OTU280	OTU2886	OTU2831	OTU2797
OTU3281	OTU29313	OTU29237	OTU2800	OTU2887	OTU28324	OTU27974
OTU32817	OTU2932	OTU2925	OTU28005	OTU2889	OTU2833	OTU27979
OTU3286	OTU2936	OTU293	OTU2806	OTU289	OTU2835	OTU2799
OTU329	OTU29372	OTU29309	OTU28069	OTU2897	OTU2838	OTU28
OTU3290	OTU29380	OTU2931	OTU2807	OTU28993	OTU2839	OTU280
OTU3293	OTU294	OTU29313	OTU2808	OTU29	OTU28398	OTU2800
OTU32986	OTU2949	OTU2932	OTU2809	OTU290	OTU284	OTU28005
OTU33	OTU295	OTU29350	OTU281	OTU2903	OTU28418	OTU28020
OTU330	OTU2954	OTU2936	OTU28157	OTU29051	OTU2843	OTU2806
OTU3304	OTU2956	OTU29372	OTU2816	OTU2907	OTU2847	OTU28069
OTU33043	OTU2959	OTU294	OTU282	OTU29079	OTU2848	OTU2808
OTU33077	OTU29594	OTU2947	OTU2821	OTU2909	OTU285	OTU2809
OTU3309	OTU296	OTU2949	OTU2825	OTU2913	OTU28527	OTU281
OTU331	OTU2963	OTU295	OTU2827	OTU29145	OTU2857	OTU28157
OTU3311	OTU29652	OTU2956	OTU283	OTU29152	OTU28581	OTU2816
OTU33160	OTU29681	OTU296	OTU2831	OTU29167	OTU286	OTU282
OTU332	OTU29683	OTU2963	OTU28324	OTU292	OTU28643	OTU2821
OTU33215	OTU297	OTU29652	OTU2835	OTU29205	OTU287	OTU2825
OTU3322	OTU2971	OTU29681	OTU2838	OTU29216	OTU2870	OTU2827
OTU33257	OTU29715	OTU29683	OTU2839	OTU29237	OTU2872	OTU28276
OTU33291	OTU2974	OTU297	OTU28398	OTU2925	OTU2875	OTU2829
OTU33299	OTU2975	OTU2971	OTU284	OTU293	OTU2885	OTU283
OTU333	OTU2977	OTU29715	OTU28418	OTU29309	OTU2886	OTU2831
OTU33300	OTU298	OTU2974	OTU2843	OTU2931	OTU2887	OTU2838
OTU33326	OTU2980	OTU2976	OTU2847	OTU29313	OTU289	OTU2839
OTU3338	OTU29802	OTU2977	OTU2848	OTU2932	OTU2890	OTU28398
OTU33446	OTU29878	OTU298	OTU285	OTU29350	OTU2897	OTU284
OTU33448	OTU2988	OTU2980	OTU28527	OTU2936	OTU28993	OTU28418
OTU33450	OTU29925	OTU29802	OTU28533	OTU29372	OTU29	OTU2847
OTU33469	OTU29963	OTU29878	OTU2857	OTU29380	OTU290	OTU2848
OTU33499	OTU3	OTU2988	OTU28581	OTU294	OTU2903	OTU285
OTU335	OTU30	OTU299	OTU286	OTU2947	OTU29051	OTU28533
OTU33523	OTU30008	OTU2992	OTU28643	OTU2949	OTU2907	OTU28581
OTU33530	OTU30053	OTU29925	OTU287	OTU295	OTU29079	OTU286
OTU33541	OTU3007	OTU2995	OTU2870	OTU2954	OTU2909	OTU28643
OTU3358	OTU301	OTU29963	OTU2872	OTU2956	OTU2913	OTU287
OTU33598	OTU3012	OTU3	OTU2875	OTU2959	OTU29145	OTU2870
OTU336	OTU3013	OTU30	OTU28753	OTU29594	OTU29152	OTU2872
OTU33602	OTU3014	OTU30008	OTU2883	OTU296	OTU29167	OTU2875
OTU3363	OTU3015	OTU30053	OTU2885	OTU2963	OTU2917	OTU28753
OTU33631	OTU302	OTU3007	OTU2886	OTU29652	OTU292	OTU2885
OTU337	OTU3025	OTU301	OTU2887	OTU29681	OTU29205	OTU2886
OTU33793	OTU30268	OTU3015	OTU2889	OTU29683	OTU29216	OTU2887
OTU338	OTU3027	OTU302	OTU289	OTU297	OTU29237	OTU289
OTU33802	OTU303	OTU3020	OTU2897	OTU2971	OTU2925	OTU2890
OTU339	OTU3032	OTU3025	OTU28993	OTU2974	OTU293	OTU2897
OTU34	OTU3036	OTU30268	OTU29	OTU2975	OTU29309	OTU28993
OTU340	OTU3038	OTU3027	OTU290	OTU2976	OTU2931	OTU29
OTU3400	OTU304	OTU303	OTU29051	OTU2977	OTU29313	OTU290
OTU34014	OTU305	OTU3032	OTU2907	OTU298	OTU29350	OTU2903
OTU3405	OTU3054	OTU3036	OTU29079	OTU2980	OTU29372	OTU29051
OTU341	OTU30565	OTU305	OTU2909	OTU29802	OTU29380	OTU2907
OTU34118	OTU30584	OTU3055	OTU2911	OTU29878	OTU294	OTU29079
OTU34167	OTU30595	OTU30584	OTU2913	OTU2988	OTU2949	OTU2909
OTU3419	OTU306	OTU30595	OTU29145	OTU299	OTU295	OTU2913
OTU342	OTU30605	OTU306	OTU29152	OTU2992	OTU2954	OTU29145
OTU34218	OTU3063	OTU3060	OTU29155	OTU29925	OTU2956	OTU29152
OTU34285	OTU30676	OTU30605	OTU29167	OTU2995	OTU2959	OTU29167
OTU343	OTU307	OTU307	OTU2917	OTU29963	OTU29594	OTU2917
OTU34301	OTU3070	OTU3070	OTU292	OTU3	OTU296	OTU292
OTU3437	OTU30709	OTU30709	OTU29205	OTU30	OTU2963	OTU29205
OTU34372	OTU3075	OTU3072	OTU29216	OTU30008	OTU29652	OTU29216
OTU34390	OTU3077	OTU3080	OTU29237	OTU30053	OTU29681	OTU29237
OTU344	OTU3080	OTU30818	OTU2925	OTU3007	OTU297	OTU2925
OTU34403	OTU3084	OTU3084	OTU293	OTU301	OTU29715	OTU293
OTU34417	OTU30848	OTU30848	OTU29309	OTU3013	OTU2974	OTU29309
OTU3442	OTU30867	OTU30862	OTU2931	OTU3014	OTU2975	OTU2931
OTU3444	OTU30881	OTU30867	OTU29313	OTU3015	OTU2976	OTU29313
OTU345	OTU3089	OTU30881	OTU2932	OTU302	OTU2977	OTU2932
OTU34526	OTU309	OTU30883	OTU29350	OTU3020	OTU298	OTU29350
OTU346	OTU31	OTU3089	OTU2936	OTU30268	OTU2980	OTU2936
OTU3460	OTU310	OTU309	OTU29372	OTU3027	OTU29802	OTU29372
OTU3461	OTU31003	OTU3095	OTU29380	OTU303	OTU29878	OTU294
OTU34614	OTU3105	OTU31	OTU294	OTU3032	OTU2988	OTU2947
OTU347	OTU311	OTU310	OTU2949	OTU3036	OTU299	OTU2949
OTU3476	OTU3112	OTU31003	OTU295	OTU30376	OTU2992	OTU295
OTU3479	OTU31126	OTU311	OTU2956	OTU305	OTU29925	OTU2954
OTU348	OTU3113	OTU3112	OTU2959	OTU3054	OTU2995	OTU2956
OTU3480	OTU3116	OTU31126	OTU29594	OTU3055	OTU29963	OTU2959
OTU34801	OTU312	OTU3113	OTU296	OTU30565	OTU3	OTU29594
OTU3483	OTU3121	OTU3116	OTU2963	OTU30584	OTU30	OTU296
OTU349	OTU31226	OTU31181	OTU29652	OTU30595	OTU30008	OTU2963
OTU3496	OTU31227	OTU312	OTU29681	OTU306	OTU30053	OTU29652
OTU35	OTU3124	OTU3121	OTU29683	OTU3060	OTU3007	OTU29681
OTU350	OTU31271	OTU31227	OTU297	OTU30605	OTU301	OTU29683
OTU3505	OTU3128	OTU3124	OTU2971	OTU3063	OTU3012	OTU297
OTU35061	OTU3132	OTU31271	OTU29715	OTU307	OTU3013	OTU2971
OTU3508	OTU31324	OTU3132	OTU2974	OTU30709	OTU3014	OTU29715
OTU35098	OTU31371	OTU31324	OTU2976	OTU3072	OTU3015	OTU2974
OTU351	OTU314	OTU31371	OTU2977	OTU3075	OTU302	OTU2975
OTU3513	OTU31439	OTU314	OTU298	OTU3077	OTU3020	OTU2976
OTU3516	OTU31452	OTU31439	OTU2980	OTU30818	OTU3025	OTU2977
OTU352	OTU315	OTU31452	OTU29802	OTU3084	OTU30268	OTU298
OTU3523	OTU31512	OTU315	OTU29878	OTU30848	OTU3027	OTU2980
OTU35244	OTU31538	OTU31512	OTU2988	OTU30862	OTU303	OTU29802
OTU353	OTU3158	OTU31538	OTU299	OTU30867	OTU3032	OTU29878
OTU3530	OTU316	OTU3158	OTU2992	OTU30881	OTU3036	OTU2988
OTU3532	OTU3160	OTU316	OTU29925	OTU30883	OTU30376	OTU299
OTU35326	OTU31657	OTU3160	OTU2995	OTU309	OTU3038	OTU2992
OTU35340	OTU3167	OTU31657	OTU29963	OTU31	OTU304	OTU29925
OTU35362	OTU317	OTU3167	OTU3	OTU310	OTU305	OTU2995
OTU354	OTU318	OTU317	OTU30	OTU31003	OTU3054	OTU29963
OTU355	OTU3181	OTU3173	OTU30008	OTU311	OTU3055	OTU3
OTU35517	OTU31832	OTU31792	OTU3007	OTU3113	OTU30565	OTU30
OTU35586	OTU3184	OTU318	OTU301	OTU3116	OTU30584	OTU30008
OTU356	OTU31862	OTU3181	OTU3012	OTU312	OTU30595	OTU30053
OTU35600	OTU3187	OTU31832	OTU3013	OTU3121	OTU306	OTU3007
OTU35628	OTU31898	OTU3184	OTU3014	OTU31226	OTU3060	OTU301
OTU35639	OTU319	OTU31862	OTU3015	OTU3124	OTU30605	OTU3012
OTU3564	OTU31900	OTU3187	OTU302	OTU31271	OTU3063	OTU3013
OTU3566	OTU3196	OTU31898	OTU3020	OTU3128	OTU30676	OTU3014
OTU3569	OTU32	OTU319	OTU3025	OTU3132	OTU307	OTU3015
OTU357	OTU3201	OTU3193	OTU30268	OTU3136	OTU3070	OTU302
OTU3570	OTU3203	OTU3196	OTU3027	OTU31371	OTU30709	OTU3020
OTU35788	OTU321	OTU32	OTU303	OTU314	OTU3075	OTU3025
OTU35798	OTU32117	OTU320	OTU3032	OTU3140	OTU3077	OTU30268
OTU35799	OTU3212	OTU3201	OTU30376	OTU31439	OTU3080	OTU3027
OTU358	OTU32174	OTU3203	OTU3038	OTU31452	OTU30818	OTU303
OTU3582	OTU3219	OTU32076	OTU304	OTU315	OTU3084	OTU3032
OTU35862	OTU322	OTU321	OTU305	OTU31512	OTU30848	OTU30376
OTU359	OTU32204	OTU32117	OTU3054	OTU31538	OTU30862	OTU3038
OTU35908	OTU3221	OTU3212	OTU3055	OTU3158	OTU30867	OTU304
OTU35940	OTU3223	OTU32174	OTU30565	OTU316	OTU30881	OTU305
OTU36	OTU3228	OTU322	OTU30584	OTU3160	OTU30883	OTU3054
OTU361	OTU323	OTU3220	OTU30595	OTU31657	OTU3089	OTU3055
OTU36109	OTU32314	OTU32204	OTU306	OTU3167	OTU309	OTU30584
OTU36145	OTU32363	OTU3221	OTU30605	OTU317	OTU31	OTU30595
OTU36159	OTU3237	OTU3228	OTU3063	OTU31716	OTU310	OTU306
OTU36162	OTU324	OTU323	OTU30676	OTU3173	OTU31003	OTU3060
OTU362	OTU32403	OTU32314	OTU307	OTU31792	OTU3105	OTU30605
OTU3625	OTU3242	OTU32319	OTU3070	OTU318	OTU311	OTU3063
OTU363	OTU32429	OTU32363	OTU30709	OTU31832	OTU3112	OTU30676
OTU36331	OTU3243	OTU324	OTU3072	OTU3184	OTU31126	OTU307
OTU3638	OTU3247	OTU32403	OTU3075	OTU31862	OTU3116	OTU3070
OTU364	OTU32482	OTU3242	OTU3077	OTU3187	OTU31181	OTU30709
OTU36498	OTU32522	OTU32429	OTU3080	OTU31898	OTU312	OTU3075
OTU365	OTU32526	OTU32450	OTU30818	OTU319	OTU3121	OTU3077
OTU3650	OTU3253	OTU3247	OTU3084	OTU31900	OTU31226	OTU3080
OTU3652	OTU3257	OTU32482	OTU30848	OTU3193	OTU31227	OTU30818
OTU3657	OTU32578	OTU32522	OTU30862	OTU32	OTU3124	OTU3084
OTU366	OTU3259	OTU32526	OTU30881	OTU320	OTU31271	OTU30848
OTU3661	OTU32593	OTU3253	OTU30883	OTU3202	OTU3132	OTU30862
OTU367	OTU32594	OTU32578	OTU3089	OTU3203	OTU3136	OTU30867
OTU3673	OTU326	OTU3259	OTU309	OTU32076	OTU31371	OTU30881
OTU36788	OTU3265	OTU32593	OTU3095	OTU321	OTU314	OTU30883
OTU3679	OTU32680	OTU32594	OTU31	OTU3210	OTU3140	OTU3089
OTU368	OTU327	OTU326	OTU310	OTU32117	OTU31439	OTU309
OTU3684	OTU3270	OTU3265	OTU3105	OTU3212	OTU31452	OTU31
OTU3686	OTU3274	OTU32680	OTU311	OTU32174	OTU315	OTU310
OTU369	OTU328	OTU3269	OTU3112	OTU3219	OTU31512	OTU31003
OTU36968	OTU32817	OTU327	OTU31126	OTU322	OTU3158	OTU3105
OTU37	OTU3286	OTU3270	OTU3113	OTU3220	OTU316	OTU311
OTU370	OTU329	OTU3274	OTU3116	OTU32204	OTU3160	OTU31126
OTU37105	OTU3290	OTU328	OTU312	OTU3221	OTU31657	OTU3113
OTU3711	OTU3293	OTU3281	OTU3121	OTU3223	OTU3167	OTU3116
OTU3713	OTU32986	OTU32817	OTU31226	OTU3228	OTU317	OTU31181
OTU372	OTU33	OTU3286	OTU31227	OTU323	OTU31716	OTU312
OTU37215	OTU330	OTU329	OTU3124	OTU32314	OTU318	OTU3121
OTU3723	OTU3304	OTU3290	OTU31271	OTU3237	OTU3181	OTU31226
OTU373	OTU33043	OTU3293	OTU3128	OTU324	OTU3183	OTU31227
OTU3735	OTU33077	OTU32986	OTU3132	OTU32403	OTU31832	OTU3124
OTU37393	OTU3309	OTU33	OTU31324	OTU3242	OTU31862	OTU31271
OTU374	OTU331	OTU330	OTU3136	OTU32429	OTU3187	OTU31324
OTU37415	OTU3311	OTU3304	OTU31371	OTU32450	OTU31898	OTU3136
OTU37433	OTU33160	OTU33043	OTU314	OTU3247	OTU319	OTU31371
OTU3747	OTU3319	OTU331	OTU31452	OTU32482	OTU31900	OTU314
OTU375	OTU332	OTU3311	OTU315	OTU32522	OTU32	OTU31439
OTU3758	OTU3322	OTU33160	OTU31512	OTU32526	OTU320	OTU31452
OTU376	OTU3323	OTU3319	OTU3158	OTU3253	OTU3201	OTU315
OTU3762	OTU33257	OTU332	OTU316	OTU3257	OTU3202	OTU31512
OTU3768	OTU3327	OTU33215	OTU3160	OTU32578	OTU3203	OTU31538
OTU378	OTU33299	OTU3322	OTU31657	OTU3259	OTU32076	OTU3158
OTU379	OTU333	OTU3323	OTU3167	OTU32594	OTU321	OTU316
OTU3793	OTU3330	OTU33257	OTU317	OTU326	OTU3210	OTU3160
OTU38	OTU33300	OTU33291	OTU31716	OTU3265	OTU32117	OTU31657
OTU380	OTU33326	OTU33299	OTU3173	OTU32680	OTU32174	OTU3167
OTU3802	OTU3338	OTU333	OTU31792	OTU327	OTU3219	OTU317
OTU3808	OTU33448	OTU3330	OTU318	OTU3274	OTU322	OTU31716
OTU381	OTU33450	OTU33300	OTU3181	OTU328	OTU3220	OTU3173
OTU3813	OTU33469	OTU33326	OTU3183	OTU32817	OTU32204	OTU318
OTU38168	OTU33499	OTU3338	OTU31832	OTU3286	OTU3221	OTU3181
OTU382	OTU335	OTU33448	OTU3184	OTU329	OTU3223	OTU3183
OTU3829	OTU33523	OTU33469	OTU31862	OTU3293	OTU3228	OTU31832
OTU383	OTU3353	OTU33499	OTU3187	OTU32986	OTU323	OTU3184
OTU3838	OTU33530	OTU335	OTU31898	OTU33	OTU32314	OTU31862
OTU384	OTU33541	OTU33523	OTU319	OTU3304	OTU32319	OTU3187
OTU385	OTU3358	OTU3353	OTU31900	OTU33043	OTU32363	OTU31898
OTU3858	OTU33598	OTU33530	OTU3193	OTU33077	OTU3237	OTU319
OTU38584	OTU336	OTU33541	OTU3196	OTU3309	OTU324	OTU31900
OTU386	OTU33602	OTU3358	OTU32	OTU331	OTU32403	OTU3196
OTU3860	OTU33614	OTU33598	OTU3201	OTU3311	OTU3242	OTU32
OTU38608	OTU3363	OTU336	OTU3202	OTU33160	OTU32429	OTU320
OTU3880	OTU33631	OTU33602	OTU3203	OTU332	OTU3243	OTU3203
OTU3881	OTU3364	OTU33614	OTU32076	OTU33215	OTU32450	OTU32076
OTU38997	OTU337	OTU3363	OTU321	OTU3322	OTU3247	OTU321
OTU39	OTU33793	OTU33631	OTU3210	OTU3323	OTU32482	OTU3210
OTU390	OTU338	OTU337	OTU32174	OTU33257	OTU32522	OTU32117
OTU39010	OTU33802	OTU33793	OTU3219	OTU33291	OTU32526	OTU3212
OTU39030	OTU339	OTU338	OTU322	OTU33299	OTU3253	OTU32174
OTU39078	OTU33911	OTU33802	OTU32204	OTU333	OTU3257	OTU3219
OTU391	OTU3395	OTU339	OTU3221	OTU3330	OTU32578	OTU322
OTU3910	OTU3397	OTU33911	OTU3228	OTU33300	OTU3259	OTU3220
OTU3914	OTU34	OTU3397	OTU323	OTU33326	OTU32594	OTU32204
OTU392	OTU340	OTU34	OTU32314	OTU3338	OTU326	OTU3221
OTU3923	OTU3400	OTU340	OTU32319	OTU33446	OTU3265	OTU3223
OTU39245	OTU34014	OTU34014	OTU32363	OTU33448	OTU32680	OTU3228
OTU3926	OTU3405	OTU3405	OTU3237	OTU33450	OTU327	OTU323
OTU39313	OTU341	OTU341	OTU324	OTU33469	OTU3270	OTU32314
OTU395	OTU34118	OTU34118	OTU3242	OTU33499	OTU3274	OTU32363
OTU39537	OTU3419	OTU34167	OTU32450	OTU335	OTU328	OTU3237
OTU39542	OTU342	OTU3419	OTU3247	OTU33523	OTU32817	OTU324
OTU3958	OTU34218	OTU342	OTU32482	OTU3353	OTU3286	OTU32403
OTU3959	OTU34285	OTU34215	OTU32522	OTU33530	OTU329	OTU3242
OTU396	OTU343	OTU34218	OTU32526	OTU33541	OTU3290	OTU32429
OTU39685	OTU34301	OTU34285	OTU3253	OTU33598	OTU3293	OTU32450
OTU397	OTU3437	OTU3429	OTU3257	OTU336	OTU32986	OTU3247
OTU3970	OTU34372	OTU343	OTU32578	OTU33602	OTU33	OTU32482
OTU39777	OTU34390	OTU34301	OTU3259	OTU33614	OTU330	OTU32522
OTU398	OTU344	OTU3437	OTU32593	OTU3363	OTU3304	OTU32526
OTU39845	OTU34403	OTU34372	OTU32594	OTU33631	OTU33077	OTU3253
OTU39923	OTU34417	OTU34390	OTU326	OTU3364	OTU3309	OTU32578
OTU4	OTU3442	OTU344	OTU3265	OTU337	OTU331	OTU3259
[truncated: 1,337 more rows]

## Sheet: Bacterial_Common of OTUs
OTU categories shared by different rhizosphere soils
[truncated: 14 more rows]

[truncated: 3 more sheets: Fungal_OTUs, Fungal_OTUs>50, Fungal_Commom of OTUs]
