# Supplementary material for: Maize/peanut intercropping improves nutrient uptake of side-row maize and system microbial community diversity
Source: BMC Microbiol. 2022 Jan 7;22:14. doi: 10.1186/s12866-021-02425-6 (PMC8740425; doi:10.1186/s12866-021-02425-6)
Supplement: Supplementary file 3 — Additional file 3. [file 12866_2021_2425_MOESM3_ESM.xlsx]

## Sheet: Bacterial
The relative abundance of bacteria in genus level
genus	IM	SM	IP	SP	II	SIM	SIP
Gemmatimonas	0.0393655	0.0617588	0.045298	0.0464174	0.0509189	0.0552704	0.0527767
Sphingomonas	0.0271203	0.0344474	0.0431061	0.0353388	0.040664	0.0428268	0.0260555
Ellin6067	0.0325444	0.042456	0.0281808	0.0356465	0.0336075	0.0268575	0.0314758
MND1	0.0149573	0.0272088	0.0108026	0.0217982	0.039801	0.0256131	0.0391784
RB41	0.0290927	0.0194569	0.0267195	0.0202595	0.0329983	0.0268575	0.0239159
Nitrospira	0.0186555	0.0233585	0.0211878	0.0214905	0.0256371	0.0279981	0.0251521
Vicinamibacter	0.0179158	0.0315211	0.0172738	0.0206186	0.0212712	0.0249909	0.0248669
Haliangium	0.0251479	0.0241285	0.0209268	0.0195928	0.0226927	0.0201172	0.0232503
Ramlibacter	0.0239152	0.0105755	0.039714	0.0330307	0.0128947	0.00808835	0.0116489
Candidatus_Udaeobacter	0.0202991	0.0118589	0.0211356	0.0131815	0.0196467	0.0232799	0.014264
Others	0.414859	0.357308	0.41003	0.391906	0.321911	0.347955	0.339102
Unclassified	0.336128	0.355922	0.315625	0.340719	0.377957	0.370146	0.388313

## Sheet: Fungal
The relative abundance of fungi in genus level
genus	IM	SM	IP	SP	II	SIM	SIP
Mortierella	0.101912	0.259222	0.223188	0.217742	0.224034	0.200413	0.198813
Fusarium	0.0660067	0.0094518	0.0666106	0.0398287	0.036246	0.0330109	0.0269192
Saccharomyces	0.00782902	0.0218118	0.00766069	0.0519602	0.114809	0.0155428	0.0431886
Neocosmospora	0.0106637	0.00368378	0.0672646	0.0796575	0.0197625	0.0213655	0.012372
Chaetomium	0.101732	0.0101789	0.0273262	0.0111057	0.0249468	0.0313674	0.00711502
Tausonia	0.00598425	0.0382434	0.00224215	0.00762678	0.00957107	0.0514651	0.0271005
Cladosporium	0.016108	0.00542872	0.0139667	0.0129343	0.0120968	0.00784185	0.0207106
Staphylotrichum	0.0198875	0.00402307	0.00831465	0.0112841	0.0237948	0.0118802	0.00906372
Penicillium	0.00652418	0.00542872	0.0370889	0.0043263	0.0112106	0.0106123	0.0107405
Stropharia	0.0705062	0	0	0.000892021	0.00079759	0.0072314	0
Others	0.271676	0.299065	0.271347	0.274296	0.25935	0.255494	0.217484
Unclassified	0.32117	0.343464	0.274991	0.288346	0.263382	0.353775	0.426493
